# Supplementary material for: Multi-trait association analysis reveals shared genetic architecture between lung cancer and cardiometabolic diseases
Source: iScience. 2025 Nov 19;28(12):114129. doi: 10.1016/j.isci.2025.114129 (PMC12744264; doi:10.1016/j.isci.2025.114129)
Supplement: Table S1. Summary of GWAS data [file mmc2.xlsx]

## Sheet: Sheet1
Catgory	No.	Disease	Abbreviations	n_cases	n_controls	Total N	Database	Link	PMID	Year
	1	lung cancer	LC	29266	56450	85716	GWAS Catalog	https://www.ebi.ac.uk/gwas/studies/GCST004748	28604730	2017
	2	lung cancer(replication)	LC	9639	378749	388388	FinnGen R12	https://r12.finngen.fi/
	3	lung adenocarcinoma	LUAD	11273	55483	66756	GWAS Catalog	https://www.ebi.ac.uk/gwas/studies/GCST004744	28604730	2017
	4	lung squamous cell carcinoma	LUSC	7426	55627	63053	GWAS Catalog	https://www.ebi.ac.uk/gwas/studies/GCST004750	28604730	2017
	5	small cell lung cancer	SCLC	2664	21444	24108	GWAS Catalog	https://www.ebi.ac.uk/gwas/studies/GCST004746	28604730	2017
Disease	6	abdominal aortic aneurysm	AAA	39221	1086107	1125328	Meta-analysis	https://csg.sph.umich.edu/willer/public/AAAgen2023/	37845353	2023
	7	heart failure	HF	47309	930014	977323	CVDKP	https://www.kp4cd.org/datasets/mi	31919418	2020
	8	any stroke	stroke_AS	40585	406111	446696	MEGASTROKE	http://megastroke.org/index.html	29531354	2018
	9	any ischemic stroke	stroke_AIS	34217	406111	440328
	10	coronary artery disease	CAD	210842	1167328	1378170	UK Biobank, CARDIoGRAMplusC4D, Biobank Japan	https://www.ebi.ac.uk/gwas/studies/GCST90132315	36474045	2022
	11	hypertension	HyperT	137312	316345	453657	FinnGen	https://r11.finngen.fi/		2024
	12	myocardial infarction	MI	61000	577000	638000	UK Biobank, CARDIoGRAMplusC4D	https://www.ebi.ac.uk/gwas/studies/GCST011364	33532862	2021
	13	type 2 diabetes	T2D	180834	1159055	1339889	DIAMANTE	https://t2d.hugeamp.org/downloads.html	35551307	2022
	14	chronic kidney disease	CKD	11265	436208	447473	FinnGen	https://r11.finngen.fi/		2024
	15	atrial fibrillation	AF	55853	231952	287805	FinnGen	https://r11.finngen.fi/		2024
	16	cardiomyopathy	CM	6907	342690	349597	FinnGen	https://r11.finngen.fi/		2024
	17	subarachnoid hemorrhage	SAH	7495	71934	79429	CDKP	https://cd.hugeamp.org/downloads.html	33199917	2021
	18	transient ischemic attack	TIA	22199	411682	433881	FinnGen	https://r11.finngen.fi/		2024
	19	aortic aneurysm	AA	4385	649565	653950	UKBiobank, FinnGen, BioBank Japan	https://www.ebi.ac.uk/gwas/studies/GCST90018783	34594039	2021
	20	venous thromboembolism	VTE	12240	472358	484598	UKBiobank	https://www.ebi.ac.uk/gwas/studies/GCST90038607	33959723	2021
	21	peripheral artery disease	PAD	11226	649565	660791	UKBiobank, FinnGen, BioBank Japan	https://www.ebi.ac.uk/gwas/studies/GCST90018890	34594039	2021
	22	intracerebral hemorrhage	ICH	3391	486780	490171	UKBiobank, FinnGen, BioBank Japan	https://www.ebi.ac.uk/gwas/studies/GCST90018870	34594039	2021
	23	thoracic aortic aneurysm	TAA	1351	18295	19646	GWAS Catalog	https://www.ebi.ac.uk/gwas/studies/GCST90027266	34265237	2021
	24	non-alcoholic fatty liver disease	NAFLD	8434	770180	778614	GWAS Catalog	https://www.ebi.ac.uk/gwas/studies/GCST90091033	34841290	2021
Glucose	25	fasting insulin	FI	1996991			MAGIC	https://www.magicinvestigators.org/	34059833	2021
	26	fasting glucose	FG
	27	2hr oral glucose challenge	2hGlu
	28	glycated hemoglobin	HbA1c
Lipids	29	high-density lipoprotein choleserol	HDLC	1654960			GLGC	https://csg.sph.umich.edu/willer/public/glgc-lipids2021/	34887591	2021
	30	low-densitty lipoprotein cholesterol	LDLC
	31	triglycerides	TG
	32	total cholesterol	TC
	33	non-high-density lipoprotein cholesterol	nonHDLC
Blood Pressure	34	systolic blood pressure	SBP	757601			UKBiobank + ICBP	https://www.ebi.ac.uk/gwas/publications/30224653#study_panel	30224653	2018
	35	diastolic blood pressure	DBP
	36	pulse pressure	PP
Adiposity	37	body mass index	BMI	694649			UKBiobank + GIANT	https://zenodo.org/record/1251813	30239722	2019
	38	waist to hip ratio	WHR
	39	WHR adjusted for BMI	WHRadjbmi
Inflammatory marker	40	Circulating glycoprotein acetyls	GlycA	115078			UK Biobank	https://gwas.mrcieu.ac.uk/datasets/met-d-GlycA/	26598488	2015
	41	C-reactive protein	CRP	418642			GWAS Catalog	https://www.ebi.ac.uk/gwas/studies/GCST009777	31900758	2020
