# Supplementary material for: Multi-trait association analysis reveals shared genetic architecture between lung cancer and cardiometabolic diseases
Source: iScience. 2025 Nov 19;28(12):114129. doi: 10.1016/j.isci.2025.114129 (PMC12744264; doi:10.1016/j.isci.2025.114129)
Supplement: Table S2. Results of LDSC genetic correlation analysis for 36 LC-CMTs trait pairs [file mmc3.xlsx]

## Sheet: Sheet1
p1	p2	rg	se	z	p	h2_obs	h2_obs_se	h2_int	h2_int_se	gcov_int	gcov_int_se	h2_p1	h2_se_p1	h2_p2	h2_se_p2	FDR
Lung_cancer	BMI	0.163	0.028	5.8208	5.8576e-09	0.2044	0.0066	1.0525	0.0253	0.0156	0.0073	0.0826	0.0128	0.2044	0.0066	7.02912e-08
Lung_cancer	WHR	0.1824	0.0296	6.1547	7.5202e-10	0.1371	0.0051	1.1024	0.0275	0.0201	0.0065	0.0826	0.0128	0.1371	0.0051	1.353636e-08
Lung_cancer	WHRadjbmi	0.0919	0.0292	3.1426	0.0017	0.1185	0.0075	1.1424	0.0396	0.0144	0.0059	0.0826	0.0128	0.1185	0.0075	0.00612
Lung_cancer	DBP	0.0098	0.0287	0.3432	0.7315	0.1337	0.0058	1.093	0.0359	-0.0061	0.0075	0.0816	0.0128	0.1337	0.0058	0.774529411764706
Lung_cancer	PP	0.0164	0.0311	0.5282	0.5973	0.1214	0.0049	1.0301	0.0293	-0.0003	0.0075	0.081	0.0131	0.1214	0.0049	0.671963
Lung_cancer	SBP	0.0113	0.0289	0.3922	0.6949	0.1384	0.0057	1.0785	0.0345	-0.0029	0.0073	0.081	0.013	0.1384	0.0057	0.758072727272727
Lung_cancer	AA	0.0813	0.0814	0.9993	0.3177	0.0054	9e-04	1.0008	0.0075	0.0067	0.0048	0.0824	0.0128	0.0054	9e-04	0.420557142857143
Lung_cancer	AAA	0.268	0.0502	5.3411	9.2367e-08	0.0215	0.0014	1.0394	0.0117	0.0095	0.0063	0.0825	0.0127	0.0215	0.0014	8.31303e-07
Lung_cancer	AF	0.0775	0.0373	2.0801	0.0375	0.0872	0.0092	1.175	0.0254	-0.0076	0.0053	0.0833	0.0129	0.0872	0.0092	0.0794117647058824
Lung_cancer	CAD	0.0725	0.0402	1.8041	0.0712	0.2212	0.0149	1.0265	0.0226	0.0204	0.0052	0.083	0.0129	0.2212	0.0149	0.12816
Lung_cancer	CKD	0.1395	0.0936	1.491	0.136	0.0058	0.0013	1.057	0.0079	0.0028	0.0053	0.0832	0.0129	0.0058	0.0013	0.222545454545455
Lung_cancer	CM	0.1721	0.0694	2.4802	0.0131	0.0127	0.0017	1.0492	0.0091	-0.0091	0.0048	0.0832	0.0129	0.0127	0.0017	0.03144
Lung_cancer	HF	0.2419	0.0604	4.006	6.1744e-05	0.0078	7e-04	1.0077	0.0072	0.0018	0.0051	0.0823	0.013	0.0078	7e-04	0.000317540571428571
Lung_cancer	HyperT	0.073	0.0358	2.0416	0.0412	0.0927	0.0046	1.3408	0.0266	-0.0073	0.0062	0.0831	0.0129	0.0927	0.0046	0.0824
Lung_cancer	ICH	0.055	0.101	0.544	0.5864	0.0033	0.0011	1.003	0.0073	-0.0026	0.0045	0.0824	0.0128	0.0033	0.0011	0.671963
Lung_cancer	MI	0.0939	0.0495	1.8976	0.0577	0.0194	0.0015	1.0109	0.009	0.0032	0.0051	0.0827	0.0129	0.0194	0.0015	0.109326315789474
Lung_cancer	NAFLD	0.1538	0.1338	1.1499	0.2502	0.0013	6e-04	1.0078	0.0078	0.0067	0.0048	0.0832	0.013	0.0013	6e-04	0.3753
Lung_cancer	PAD	0.2574	0.0633	4.0685	4.7319e-05	0.0082	9e-04	1.0089	0.0068	0.0046	0.0047	0.0825	0.0128	0.0082	9e-04	0.000283914
Lung_cancer	SAH	0.2706	0.0882	3.069	0.0021	0.2976	0.0502	0.9629	0.0087	0.0042	0.006	0.0882	0.0149	0.2976	0.0502	0.00687272727272727
Lung_cancer	stroke_AIS	0.1728	0.0625	2.7657	0.0057	0.0128	0.0013	1.0258	0.007	0.0354	0.0048	0.0825	0.0128	0.0128	0.0013	0.0171
Lung_cancer	stroke_AS	0.1624	0.0636	2.5545	0.0106	0.0125	0.0014	1.0365	0.0073	0.0344	0.005	0.0826	0.0128	0.0125	0.0014	0.0272571428571429
Lung_cancer	T2D	0.1052	0.0333	3.1628	0.0016	0.0317	0.0015	0.995	0.0251	0.0158	0.0062	0.0826	0.0128	0.0317	0.0015	0.00612
Lung_cancer	TAA	0.3807	0.1467	2.5944	0.0095	0.0629	0.0241	0.9746	0.0063	-0.0104	0.0047	0.0824	0.0129	0.0629	0.0241	0.0263076923076923
Lung_cancer	TIA	-0.0581	0.0704	-0.8254	0.4092	0.01	0.0014	1.0426	0.0075	0.0068	0.0051	0.0832	0.0129	0.01	0.0014	0.49752
Lung_cancer	VTE	0.0187	0.0599	0.3118	0.7552	0.0114	0.0013	1.0057	0.0099	0.0028	0.005	0.0826	0.0129	0.0114	0.0013	0.776777142857143
Lung_cancer	2hGlu	-0.0567	0.0695	-0.8159	0.4146	0.1158	0.0147	0.9882	0.0074	0.0023	0.0053	0.0812	0.013	0.1158	0.0147	0.49752
Lung_cancer	FG	0.0989	0.0418	2.3662	0.018	0.1035	0.0165	0.9813	0.0206	-0.0041	0.005	0.0804	0.0129	0.1035	0.0165	0.0405
Lung_cancer	FI	-0.0021	0.0514	-0.0411	0.9672	0.0991	0.0102	0.9785	0.0114	-0.006	0.0052	0.0805	0.0129	0.0991	0.0102	0.9672
Lung_cancer	HbA1c	0.0563	0.0441	1.2759	0.202	0.1254	0.0184	0.9888	0.0251	0.0099	0.0059	0.0801	0.0132	0.1254	0.0184	0.316173913043478
Lung_cancer	CRP	0.2086	0.032	6.5097	7.5311e-11	0.1652	0.0193	1.1842	0.0858	0.0092	0.0076	0.0821	0.0129	0.1652	0.0193	2.711196e-09
Lung_cancer	GlycA	0.181	0.0504	3.5931	3e-04	0.1681	0.024	1.0183	0.0173	0.008	0.0059	0.0827	0.0128	0.1681	0.024	0.00135
Lung_cancer	HDLC	0.0813	0.0814	0.9993	0.3177	0.0054	9e-04	1.0008	0.0075	0.0067	0.0048	0.0824	0.0128	0.0054	9e-04	0.420557142857143
Lung_cancer	LDLC	0.0287	0.0293	0.9799	0.3271	0.0751	0.0078	1.2181	0.1351	0.0039	0.007	0.0821	0.0129	0.0751	0.0078	0.420557142857143
Lung_cancer	nonHDLC	0.0527	0.0301	1.7527	0.0797	0.0909	0.0108	1.2028	0.125	0.0129	0.0067	0.0819	0.0129	0.0909	0.0108	0.136628571428571
Lung_cancer	TC	0.0282	0.0281	1.006	0.3144	0.0881	0.0088	1.2351	0.1225	0.0029	0.0072	0.0823	0.0129	0.0881	0.0088	0.420557142857143
Lung_cancer	TG	0.1452	0.0313	4.6335	3.5949e-06	0.0908	0.0086	1.2136	0.1067	-0.0011	0.0072	0.0822	0.0129	0.0908	0.0086	2.588328e-05
