# Supplementary material for: Multi-trait association analysis reveals shared genetic architecture between lung cancer and cardiometabolic diseases
Source: iScience. 2025 Nov 19;28(12):114129. doi: 10.1016/j.isci.2025.114129 (PMC12744264; doi:10.1016/j.isci.2025.114129)
Supplement: Table S3. The results of bidirectional MR analysis between LC and CMTs [file mmc4.xlsx]

## Sheet: Sheet1
id.exposure	id.outcome	outcome	exposure	method	nsnp	b	se	pval	lo_ci	up_ci	or	or_lci95	or_uci95	exposure_outcome
BMI	Lung_cancer	Lung_cancer	BMI	MR Egger	856	0.175582243798591	0.104625970871188	0.0936759046166198	-0.0294847	0.380649146706119	1.19194001429467	0.970945772700268	1.46323413482265	BMI→Lung_cancer
BMI	Lung_cancer	Lung_cancer	BMI	Weighted median	856	0.165060727334325	0.0540172093902165	0.00224531073946947	0.0591869969295006	0.270934457739149	1.17946474228634	1.06097362100074	1.3111891292683	BMI→Lung_cancer
BMI	Lung_cancer	Lung_cancer	BMI	Inverse variance weighted	856	0.221275390596804	0.037204483370417	2.72191646913275e-09	0.148354603190786	0.294196178002821	1.24766697901085	1.15992413624496	1.34204715797492	BMI→Lung_cancer
BMI	Lung_cancer	Lung_cancer	BMI	Simple mode	856	0.28830166582194	0.225199296646631	0.200819637736286	-0.153089	0.729692287249337	1.33415971381037	0.858053389757563	2.07444217714413	BMI→Lung_cancer
BMI	Lung_cancer	Lung_cancer	BMI	Weighted mode	856	0.127950293785167	0.157922134155855	0.418044200521091	-0.181577	0.437477676730644	1.13649651035336	0.833953954015379	1.5487957240641	BMI→Lung_cancer
Lung_cancer	BMI	BMI	Lung_cancer	MR Egger	15	-0.0246193	0.040562037645524	0.554334675059308	-0.104121	0.0548823083950167	0.975681297452357	0.901116364634355	1.05641627603177	Lung_cancer→BMI
Lung_cancer	BMI	BMI	Lung_cancer	Weighted median	15	-0.0128369	0.00766827935400942	0.0941262961347896	-0.0278667	0.00219295998946626	0.987245173614079	0.972517999596546	1.00219536628487	Lung_cancer→BMI
Lung_cancer	BMI	BMI	Lung_cancer	Inverse variance weighted	15	0.0190148904223996	0.0186231139573327	0.307236857872839	-0.0174864	0.0555161937787717	1.01919682477565	0.982665587116585	1.05708613515283	Lung_cancer→BMI
Lung_cancer	BMI	BMI	Lung_cancer	Simple mode	15	0.0474292638352575	0.0321916325491952	0.162785081665866	-0.0156663	0.11052486363168	1.04857202653429	0.984455742739995	1.11686411800497	Lung_cancer→BMI
Lung_cancer	BMI	BMI	Lung_cancer	Weighted mode	15	-0.0176889	0.00659480230036315	0.0178667284412959	-0.0306147	-0.00476309	0.982466623210293	0.969849164965457	0.995248230952092	Lung_cancer→BMI
Lung_cancer	WHR	WHR	Lung_cancer	MR Egger	15	-0.0400162	0.0306709432100577	0.214621713786504	-0.100131	0.0200988652492857	0.960773890397566	0.904718682081697	1.02030220747262	Lung_cancer→WHR
Lung_cancer	WHR	WHR	Lung_cancer	Weighted median	15	-0.00601337	0.0072301359811526	0.405572970191571	-0.0201844	0.00815769416543517	0.99400467177911	0.980017903231631	1.00819105881698	Lung_cancer→WHR
Lung_cancer	WHR	WHR	Lung_cancer	Inverse variance weighted	15	-0.0017368	0.014410932888813	0.904071650326834	-0.0299822	0.026508630342561	0.998264709241555	0.970462781836304	1.02686310940384	Lung_cancer→WHR
Lung_cancer	WHR	WHR	Lung_cancer	Simple mode	15	-0.0047284	0.0137282979087003	0.735644096121269	-0.0316359	0.0221790657225779	0.99528276309761	0.96885931627001	1.02242684968222	Lung_cancer→WHR
Lung_cancer	WHR	WHR	Lung_cancer	Weighted mode	15	-0.00752809	0.00667912276195859	0.2786452542384	-0.0206192	0.00556299337673456	0.992500177840223	0.979591953651526	1.00557849555723	Lung_cancer→WHR
Lung_cancer	WHRadjbmi	WHRadjbmi	Lung_cancer	MR Egger	15	-0.0325658	0.0434268137503951	0.466670394073603	-0.117682	0.0525507957132471	0.967958795506049	0.888978423591697	1.05395609717054	Lung_cancer→WHRadjbmi
Lung_cancer	WHRadjbmi	WHRadjbmi	Lung_cancer	Weighted median	15	0.00323886829912394	0.00713803811217605	0.650010438224359	-0.0107517	0.017229422998989	1.00324411910041	0.989305906388152	1.01737870562622	Lung_cancer→WHRadjbmi
Lung_cancer	WHRadjbmi	WHRadjbmi	Lung_cancer	Inverse variance weighted	15	-0.0136356	0.0191977358979319	0.47753730525616	-0.0512631	0.023992004615637	0.986456985370009	0.950028666001616	1.02428212832857	Lung_cancer→WHRadjbmi
Lung_cancer	WHRadjbmi	WHRadjbmi	Lung_cancer	Simple mode	15	0.0312580788120497	0.0175340260687103	0.0963230507140289	-0.00310861	0.0656247699067218	1.03175174279385	0.996896214449764	1.06782596154776	Lung_cancer→WHRadjbmi
Lung_cancer	WHRadjbmi	WHRadjbmi	Lung_cancer	Weighted mode	15	0.0053830463678195	0.00701680579762494	0.455727248588383	-0.00836989	0.0191359857311644	1.00539756099453	0.991665037037372	1.01932025220293	Lung_cancer→WHRadjbmi
WHR	Lung_cancer	Lung_cancer	WHR	MR Egger	466	0.059505057633943	0.13856459121405	0.667803017966343	-0.212082	0.331091656413481	1.06131112868915	0.808898736347627	1.39248741686175	WHR→Lung_cancer
WHR	Lung_cancer	Lung_cancer	WHR	Weighted median	466	0.0629445662859898	0.0701206807445263	0.36936656686535	-0.074492	0.200381100545261	1.06496780247441	0.928214929476156	1.22186832412538	WHR→Lung_cancer
WHR	Lung_cancer	Lung_cancer	WHR	Inverse variance weighted	466	0.0882621491997908	0.0481215695622478	0.0666318162538238	-0.00605613	0.182580425541796	1.09227442336576	0.993962174231979	1.2003106827087	WHR→Lung_cancer
WHR	Lung_cancer	Lung_cancer	WHR	Simple mode	466	0.209632706746865	0.246409852939246	0.395347175178726	-0.273331	0.692596018507786	1.23322502153285	0.760841208126196	1.99889797961949	WHR→Lung_cancer
WHR	Lung_cancer	Lung_cancer	WHR	Weighted mode	466	-0.0497577	0.166814979188631	0.765622080600067	-0.376715	0.277199650896492	0.951459927405828	0.686111541508223	1.31942977007661	WHR→Lung_cancer
WHRadjbmi	Lung_cancer	Lung_cancer	WHRadjbmi	MR Egger	454	-0.166972	0.122382329294437	0.173137493984508	-0.406841	0.072897486350286	0.846223407594508	0.66574987337715	1.07562026550351	WHRadjbmi→Lung_cancer
WHRadjbmi	Lung_cancer	Lung_cancer	WHRadjbmi	Weighted median	454	-0.0591538	0.064267532967174	0.357348029991235	-0.185118	0.066810590946184	0.942561816823177	0.83100610441675	1.06909296310953	WHRadjbmi→Lung_cancer
WHRadjbmi	Lung_cancer	Lung_cancer	WHRadjbmi	Inverse variance weighted	454	-0.0615501	0.04672718298383	0.18776425523188	-0.153135	0.030035209909257	0.940305864631829	0.858013584055182	1.03049081680291	WHRadjbmi→Lung_cancer
WHRadjbmi	Lung_cancer	Lung_cancer	WHRadjbmi	Simple mode	454	-0.319942	0.21005719825504	0.128426739333052	-0.731654	0.0917700395096416	0.726191104781054	0.481112485970685	1.09611273047539	WHRadjbmi→Lung_cancer
WHRadjbmi	Lung_cancer	Lung_cancer	WHRadjbmi	Weighted mode	454	-0.112183	0.14347461558411	0.434682076548028	-0.393393	0.169027505648866	0.893880893978741	0.674763521884722	1.18415270936466	WHRadjbmi→Lung_cancer
DBP	Lung_cancer	Lung_cancer	DBP	MR Egger	647	-0.0130894	0.00994599875291723	0.188626164763027	-0.0325835	0.00640476693417667	0.986995902899566	0.967941576698525	1.00642532131249	DBP→Lung_cancer
DBP	Lung_cancer	Lung_cancer	DBP	Weighted median	647	0.00164944086938136	0.00532459688732623	0.756730083345495	-0.00878677	0.0120856507685408	1.00165080194521	0.991251721806018	1.01215897734785	DBP→Lung_cancer
DBP	Lung_cancer	Lung_cancer	DBP	Inverse variance weighted	647	-0.00594785	0.00388388811727186	0.125666230350964	-0.0135603	0.00166456629995384	0.994069799058714	0.986531251236311	1.00166595245945	DBP→Lung_cancer
DBP	Lung_cancer	Lung_cancer	DBP	Simple mode	647	0.0185056016347243	0.0186696343120842	0.321952248605872	-0.0180869	0.0550980848864094	1.01867789141504	0.982075704326466	1.05664425042414	DBP→Lung_cancer
DBP	Lung_cancer	Lung_cancer	DBP	Weighted mode	647	0.012360937181654	0.0153994868123754	0.422452026052457	-0.0178221	0.0425439313339099	1.01243764931777	0.982335816618115	1.04346189603975	DBP→Lung_cancer
Lung_cancer	DBP	DBP	Lung_cancer	MR Egger	14	-0.278257	0.540365028617893	0.615945794827617	-1.33737	0.780858345631691	0.757102137609376	0.262534555254213	2.18334552652565	Lung_cancer→DBP
Lung_cancer	DBP	DBP	Lung_cancer	Weighted median	14	0.0779685669135622	0.0955597139119645	0.41454897423133	-0.109328	0.265265606181012	1.08108867618219	0.896435914717855	1.30377722108247	Lung_cancer→DBP
Lung_cancer	DBP	DBP	Lung_cancer	Inverse variance weighted	14	-0.2723	0.229267119058459	0.234952550626242	-0.721664	0.177063535211456	0.761625725273255	0.485943181943342	1.19370693314027	Lung_cancer→DBP
Lung_cancer	DBP	DBP	Lung_cancer	Simple mode	14	0.151610483174107	0.219320500262766	0.501552230976263	-0.278258	0.58147866368913	1.16370686473567	0.757101693280241	1.78868133442632	Lung_cancer→DBP
Lung_cancer	DBP	DBP	Lung_cancer	Weighted mode	14	0.0839728603890744	0.0817272950796232	0.322935356248993	-0.0762126	0.244158358745136	1.08759937638436	0.926619151196917	1.27654646678059	Lung_cancer→DBP
Lung_cancer	PP	PP	Lung_cancer	MR Egger	14	0.119507164894059	0.321937485571306	0.716950318352447	-0.51149	0.75050463661382	1.12694131845344	0.599601322675884	2.11806860193348	Lung_cancer→PP
Lung_cancer	PP	PP	Lung_cancer	Weighted median	14	0.0243472884438691	0.0776799167673717	0.753953289531022	-0.127905	0.176599925307918	1.02464610385779	0.879936662598384	1.19315364704851	Lung_cancer→PP
Lung_cancer	PP	PP	Lung_cancer	Inverse variance weighted	14	0.15497283069963	0.137022014526824	0.258052227759102	-0.11359	0.423535979172206	1.16762623708621	0.892623572997185	1.52735270586049	Lung_cancer→PP
Lung_cancer	PP	PP	Lung_cancer	Simple mode	14	-0.209639	0.154508902994907	0.197935956432367	-0.512476	0.0931986531245189	0.810877084521814	0.599010443207486	1.09767977112687	Lung_cancer→PP
Lung_cancer	PP	PP	Lung_cancer	Weighted mode	14	-0.0231109	0.07608850671975	0.766135030328863	-0.172244	0.126022578815157	0.977154116888682	0.841773445938339	1.13430777931957	Lung_cancer→PP
Lung_cancer	SBP	SBP	Lung_cancer	MR Egger	14	-0.155106	0.490118152348606	0.757085069174911	-1.11574	0.805525120845766	0.856324010297142	0.327673354785887	2.23787134321781	Lung_cancer→SBP
Lung_cancer	SBP	SBP	Lung_cancer	Weighted median	14	0.0111224573488263	0.141037168706098	0.93714247806283	-0.26531	0.287555308012778	1.01118454184144	0.766967851331684	1.33316432479369	Lung_cancer→SBP
Lung_cancer	SBP	SBP	Lung_cancer	Inverse variance weighted	14	-0.0868382	0.208885231037957	0.6776133726899	-0.496253	0.322576847357402	0.916825420965379	0.608807436003658	1.38068098846824	Lung_cancer→SBP
Lung_cancer	SBP	SBP	Lung_cancer	Simple mode	14	-0.439278	0.25609702491309	0.110014960646934	-0.941229	0.0626717364126714	0.644501304589139	0.390148204211072	1.06467728707622	Lung_cancer→SBP
Lung_cancer	SBP	SBP	Lung_cancer	Weighted mode	14	0.0374332185246788	0.130299110223346	0.778420978378819	-0.217953	0.292819474562436	1.03814	0.804163206283851	1.34020082825123	Lung_cancer→SBP
PP	Lung_cancer	Lung_cancer	PP	MR Egger	535	-0.0199789	0.00951531445989258	0.036228944549261	-0.0386289	-0.00132884	0.980219398860532	0.962107707690798	0.998672042872039	PP→Lung_cancer
PP	Lung_cancer	Lung_cancer	PP	Weighted median	535	-0.00748015	0.00499151717181916	0.133984528166759	-0.0172635	0.00230322246006396	0.992547755508784	0.982884635973858	1.00230587691446	PP→Lung_cancer
PP	Lung_cancer	Lung_cancer	PP	Inverse variance weighted	535	-0.00990374	0.00366222329265917	0.00684488001506429	-0.0170817	-0.00272579	0.99014513615945	0.983063363041147	0.997277924819969	PP→Lung_cancer
PP	Lung_cancer	Lung_cancer	PP	Simple mode	535	0.0122744430888301	0.0164031411704189	0.45460966908027	-0.0198757	0.0444245997828512	1.01235008322878	0.980320506236988	1.04542614838006	PP→Lung_cancer
PP	Lung_cancer	Lung_cancer	PP	Weighted mode	535	0.00161059631170013	0.0124873938563295	0.89742379536123	-0.0228647	0.026085888270106	1.00161189401854	0.977394720587549	1.02642910290771	PP→Lung_cancer
SBP	Lung_cancer	Lung_cancer	SBP	MR Egger	636	-0.0119091	0.00565121743773034	0.0354790525343234	-0.0229855	-0.000832726	0.988161520961961	0.977276656117964	0.999167620956649	SBP→Lung_cancer
SBP	Lung_cancer	Lung_cancer	SBP	Weighted median	636	-0.00332821	0.00315655554590288	0.291709032663913	-0.00951506	0.00285864022993814	0.996677323707041	0.990530067414213	1.00286273003809	SBP→Lung_cancer
SBP	Lung_cancer	Lung_cancer	SBP	Inverse variance weighted	636	-0.00700033	0.00217081121796629	0.00126082097293856	-0.0112551	-0.00274554	0.993024118674629	0.988807985338851	0.997258228989323	SBP→Lung_cancer
SBP	Lung_cancer	Lung_cancer	SBP	Simple mode	636	0.00288467736658432	0.0113233762041572	0.798995451418375	-0.0193091	0.0250784947267323	1.00288884205197	0.980876087340693	1.02539560551341	SBP→Lung_cancer
SBP	Lung_cancer	Lung_cancer	SBP	Weighted mode	636	0.00182411649892045	0.00860229972091894	0.832136176315793	-0.0150364	0.0186846239519216	1.00182578121148	0.985076091091989	1.01886027381641	SBP→Lung_cancer
AA	Lung_cancer	Lung_cancer	AA	MR Egger	4	0.187026575207934	0.191517588500785	0.431781862189275	-0.188348	0.562401048669473	1.20565932527145	0.828326483762251	1.75488100055875	AA→Lung_cancer
AA	Lung_cancer	Lung_cancer	AA	Weighted median	4	-0.0436138	0.0519604442915472	0.401264674226679	-0.145456	0.0582287069488316	0.957323639060849	0.864627729960352	1.05995738761089	AA→Lung_cancer
AA	Lung_cancer	Lung_cancer	AA	Inverse variance weighted	4	-0.0891447	0.0721630276160199	0.216710294791837	-0.230584	0.0522948820321401	0.914713248816154	0.794069582469565	1.05368640989579	AA→Lung_cancer
AA	Lung_cancer	Lung_cancer	AA	Simple mode	4	-0.026736	0.0698102096095427	0.72725894081807	-0.163564	0.110092003098364	0.973618235282535	0.849112138315805	1.11638077622454	AA→Lung_cancer
AA	Lung_cancer	Lung_cancer	AA	Weighted mode	4	-0.0236677	0.0608543608253839	0.723293758230891	-0.142942	0.0956068048166382	0.976610141998214	0.866804091046538	1.10032633591085	AA→Lung_cancer
AAA	Lung_cancer	Lung_cancer	AAA	MR Egger	117	-0.065093	0.109808009902553	0.55448616263791	-0.280317	0.150130700718885	0.936980321382866	0.755544424079139	1.16198610522309	AAA→Lung_cancer
AAA	Lung_cancer	Lung_cancer	AAA	Weighted median	117	-0.0428492	0.0276445108012548	0.121140010362029	-0.0970324	0.0113340760125994	0.958055887377676	0.907526596051909	1.01139855000627	AAA→Lung_cancer
AAA	Lung_cancer	Lung_cancer	AAA	Inverse variance weighted	117	0.0284386168696939	0.0408857754274379	0.486702785555526	-0.0516975	0.108574736707472	1.02884685505563	0.949616079445711	1.11468821355227	AAA→Lung_cancer
AAA	Lung_cancer	Lung_cancer	AAA	Simple mode	117	0.0772230477040861	0.0783417713999648	0.326322116180975	-0.0763268	0.230772919648017	1.08028300416625	0.926513350050317	1.25957318264986	AAA→Lung_cancer
AAA	Lung_cancer	Lung_cancer	AAA	Weighted mode	117	0.0557852285546656	0.0682629965764068	0.415483492514752	-0.0780102	0.189580701844423	1.05737056634353	0.924954950576559	1.20874266781612	AAA→Lung_cancer
AF	Lung_cancer	Lung_cancer	AF	MR Egger	115	-0.0385077	0.0449685163507267	0.393629718179874	-0.126646	0.0496305794901425	0.962224283501295	0.881045503451824	1.05088280699705	AF→Lung_cancer
AF	Lung_cancer	Lung_cancer	AF	Weighted median	115	-0.0213845	0.0318756221185508	0.502301373842266	-0.0838607	0.0410917219077968	0.978842529753665	0.919559326344294	1.04194767059088	AF→Lung_cancer
AF	Lung_cancer	Lung_cancer	AF	Inverse variance weighted	115	-0.0361031	0.0185279524024437	0.051346131048197	-0.0724179	0.000211671152667556	0.964540829191049	0.930142106085987	1.00021169355659	AF→Lung_cancer
AF	Lung_cancer	Lung_cancer	AF	Simple mode	115	0.00391557231972317	0.0647473130916778	0.951883480758696	-0.122989	0.130820305979412	1.00392324818822	0.884273246845981	1.13976295432167	AF→Lung_cancer
AF	Lung_cancer	Lung_cancer	AF	Weighted mode	115	-0.0191102	0.038945151347971	0.624585812084279	-0.0954427	0.057222328757778	0.981071273742453	0.908970476412518	1.0588912061934	AF→Lung_cancer
CAD	Lung_cancer	Lung_cancer	CAD	MR Egger	261	-0.136349	0.0499630597571343	0.00678794085081442	-0.234277	-0.0384215	0.872537953766949	0.791142858211163	0.962307215267323	CAD→Lung_cancer
CAD	Lung_cancer	Lung_cancer	CAD	Weighted median	261	-0.06325	0.0331550184828446	0.0564293252956923	-0.128234	0.00173383404362024	0.938708765111278	0.87964765968369	1.00173533800295	CAD→Lung_cancer
CAD	Lung_cancer	Lung_cancer	CAD	Inverse variance weighted	261	-0.0341513	0.0232110282213811	0.141198875498187	-0.079645	0.011342273967588	0.966425233473398	0.923444150886215	1.01140684144005	CAD→Lung_cancer
CAD	Lung_cancer	Lung_cancer	CAD	Simple mode	261	-0.0332045	0.110287037931158	0.763598854816386	-0.249367	0.182958057136563	0.967340682190266	0.779293817509575	1.20076404354232	CAD→Lung_cancer
CAD	Lung_cancer	Lung_cancer	CAD	Weighted mode	261	-0.148815	0.0649747827654699	0.0228017671796228	-0.276166	-0.0214647	0.86172828533297	0.758687094757808	0.978764029167979	CAD→Lung_cancer
CKD	Lung_cancer	Lung_cancer	CKD	MR Egger	3	-0.022721	0.120492454731746	0.881347196638574	-0.258886	0.213444201387558	0.97753516838077	0.771910845167322	1.2379344213179	CKD→Lung_cancer
CKD	Lung_cancer	Lung_cancer	CKD	Weighted median	3	-0.0273621	0.0587623288185966	0.6414731307918	-0.142536	0.0878120674929724	0.973008854150215	0.867156109361755	1.09178292124533	CKD→Lung_cancer
CKD	Lung_cancer	Lung_cancer	CKD	Inverse variance weighted	3	-0.0286422	0.0575573425500912	0.618745082240902	-0.141455	0.0841701496039067	0.971764058851612	0.868094557370291	1.08781396917911	CKD→Lung_cancer
CKD	Lung_cancer	Lung_cancer	CKD	Simple mode	3	-0.0281068	0.0816022756933903	0.763363694243897	-0.188047	0.131833628337089	0.972284490134671	0.828575520996856	1.14091848697039	CKD→Lung_cancer
CKD	Lung_cancer	Lung_cancer	CKD	Weighted mode	3	-0.0268186	0.0677064491022681	0.730293808749274	-0.159523	0.105886076018856	0.973537860100848	0.852550184198513	1.11169522054675	CKD→Lung_cancer
CM	Lung_cancer	Lung_cancer	CM	MR Egger	14	-0.0232393	0.057457192583722	0.692988582764402	-0.135855	0.0893767999590044	0.977028655277495	0.872968859050764	1.09349260667939	CM→Lung_cancer
CM	Lung_cancer	Lung_cancer	CM	Weighted median	14	0.0182331332789253	0.0404579957945089	0.652228684522789	-0.0610645	0.0975308050361627	1.01840037173426	0.940762522435077	1.10244540191072	CM→Lung_cancer
CM	Lung_cancer	Lung_cancer	CM	Inverse variance weighted	14	0.0129505395094988	0.0288574078475048	0.653592567316166	-0.04361	0.0695110588906083	1.01303476092451	0.957327261571727	1.07198391609208	CM→Lung_cancer
CM	Lung_cancer	Lung_cancer	CM	Simple mode	14	0.0728435767980673	0.0643735713278901	0.278255386531692	-0.0533286	0.199015776600732	1.07556228085962	0.948068404196726	1.22020121637542	CM→Lung_cancer
CM	Lung_cancer	Lung_cancer	CM	Weighted mode	14	0.0428913314670047	0.0600355433597903	0.487591006682583	-0.0747783	0.160560996452194	1.04382445781467	0.927949158757695	1.17416939112351	CM→Lung_cancer
HF	Lung_cancer	Lung_cancer	HF	MR Egger	8	-0.0501452	0.576582895310169	0.933525427400243	-1.18025	1.07995722805678	0.951091271550579	0.307202628460381	2.94455360409247	HF→Lung_cancer
HF	Lung_cancer	Lung_cancer	HF	Weighted median	8	0.10192506006593	0.123791149416616	0.410301560912184	-0.140706	0.344555712922498	1.10730048759302	0.868745038854398	1.41136273012921	HF→Lung_cancer
HF	Lung_cancer	Lung_cancer	HF	Inverse variance weighted	8	-0.100258	0.145945205182327	0.492111855611319	-0.38631	0.18579499191497	0.904604352670677	0.679559685138636	1.20417536938465	HF→Lung_cancer
HF	Lung_cancer	Lung_cancer	HF	Simple mode	8	0.17505983644248	0.17803459395167	0.358221300551434	-0.173888	0.524007640587753	1.19131749868069	0.840391043323791	1.68878213771729	HF→Lung_cancer
HF	Lung_cancer	Lung_cancer	HF	Weighted mode	8	0.17505983644248	0.151618328056068	0.286140320813636	-0.122112	0.472231759432374	1.19131749868069	0.88504916083808	1.60356898290135	HF→Lung_cancer
HyperT	Lung_cancer	Lung_cancer	HyperT	MR Egger	266	-0.17892	0.0685246104754723	0.00954311370332281	-0.313228	-0.0446119	0.836172691931889	0.731082947450406	0.956368594249084	HyperT→Lung_cancer
HyperT	Lung_cancer	Lung_cancer	HyperT	Weighted median	266	-0.0488269	0.0304637017563616	0.108981432876345	-0.108536	0.0108819951159512	0.952346004301153	0.897146851955046	1.01094141938071	HyperT→Lung_cancer
HyperT	Lung_cancer	Lung_cancer	HyperT	Inverse variance weighted	266	-0.033041	0.0231194223638451	0.152962959383327	-0.078355	0.0122730929381895	0.967498915610405	0.924636082941612	1.01234871640459	HyperT→Lung_cancer
HyperT	Lung_cancer	Lung_cancer	HyperT	Simple mode	266	0.117434764663619	0.105708858802274	0.267606963511692	-0.0897546	0.324624127916076	1.12460826335236	0.914155492795364	1.38351052525319	HyperT→Lung_cancer
HyperT	Lung_cancer	Lung_cancer	HyperT	Weighted mode	266	-0.117457	0.0761993698286124	0.12440148979654	-0.266808	0.0318935407163091	0.889178546303064	0.76582010322383	1.03240759008196	HyperT→Lung_cancer
ICH	Lung_cancer	Lung_cancer	ICH	Wald ratio	1	-0.0838818	0.0747896368467671	0.26204565002273	-0.230469	0.0627059344552702	0.919539981808134	0.794160702606857	1.06471369757802	ICH→Lung_cancer
Lung_cancer	AA	AA	Lung_cancer	MR Egger	17	0.437673113094257	0.117604343699643	0.00204664725148374	0.207168599442957	0.668177626745557	1.54909844464873	1.23018996363979	1.95067921389398	Lung_cancer→AA
Lung_cancer	AA	AA	Lung_cancer	Weighted median	17	0.187476895451701	0.0774938959776661	0.0155526644305591	0.0355888593354753	0.339364931567926	1.20620238033788	1.03622972272172	1.40405563595619	Lung_cancer→AA
Lung_cancer	AA	AA	Lung_cancer	Inverse variance weighted	17	0.176789457730311	0.0608024557309463	0.00364209327586427	0.0576166444976561	0.295962270962965	1.19337980978143	1.05930882599444	1.34441943222462	Lung_cancer→AA
Lung_cancer	AA	AA	Lung_cancer	Simple mode	17	0.0489339820810409	0.188738202349706	0.79873389221508	-0.320993	0.418860858686464	1.0501510196666	0.725428405485676	1.52022881343949	Lung_cancer→AA
Lung_cancer	AA	AA	Lung_cancer	Weighted mode	17	0.35228272296622	0.0794716661878756	0.000417808211449004	0.196518257237983	0.508047188694456	1.42231058674764	1.21715754261026	1.66204236867815	Lung_cancer→AA
Lung_cancer	AAA	AAA	Lung_cancer	MR Egger	17	0.357993384941034	0.126176933841901	0.0124847026888142	0.110686594610908	0.605300175271159	1.43045615789677	1.11704476414008	1.83180198802506	Lung_cancer→AAA
Lung_cancer	AAA	AAA	Lung_cancer	Weighted median	17	0.0776924752450605	0.0395014952297131	0.0492035444256238	0.000269544594822868	0.155115405895298	1.08079023780586	1.00026958092523	1.16779272349357	Lung_cancer→AAA
Lung_cancer	AAA	AAA	Lung_cancer	Inverse variance weighted	17	0.137023029024318	0.0616057985305088	0.026135633022855	0.016275663904521	0.257770394144116	1.14685455915782	1.01640883401867	1.2940416649674	Lung_cancer→AAA
Lung_cancer	AAA	AAA	Lung_cancer	Simple mode	17	0.00183336414473789	0.0498203698322248	0.971100105325664	-0.0958146	0.0994812890158985	1.00183504578431	0.908632496596888	1.10459780243467	Lung_cancer→AAA
Lung_cancer	AAA	AAA	Lung_cancer	Weighted mode	17	0.00760531558688582	0.0485148139944925	0.877392879976907	-0.0874837	0.102694351016091	1.00763430945537	0.916233787959998	1.10815265157623	Lung_cancer→AAA
Lung_cancer	AF	AF	Lung_cancer	MR Egger	17	-0.0192595	0.0755418934672211	0.802222744407382	-0.167322	0.128802565595511	0.980924734501471	0.845927469251955	1.13746552716589	Lung_cancer→AF
Lung_cancer	AF	AF	Lung_cancer	Weighted median	17	-0.018512	0.0325619015734794	0.569683183591758	-0.0823334	0.0453092949716795	0.981658263098232	0.920964895400599	1.04635144110446	Lung_cancer→AF
Lung_cancer	AF	AF	Lung_cancer	Inverse variance weighted	17	0.0184673906210522	0.0339963253339352	0.586980225699008	-0.0481654	0.0851001882755653	1.01863896744387	0.9529761450832	1.08882614884817	Lung_cancer→AF
Lung_cancer	AF	AF	Lung_cancer	Simple mode	17	0.0176583408179899	0.0695540246571369	0.802822325649713	-0.118668	0.153984229145978	1.01781517107895	0.888103003743721	1.16647249036601	Lung_cancer→AF
Lung_cancer	AF	AF	Lung_cancer	Weighted mode	17	-0.0351577	0.0333072503702388	0.306849197137688	-0.10044	0.0301244834185915	0.965453125926049	0.904439433193069	1.03058281644096	Lung_cancer→AF
Lung_cancer	CAD	CAD	Lung_cancer	MR Egger	17	-0.0748189	0.0404440136773093	0.0841216688888699	-0.154089	0.00445139779079501	0.927911544638277	0.857195610768747	1.00446131997901	Lung_cancer→CAD
Lung_cancer	CAD	CAD	Lung_cancer	Weighted median	17	-0.0610659	0.0156146722839622	9.1989716332508e-05	-0.0916707	-0.0304612	0.940761232325313	0.912405584882561	0.969998113678969	Lung_cancer→CAD
Lung_cancer	CAD	CAD	Lung_cancer	Inverse variance weighted	17	-0.0494374	0.0184323845752674	0.00731627538625891	-0.0855649	-0.0133099	0.951764736476943	0.917993587162073	0.98677825887807	Lung_cancer→CAD
Lung_cancer	CAD	CAD	Lung_cancer	Simple mode	17	-0.071287	0.0346156086830308	0.0561152757587316	-0.139134	-0.00344038	0.931194628766585	0.870111805851569	0.996565534236251	Lung_cancer→CAD
Lung_cancer	CAD	CAD	Lung_cancer	Weighted mode	17	-0.058013	0.0180641603509354	0.00544452301590183	-0.0934188	-0.0226073	0.943637662043934	0.910811996594611	0.977646364515408	Lung_cancer→CAD
Lung_cancer	CKD	CKD	Lung_cancer	MR Egger	17	0.242253284312176	0.165543671025655	0.164002432131291	-0.0822123	0.56671887952246	1.27411686576445	0.921076383381515	1.76247466216166	Lung_cancer→CKD
Lung_cancer	CKD	CKD	Lung_cancer	Weighted median	17	0.180999967211521	0.0608029206932603	0.00291245317766931	0.061826242652731	0.300173691770311	1.19841513999899	1.06377748951386	1.35009328730497	Lung_cancer→CKD
Lung_cancer	CKD	CKD	Lung_cancer	Inverse variance weighted	17	0.110292163893733	0.0753701732686917	0.143374460020091	-0.0374334	0.258017703500369	1.11660425425367	0.963258591999998	1.29436173315482	Lung_cancer→CKD
Lung_cancer	CKD	CKD	Lung_cancer	Simple mode	17	-0.15777	0.0885449782467183	0.0937680492365591	-0.331318	0.0157783694170111	0.854046371107847	0.71797685537292	1.01590350516749	Lung_cancer→CKD
Lung_cancer	CKD	CKD	Lung_cancer	Weighted mode	17	0.168981835956435	0.0612352221155388	0.0139571686186964	0.0489608006099785	0.289002871302891	1.18409863070952	1.05017918354976	1.33509556198675	Lung_cancer→CKD
Lung_cancer	CM	CM	Lung_cancer	MR Egger	17	-0.0335439	0.116635882819751	0.777591860950137	-0.26215	0.195062408864499	0.967012437698418	0.769395411985318	1.2153868350352	Lung_cancer→CM
Lung_cancer	CM	CM	Lung_cancer	Weighted median	17	0.0104152187253619	0.0628467794089848	0.86837416979155	-0.112764	0.133594906366972	1.0104696459088	0.893361049634609	1.14292973229656	Lung_cancer→CM
Lung_cancer	CM	CM	Lung_cancer	Inverse variance weighted	17	0.0321446206510762	0.0526927846604171	0.541836388109728	-0.0711332	0.135422478585494	1.03266683945712	0.931337794942919	1.14502042879053	Lung_cancer→CM
Lung_cancer	CM	CM	Lung_cancer	Simple mode	17	0.00588170980176084	0.108355440006558	0.957382797682391	-0.206495	0.218258372214615	1.00589904101926	0.813430367146011	1.24390841747594	Lung_cancer→CM
Lung_cancer	CM	CM	Lung_cancer	Weighted mode	17	0.0119964727741215	0.0621087698719645	0.849270034799369	-0.109737	0.133729661723172	1.01206871906481	0.896070024985906	1.14308375857745	Lung_cancer→CM
Lung_cancer	HF	HF	Lung_cancer	MR Egger	16	0.085288521636344	0.0514021466049606	0.119292958510454	-0.0154597	0.186036728982067	1.08903123044734	0.984659201788813	1.20446649839364	Lung_cancer→HF
Lung_cancer	HF	HF	Lung_cancer	Weighted median	16	0.0281036228953956	0.0315050514404678	0.372373928876546	-0.0336463	0.0898535237187126	1.02850225528135	0.966913462788447	1.0940140248624	Lung_cancer→HF
Lung_cancer	HF	HF	Lung_cancer	Inverse variance weighted	16	0.0222108735083127	0.0233069996195753	0.340605225775922	-0.0234708	0.0678925927626804	1.0224593713336	0.976802452200467	1.07025034967188	Lung_cancer→HF
Lung_cancer	HF	HF	Lung_cancer	Simple mode	16	-0.0386609	0.0624678827594306	0.545272265181749	-0.161098	0.0837761463933563	0.962076890442928	0.851208687707454	1.08739	Lung_cancer→HF
Lung_cancer	HF	HF	Lung_cancer	Weighted mode	16	0.0891173520432234	0.036248242718961	0.0265918934842525	0.0180707963140599	0.160163907772387	1.09320893910173	1.01823506112727	1.17370323430904	Lung_cancer→HF
Lung_cancer	HyperT	HyperT	Lung_cancer	MR Egger	17	-0.0214886	0.0538079401496204	0.695258146015947	-0.126952	0.0839749584366412	0.978740630882667	0.880775801782644	1.08760165822198	Lung_cancer→HyperT
Lung_cancer	HyperT	HyperT	Lung_cancer	Weighted median	17	-0.0306632	0.019426194840653	0.114463463051578	-0.0687385	0.00741216591615573	0.969802170743942	0.933570760246482	1.00743970401488	Lung_cancer→HyperT
Lung_cancer	HyperT	HyperT	Lung_cancer	Inverse variance weighted	17	-0.0111723	0.0240240634237192	0.641897216333551	-0.0582595	0.0359148261334412	0.988889840616856	0.943405099698746	1.03656755426434	Lung_cancer→HyperT
Lung_cancer	HyperT	HyperT	Lung_cancer	Simple mode	17	-0.0201673	0.0409769625694704	0.629288718536501	-0.100482	0.0601475083197911	0.980034662234106	0.904401224219993	1.0619931878229	Lung_cancer→HyperT
Lung_cancer	HyperT	HyperT	Lung_cancer	Weighted mode	17	-0.0321162	0.0214122356864004	0.153113455649152	-0.0740842	0.00985178056403595	0.968394046815057	0.928593518459308	1.00990046911246	Lung_cancer→HyperT
Lung_cancer	ICH	ICH	Lung_cancer	MR Egger	17	-0.193659	0.158214779819447	0.23982213257987	-0.503759	0.116442450702264	0.823939216856916	0.604254696979539	1.12349285238204	Lung_cancer→ICH
Lung_cancer	ICH	ICH	Lung_cancer	Weighted median	17	-0.0345092	0.0875274659599901	0.693384061298026	-0.206063	0.137044658096435	0.966079475687773	0.813781799524065	1.14687936482605	Lung_cancer→ICH
Lung_cancer	ICH	ICH	Lung_cancer	Inverse variance weighted	17	-0.0498612	0.0737343747474173	0.498896718394506	-0.194381	0.0946582210528077	0.951361508592036	0.82334453903484	1.09928307910015	Lung_cancer→ICH
Lung_cancer	ICH	ICH	Lung_cancer	Simple mode	17	-0.188253	0.198460545634463	0.35694975941984	-0.577236	0.20072977431395	0.828405181104095	0.561448310818707	1.22229443184076	Lung_cancer→ICH
Lung_cancer	ICH	ICH	Lung_cancer	Weighted mode	17	-0.0341295	0.0959680019718461	0.726759584130721	-0.222227	0.153967745194873	0.966446304359703	0.800733719282964	1.16645326244899	Lung_cancer→ICH
Lung_cancer	MI	MI	Lung_cancer	MR Egger	17	-0.0310575	0.0701130931014284	0.664113604163505	-0.168479	0.106364116673803	0.969419785428936	0.844948831172608	1.11222678310221	Lung_cancer→MI
Lung_cancer	MI	MI	Lung_cancer	Weighted median	17	0.00905307231069787	0.0344797536266867	0.792888209248618	-0.0585272	0.0766333894190038	1.00909417531235	0.943152544049446	1.07964619411122	Lung_cancer→MI
Lung_cancer	MI	MI	Lung_cancer	Inverse variance weighted	17	-0.00310882	0.0305143421635117	0.918851476693477	-0.0629169	0.0566992922251857	0.996896008956902	0.939021475849873	1.05833751222223	Lung_cancer→MI
Lung_cancer	MI	MI	Lung_cancer	Simple mode	17	0.00533657426140816	0.0670882465054322	0.937585086212696	-0.126156	0.136829537412055	1.00535083913773	0.88147698279727	1.1466326738873	Lung_cancer→MI
Lung_cancer	MI	MI	Lung_cancer	Weighted mode	17	0.00533657426140816	0.0369695529173828	0.887026274542536	-0.0671237	0.0777968979794784	1.00535083913773	0.935079478599199	1.08090310277055	Lung_cancer→MI
Lung_cancer	NAFLD	NAFLD	Lung_cancer	MR Egger	12	-0.0220918	0.138404524201783	0.876360216849278	-0.293365	0.249181064095232	0.978150433452161	0.745750137823207	1.28297431262355	Lung_cancer→NAFLD
Lung_cancer	NAFLD	NAFLD	Lung_cancer	Weighted median	12	-0.0343839	0.0555334715583839	0.535813097117573	-0.14323	0.0744616801799886	0.966200485793295	0.866555147112474	1.07730406063358	Lung_cancer→NAFLD
Lung_cancer	NAFLD	NAFLD	Lung_cancer	Inverse variance weighted	12	-0.0215975	0.0565903879998154	0.702724327293203	-0.132515	0.0893196933427706	0.978634088157948	0.875890121827694	1.09343016279974	Lung_cancer→NAFLD
Lung_cancer	NAFLD	NAFLD	Lung_cancer	Simple mode	12	-0.016162	0.0979669324081442	0.871957071729277	-0.208177	0.175853185439756	0.983967902295601	0.812063134821185	1.19226300423205	Lung_cancer→NAFLD
Lung_cancer	NAFLD	NAFLD	Lung_cancer	Weighted mode	12	-0.0316603	0.0546830371362622	0.574268053657258	-0.138839	0.0755184512218854	0.968835638135984	0.870368099143552	1.07844312612789	Lung_cancer→NAFLD
Lung_cancer	PAD	PAD	Lung_cancer	MR Egger	17	0.282181935164253	0.171668104015639	0.121015386821159	-0.0542875	0.618651419034906	1.32601994769921	0.947159712790279	1.85642281650292	Lung_cancer→PAD
Lung_cancer	PAD	PAD	Lung_cancer	Weighted median	17	0.216331094199246	0.0516262858723832	2.78550953001127e-05	0.115143573889375	0.317518614509117	1.24151336883345	1.12203452086816	1.37371481565432	Lung_cancer→PAD
Lung_cancer	PAD	PAD	Lung_cancer	Inverse variance weighted	17	0.283949897840431	0.0768774034180552	0.000221152196141692	0.133270187141043	0.43462960853982	1.32836637506143	1.1425586612888	1.54439092379154	Lung_cancer→PAD
Lung_cancer	PAD	PAD	Lung_cancer	Simple mode	17	0.153697501352946	0.109937427115505	0.1811806732114	-0.0617799	0.369174858499335	1.16613807822813	0.940089819340123	1.44654052146649	Lung_cancer→PAD
Lung_cancer	PAD	PAD	Lung_cancer	Weighted mode	17	0.190442882605954	0.0552518350425205	0.00331578938353334	0.0821492859226138	0.298736479289294	1.20978527188195	1.08561786519757	1.34815431007681	Lung_cancer→PAD
Lung_cancer	SAH	SAH	Lung_cancer	MR Egger	6	0.521011048568426	0.152411168562784	0.0268181439966976	0.222285158185369	0.819736938951482	1.68372912133646	1.24892746898143	2.26990263601816	Lung_cancer→SAH
Lung_cancer	SAH	SAH	Lung_cancer	Weighted median	6	0.353141785861736	0.094060663572915	0.000173754021530079	0.168782885258822	0.537500686464649	1.42353296597376	1.18386307689347	1.71172337812205	Lung_cancer→SAH
Lung_cancer	SAH	SAH	Lung_cancer	Inverse variance weighted	6	0.304928643619505	0.0817016163340812	0.000189797433627773	0.144793475604705	0.465063811634304	1.35652820261002	1.15580084454703	1.59211578115568	Lung_cancer→SAH
Lung_cancer	SAH	SAH	Lung_cancer	Simple mode	6	0.332050233401875	0.191126276148806	0.142834843527568	-0.0425573	0.706657734653534	1.39382286321799	0.958335582131275	2.02720446809319	Lung_cancer→SAH
Lung_cancer	SAH	SAH	Lung_cancer	Weighted mode	6	0.385647024897011	0.0973272665426227	0.0107174109706721	0.19488558247347	0.576408467320551	1.47056550618304	1.21517194156743	1.77963532073159	Lung_cancer→SAH
Lung_cancer	stroke_AIS	stroke_AIS	Lung_cancer	MR Egger	16	-0.00706504	0.0557893051443429	0.901027864467198	-0.116412	0.102282001617908	0.992959862233877	0.890108356715784	1.10769579969503	Lung_cancer→stroke_AIS
Lung_cancer	stroke_AIS	stroke_AIS	Lung_cancer	Weighted median	16	0.00512471419294952	0.0358431464332666	0.886309036761122	-0.0651279	0.0753772812021521	1.00513786800097	0.936947664321678	1.07829089303612	Lung_cancer→stroke_AIS
Lung_cancer	stroke_AIS	stroke_AIS	Lung_cancer	Inverse variance weighted	16	0.0388294259336901	0.0246737991622121	0.115554307794774	-0.00953122	0.0871900722916258	1.0395931408962	0.990514057691059	1.09110404865704	Lung_cancer→stroke_AIS
Lung_cancer	stroke_AIS	stroke_AIS	Lung_cancer	Simple mode	16	-0.0170657	0.0569015034727306	0.768356423361377	-0.128593	0.0944612034450413	0.983079051588854	0.879332053205128	1.0990665223111	Lung_cancer→stroke_AIS
Lung_cancer	stroke_AIS	stroke_AIS	Lung_cancer	Weighted mode	16	-0.00133062	0.0357736525752056	0.970819522612921	-0.071447	0.0687857351196046	0.998670260959693	0.931045637556046	1.0712066625899	Lung_cancer→stroke_AIS
Lung_cancer	stroke_AS	stroke_AS	Lung_cancer	MR Egger	16	0.0100903404415007	0.0515992636577182	0.847770607537717	-0.0910442	0.111224897210628	1.01014141958403	0.912977341501531	1.11764623411252	Lung_cancer→stroke_AS
Lung_cancer	stroke_AS	stroke_AS	Lung_cancer	Weighted median	16	0.021034256649556	0.031216880974222	0.500431911071698	-0.0401508	0.0822193433590312	1.02125703588269	0.960644534151936	1.08569392346632	Lung_cancer→stroke_AS
Lung_cancer	stroke_AS	stroke_AS	Lung_cancer	Inverse variance weighted	16	0.0230302767273093	0.0228895973882429	0.314345346353988	-0.0218333	0.0678938876082653	1.02329752117821	0.978403287875213	1.07025173548172	Lung_cancer→stroke_AS
Lung_cancer	stroke_AS	stroke_AS	Lung_cancer	Simple mode	16	0.0359744907845118	0.0518738123048462	0.498594836445207	-0.0656982	0.13764716290201	1.03662940255083	0.936413448703709	1.1475705733621	Lung_cancer→stroke_AS
Lung_cancer	stroke_AS	stroke_AS	Lung_cancer	Weighted mode	16	0.0191583963770875	0.032717402335938	0.566869555334274	-0.0449677	0.083284504955526	1.01934309608415	0.956028349385622	1.08685097905534	Lung_cancer→stroke_AS
Lung_cancer	T2D	T2D	Lung_cancer	MR Egger	15	-0.0726542	0.0594697514293468	0.243512838258768	-0.189215	0.0439064944448193	0.929922324508654	0.827608608700687	1.04488464780134	Lung_cancer→T2D
Lung_cancer	T2D	T2D	Lung_cancer	Weighted median	15	-0.0329623	0.0225128315840741	0.143151569304013	-0.0770874	0.011162872247819	0.967575058098876	0.925808908852597	1.01122540958838	Lung_cancer→T2D
Lung_cancer	T2D	T2D	Lung_cancer	Inverse variance weighted	15	0.01598668678402	0.0290111681632191	0.581597448574401	-0.0408752	0.0728485763839294	1.01611515755549	0.959948921395106	1.07556765823904	Lung_cancer→T2D
Lung_cancer	T2D	T2D	Lung_cancer	Simple mode	15	-0.04414	0.0397741912349583	0.285798839495103	-0.122097	0.0338173814379781	0.95681996135563	0.885062116587292	1.03439568962536	Lung_cancer→T2D
Lung_cancer	T2D	T2D	Lung_cancer	Weighted mode	15	-0.0322058	0.0237412226051515	0.196401993646813	-0.0787386	0.0143269753278984	0.968307263619746	0.924281484078339	1.01443009833062	Lung_cancer→T2D
Lung_cancer	TAA	TAA	Lung_cancer	MR Egger	15	0.283343377716822	0.238009438713548	0.255146587146943	-0.183155	0.749841877595375	1.32756093840489	0.832638984959436	2.11666529794341	Lung_cancer→TAA
Lung_cancer	TAA	TAA	Lung_cancer	Weighted median	15	0.0366799638044432	0.145022866058454	0.800325874980683	-0.247565	0.320924781279013	1.03736097464785	0.780699587935536	1.37840189536668	Lung_cancer→TAA
Lung_cancer	TAA	TAA	Lung_cancer	Inverse variance weighted	15	-0.128715	0.121045776721795	0.287618071530483	-0.365965	0.108534310706597	0.879224146877859	0.693526981270242	1.11464315207641	Lung_cancer→TAA
Lung_cancer	TAA	TAA	Lung_cancer	Simple mode	15	-0.245851	0.278826601501744	0.392807655911871	-0.792351	0.300649191752215	0.782038781315676	0.452779020432066	1.35073540929105	Lung_cancer→TAA
Lung_cancer	TAA	TAA	Lung_cancer	Weighted mode	15	0.157261958070176	0.153785102994057	0.323839369292668	-0.144157	0.458680759938527	1.17030214384129	0.865751949585859	1.58198558898387	Lung_cancer→TAA
Lung_cancer	TIA	TIA	Lung_cancer	MR Egger	17	0.096638592841368	0.0837755915893898	0.266738441537462	-0.0675616	0.260838752356572	1.10146222534532	0.934670174310812	1.29801834615858	Lung_cancer→TIA
Lung_cancer	TIA	TIA	Lung_cancer	Weighted median	17	0.0323883995188553	0.0338989143891983	0.339354924480457	-0.0340535	0.0988302717216839	1.03291861249727	0.966519820846749	1.10387892418861	Lung_cancer→TIA
Lung_cancer	TIA	TIA	Lung_cancer	Inverse variance weighted	17	0.0816993506667657	0.0373883696321854	0.0288775467902619	0.0084181461876823	0.154980555145849	1.08512951731634	1.00845367841548	1.16763525638712	Lung_cancer→TIA
Lung_cancer	TIA	TIA	Lung_cancer	Simple mode	17	0.0249914676088534	0.0518773906451906	0.636512975150368	-0.0766882	0.126671153273427	1.02530637217209	0.926178574351861	1.13504370099726	Lung_cancer→TIA
Lung_cancer	TIA	TIA	Lung_cancer	Weighted mode	17	0.0227751675219905	0.0324829984623726	0.493287104244631	-0.0408915	0.0864418445082409	1.02303650185641	0.959933267973219	1.09028795964158	Lung_cancer→TIA
Lung_cancer	VTE	VTE	Lung_cancer	MR Egger	16	-0.00126009	0.00188942008810043	0.515665425606692	-0.00496335	0.00244317211296063	0.998740702321912	0.995048942458857	1.00244615909002	Lung_cancer→VTE
Lung_cancer	VTE	VTE	Lung_cancer	Weighted median	16	0.000530176930448592	0.00104546316894348	0.612069516617829	-0.00151893	0.00257928474157782	1.00053031749908	0.998482222110984	1.00258261395818	Lung_cancer→VTE
Lung_cancer	VTE	VTE	Lung_cancer	Inverse variance weighted	16	0.00103552325569007	0.000831242384704596	0.21285484139028	-0.000593712	0.00266475832971108	1.00103605959501	0.999406464393656	1.00267	Lung_cancer→VTE
Lung_cancer	VTE	VTE	Lung_cancer	Simple mode	16	0.00357156964171597	0.00189123446624874	0.0784557565529297	-0.00013525	0.00727838919556351	1.00357795529658	0.999864759233725	1.00730494104936	Lung_cancer→VTE
Lung_cancer	VTE	VTE	Lung_cancer	Weighted mode	16	2.24773630565379e-05	0.0012319874115179	0.985684037763168	-0.00239222	0.00243717268963161	1.00002247761567	0.997610641109578	1.00244014500919	Lung_cancer→VTE
MI	Lung_cancer	Lung_cancer	MI	MR Egger	22	-0.118915	0.140938721373256	0.408794202280558	-0.395155	0.157324441463582	0.887882865929151	0.673575393662558	1.17037527057513	MI→Lung_cancer
MI	Lung_cancer	Lung_cancer	MI	Weighted median	22	-0.142936	0.0500632267809868	0.00430207762749481	-0.24106	-0.0448125	0.866809158017463	0.785794187701779	0.956176729456917	MI→Lung_cancer
MI	Lung_cancer	Lung_cancer	MI	Inverse variance weighted	22	-0.125307	0.0599954355608554	0.036742927131825	-0.242898	-0.00771596	0.882226007482337	0.784351462415145	0.992313733796891	MI→Lung_cancer
MI	Lung_cancer	Lung_cancer	MI	Simple mode	22	-0.0110978	0.0917504798517299	0.904875536558454	-0.190929	0.168733143531704	0.98896355639901	0.826191462533176	1.18380419096391	MI→Lung_cancer
MI	Lung_cancer	Lung_cancer	MI	Weighted mode	22	-0.174154	0.0501729425680094	0.00228282101155124	-0.272493	-0.0758148	0.840167728965457	0.761478990105665	0.926987903759528	MI→Lung_cancer
NAFLD	Lung_cancer	Lung_cancer	NAFLD	MR Egger	4	-0.117658	0.158312657549205	0.534803086600317	-0.427951	0.192634524395645	0.888999785810976	0.651843293590572	1.21243959544112	NAFLD→Lung_cancer
NAFLD	Lung_cancer	Lung_cancer	NAFLD	Weighted median	4	-0.0404132	0.0417383976720392	0.332920139535619	-0.12222	0.0413941069075224	0.960392568554744	0.884953292709062	1.04226278757789	NAFLD→Lung_cancer
NAFLD	Lung_cancer	Lung_cancer	NAFLD	Inverse variance weighted	4	-0.0121821	0.0550995156235647	0.82502083551711	-0.120177	0.0958129910830889	0.98789184135545	0.886763368005207	1.1005532314805	NAFLD→Lung_cancer
NAFLD	Lung_cancer	Lung_cancer	NAFLD	Simple mode	4	-0.0494274	0.0495460713536261	0.391993709314715	-0.146538	0.0476828888832439	0.951774243998275	0.863693161140722	1.04883800439273	NAFLD→Lung_cancer
NAFLD	Lung_cancer	Lung_cancer	NAFLD	Weighted mode	4	-0.0374704	0.0456293513235007	0.471716558740197	-0.126904	0.0519631571539619	0.963222956207098	0.880818315140014	1.05333693386798	NAFLD→Lung_cancer
PAD	Lung_cancer	Lung_cancer	PAD	MR Egger	4	-0.16472	0.179621245472789	0.455929239406214	-0.516777	0.187337856432847	0.848131330173493	0.596439524899313	1.2060346828009	PAD→Lung_cancer
PAD	Lung_cancer	Lung_cancer	PAD	Weighted median	4	-0.217157	0.0651175643337734	0.000853480442567406	-0.344787	-0.0895263	0.80480380384497	0.708371093462802	0.914364192244311	PAD→Lung_cancer
PAD	Lung_cancer	Lung_cancer	PAD	Inverse variance weighted	4	-0.217077	0.0533457167360205	4.71658646819118e-05	-0.321634	-0.112519	0.804868188821847	0.724963217159377	0.893580234202344	PAD→Lung_cancer
PAD	Lung_cancer	Lung_cancer	PAD	Simple mode	4	-0.183542	0.0837302017417197	0.116029713301936	-0.347653	-0.019431	0.832316783693304	0.706343683291631	0.980756598812178	PAD→Lung_cancer
PAD	Lung_cancer	Lung_cancer	PAD	Weighted mode	4	-0.227156	0.0744089274054973	0.0553053113994966	-0.372998	-0.0813149	0.796796164084243	0.688666689655222	0.921903348363222	PAD→Lung_cancer
SAH	Lung_cancer	Lung_cancer	SAH	MR Egger	5	0.0338589512523488	0.342638181554428	0.927515266731516	-0.637712	0.705429787099028	1.03443869015592	0.528500311327558	2.02471669506411	SAH→Lung_cancer
SAH	Lung_cancer	Lung_cancer	SAH	Weighted median	5	0.00817491482565382	0.046260668589071	0.859732924052448	-0.082496	0.098845825260233	1.00820842068213	0.92081512515329	1.10389609354553	SAH→Lung_cancer
SAH	Lung_cancer	Lung_cancer	SAH	Inverse variance weighted	5	-0.0523428	0.0606503246952372	0.388123390114468	-0.171217	0.066531853348268	0.94900350876109	0.842638347581874	1.06879500823258	SAH→Lung_cancer
SAH	Lung_cancer	Lung_cancer	SAH	Simple mode	5	0.0440919297717856	0.0762408734171742	0.594044481280967	-0.10534	0.193524041669447	1.0450784242936	0.90001830036481	1.21351856121291	SAH→Lung_cancer
SAH	Lung_cancer	Lung_cancer	SAH	Weighted mode	5	0.0532122515886293	0.0937143595455427	0.600516303470042	-0.130468	0.236892396297893	1.05465347323973	0.877684672212254	1.26730474375611	SAH→Lung_cancer
stroke_AIS	Lung_cancer	Lung_cancer	stroke_AIS	MR Egger	9	-0.0240312	0.493349944848796	0.962510853654909	-0.990997	0.942934674397406	0.976255233028385	0.371206373061381	2.56750516472871	stroke_AIS→Lung_cancer
stroke_AIS	Lung_cancer	Lung_cancer	stroke_AIS	Weighted median	9	-0.0571196	0.0900528255630536	0.525891595968411	-0.233623	0.119383933382832	0.944481098212708	0.791660102476638	1.12680245232822	stroke_AIS→Lung_cancer
stroke_AIS	Lung_cancer	Lung_cancer	stroke_AIS	Inverse variance weighted	9	-0.127618	0.0766690380043889	0.0960068545735683	-0.277889	0.0226535133863356	0.880189722407238	0.757380798580714	1.02291205280506	stroke_AIS→Lung_cancer
stroke_AIS	Lung_cancer	Lung_cancer	stroke_AIS	Simple mode	9	0.0352056704014454	0.164255877190002	0.835648693089713	-0.286736	0.357147189693849	1.0358327270259	0.750710003528676	1.42924622468671	stroke_AIS→Lung_cancer
stroke_AIS	Lung_cancer	Lung_cancer	stroke_AIS	Weighted mode	9	0.0489528890966279	0.175091434407979	0.786888559121661	-0.294226	0.392132100536267	1.05017	0.745107837807317	1.48013322488104	stroke_AIS→Lung_cancer
stroke_AS	Lung_cancer	Lung_cancer	stroke_AS	MR Egger	7	0.64503160574797	0.44473205824669	0.206646923614072	-0.226643	1.51670643991148	1.90604727036958	0.797205151704771	4.5571910682142	stroke_AS→Lung_cancer
stroke_AS	Lung_cancer	Lung_cancer	stroke_AS	Weighted median	7	-0.083005	0.111320277706491	0.455884225566721	-0.301193	0.135182765810522	0.920346565268683	0.739935156630055	1.14474598566122	stroke_AS→Lung_cancer
stroke_AS	Lung_cancer	Lung_cancer	stroke_AS	Inverse variance weighted	7	-0.152353	0.0988670349504848	0.12331893580003	-0.346133	0.041426160947284	0.85868491599192	0.707418665810282	1.04229619684617	stroke_AS→Lung_cancer
stroke_AS	Lung_cancer	Lung_cancer	stroke_AS	Simple mode	7	0.0238744858741333	0.197994165387568	0.907958918039276	-0.364194	0.411943050033767	1.02416176305463	0.694756344537398	1.50974845375695	stroke_AS→Lung_cancer
stroke_AS	Lung_cancer	Lung_cancer	stroke_AS	Weighted mode	7	0.0238744858741333	0.182663636423278	0.900283247925671	-0.334146	0.381895213263758	1.02416176305463	0.71594907309352	1.46505855838458	stroke_AS→Lung_cancer
T2D	Lung_cancer	Lung_cancer	T2D	MR Egger	197	-0.0219936	0.0438043318483328	0.616173214250199	-0.10785	0.0638629313969567	0.978246535891641	0.897762206275712	1.06595	T2D→Lung_cancer
T2D	Lung_cancer	Lung_cancer	T2D	Weighted median	197	-0.0188753	0.0299659242834818	0.528766092043122	-0.0776085	0.0398579543014776	0.981301764845637	0.925326649798596	1.04066294199865	T2D→Lung_cancer
T2D	Lung_cancer	Lung_cancer	T2D	Inverse variance weighted	197	-0.00792291	0.0189857963010526	0.676453600030861	-0.0451351	0.0292892480690557	0.992108390865359	0.955868360693748	1.02972239661859	T2D→Lung_cancer
T2D	Lung_cancer	Lung_cancer	T2D	Simple mode	197	0.0812936700256528	0.0668025278422835	0.225096008921728	-0.0496393	0.212226624596528	1.08468939055955	0.951572609547524	1.23642805834009	T2D→Lung_cancer
T2D	Lung_cancer	Lung_cancer	T2D	Weighted mode	197	0.0133712866808808	0.0364197532916928	0.713907848840984	-0.0580114	0.0847540031325986	1.0134610821151	0.943639161795788	1.08844927864937	T2D→Lung_cancer
TAA	Lung_cancer	Lung_cancer	TAA	Wald ratio	1	0.0149134614647882	0.0458667289322328	0.745069288400263	-0.0749853	0.104812250171964	1.01502522201897	0.927757098983721	1.11050209420466	TAA→Lung_cancer
TIA	Lung_cancer	Lung_cancer	TIA	Wald ratio	1	-0.612044	0.175846387064174	0.000500364515587168	-0.956703	-0.267385	0.542241334404018	0.384157356084493	0.765378197447769	TIA→Lung_cancer
VTE	Lung_cancer	Lung_cancer	VTE	MR Egger	13	-1.54186	1.23706462939131	0.238511639106887	-3.96651	0.882783861072515	0.213982121352006	0.0189394262229591	2.4176206670294	VTE→Lung_cancer
VTE	Lung_cancer	Lung_cancer	VTE	Weighted median	13	-1.24878	1.1396783824369	0.273196261507507	-3.48255	0.9849880432539	0.286854090972527	0.030728914848857	2.67777986669566	VTE→Lung_cancer
VTE	Lung_cancer	Lung_cancer	VTE	Inverse variance weighted	13	-0.921464	0.893120196664929	0.302195781880878	-2.67198	0.829051276569232	0.397935913152119	0.0691152488634179	2.29114404679551	VTE→Lung_cancer
VTE	Lung_cancer	Lung_cancer	VTE	Simple mode	13	-2.27701	1.93054598265966	0.261068636395729	-6.06088	1.50685838818656	0.102590315880856	0.00233234317124612	4.51253187879322	VTE→Lung_cancer
VTE	Lung_cancer	Lung_cancer	VTE	Weighted mode	13	-1.31212	1.12216473294824	0.264994947862031	-3.51156	0.887323868443777	0.269248910835028	0.0298502553508337	2.4286216360231	VTE→Lung_cancer
2hGlu	Lung_cancer	Lung_cancer	2hGlu	MR Egger	13	0.214688479275056	0.251570717737428	0.411639819691625	-0.27839	0.707767086040415	1.23947571444414	0.757001436828533	2.02945459804299	2hGlu→Lung_cancer
2hGlu	Lung_cancer	Lung_cancer	2hGlu	Weighted median	13	0.133374020903493	0.0818976347976405	0.103409279238407	-0.0271453	0.293893385106868	1.14267730361286	0.973219780269988	1.34164085714506	2hGlu→Lung_cancer
2hGlu	Lung_cancer	Lung_cancer	2hGlu	Inverse variance weighted	13	-0.0134312	0.0866252430479884	0.876782719527894	-0.183217	0.156354322535194	0.986658641639336	0.832587772533131	1.16924041793184	2hGlu→Lung_cancer
2hGlu	Lung_cancer	Lung_cancer	2hGlu	Simple mode	13	0.161934183597434	0.127180895853755	0.227038930939833	-0.0873404	0.411208739470793	1.17578285297673	0.916365137257826	1.50864023645756	2hGlu→Lung_cancer
2hGlu	Lung_cancer	Lung_cancer	2hGlu	Weighted mode	13	0.16631774103669	0.0919869548538237	0.0957092065960809	-0.0139767	0.346612172550184	1.18094827784577	0.986120529994335	1.4142681269955	2hGlu→Lung_cancer
FG	Lung_cancer	Lung_cancer	FG	MR Egger	70	0.262849545665146	0.186100990135581	0.162391811222854	-0.101908	0.627607486330884	1.30063101865531	0.903112277479414	1.87312373984077	FG→Lung_cancer
FG	Lung_cancer	Lung_cancer	FG	Weighted median	70	0.0810865052052776	0.117748789410909	0.491049955582808	-0.149701	0.31187413245066	1.08446470435114	0.860965261515623	1.36598274930754	FG→Lung_cancer
FG	Lung_cancer	Lung_cancer	FG	Inverse variance weighted	70	0.0457886872532725	0.0983194185273682	0.641420538867672	-0.146917	0.238494747566914	1.04685317416303	0.863365311702701	1.26933703891104	FG→Lung_cancer
FG	Lung_cancer	Lung_cancer	FG	Simple mode	70	0.045371959594525	0.233018622964588	0.846189127988784	-0.411345	0.502088460605118	1.04641701237736	0.662758544491147	1.65216815821435	FG→Lung_cancer
FG	Lung_cancer	Lung_cancer	FG	Weighted mode	70	0.127969175620438	0.110871807644408	0.252396770243668	-0.0893396	0.345277918603478	1.13651796969585	0.914534974613464	1.41238239246948	FG→Lung_cancer
FI	Lung_cancer	Lung_cancer	FI	MR Egger	35	0.393269159717253	0.516259425731688	0.451609527154405	-0.618599	1.40513763415136	1.48181718115101	0.538698456399808	4.07608771153536	FI→Lung_cancer
FI	Lung_cancer	Lung_cancer	FI	Weighted median	35	0.429354439867618	0.211485713997534	0.0423380668000242	0.0148424404324524	0.843866439302784	1.53626545163337	1.01495313643968	2.32534040552968	FI→Lung_cancer
FI	Lung_cancer	Lung_cancer	FI	Inverse variance weighted	35	0.373916227300239	0.16831708749825	0.0263171880968907	0.0440147358036704	0.703817718796809	1.45341538882578	1.04499775365672	2.02145534292652	FI→Lung_cancer
FI	Lung_cancer	Lung_cancer	FI	Simple mode	35	0.400764526500339	0.388651599834082	0.309742489695438	-0.360993	1.16252166217514	1.49296567325395	0.69698414973609	3.19798736077226	FI→Lung_cancer
FI	Lung_cancer	Lung_cancer	FI	Weighted mode	35	0.451917360099069	0.330070856161903	0.17992883584323	-0.195022	1.0988562381764	1.57132208931015	0.822816952508228	3.00073193779917	FI→Lung_cancer
HbA1c	Lung_cancer	Lung_cancer	HbA1c	MR Egger	75	0.260739513361995	0.236148324129815	0.273161025805213	-0.202111	0.723590228656432	1.29788953851444	0.817004070459119	2.06182235204606	HbA1c→Lung_cancer
HbA1c	Lung_cancer	Lung_cancer	HbA1c	Weighted median	75	0.0150333721840316	0.191395735655556	0.937393729161212	-0.360102	0.390169014068922	1.01515	0.697604978570273	1.47723044551306	HbA1c→Lung_cancer
HbA1c	Lung_cancer	Lung_cancer	HbA1c	Inverse variance weighted	75	0.171413255186207	0.126191158180457	0.174348893162371	-0.0759214	0.418747925219902	1.18698117380544	0.926889043414235	1.52005713842373	HbA1c→Lung_cancer
HbA1c	Lung_cancer	Lung_cancer	HbA1c	Simple mode	75	0.00335636301395326	0.409373815054036	0.993480461862393	-0.799016	0.805729040519864	1.00336200190725	0.449771179972573	2.23832773574492	HbA1c→Lung_cancer
HbA1c	Lung_cancer	Lung_cancer	HbA1c	Weighted mode	75	-0.0844989	0.200227988631327	0.674238896687141	-0.476946	0.307947994732883	0.918972700262426	0.620676218248586	1.36063022715876	HbA1c→Lung_cancer
Lung_cancer	2hGlu	2hGlu	Lung_cancer	MR Egger	17	0.0604543287394396	0.0442585457785178	0.192090753322867	-0.0262924	0.147201078465334	1.06231907901093	0.974050215234361	1.15858690648623	Lung_cancer→2hGlu
Lung_cancer	2hGlu	2hGlu	Lung_cancer	Weighted median	17	-0.00293489	0.0292013073814495	0.919943089986106	-0.0601695	0.0542996731687389	0.997069413278471	0.941604963440469	1.05580094996847	Lung_cancer→2hGlu
Lung_cancer	2hGlu	2hGlu	Lung_cancer	Inverse variance weighted	17	-0.0306494	0.0209860340152742	0.144162186127753	-0.071782	0.0104832482781601	0.969815551759044	0.930733768948266	1.01053839004522	Lung_cancer→2hGlu
Lung_cancer	2hGlu	2hGlu	Lung_cancer	Simple mode	17	-0.0173372	0.0424017054142914	0.688048851290685	-0.100445	0.0657701599955109	0.982812241556491	0.904435284361845	1.06798122414566	Lung_cancer→2hGlu
Lung_cancer	2hGlu	2hGlu	Lung_cancer	Weighted mode	17	-0.00197103	0.0277697885358683	0.944295246792313	-0.0563998	0.0524577543971079	0.998030910073068	0.945161169151615	1.05385804026984	Lung_cancer→2hGlu
Lung_cancer	FG	FG	Lung_cancer	MR Egger	17	-0.013382	0.0130774521129509	0.322393004055889	-0.0390138	0.0122498241907161	0.986707158700578	0.961737448530478	1.01232516059201	Lung_cancer→FG
Lung_cancer	FG	FG	Lung_cancer	Weighted median	17	-0.00654368	0.00605414146976193	0.279759281969429	-0.0184098	0.00532243640720222	0.993477682382647	0.98175862703816	1.00533662573462	Lung_cancer→FG
Lung_cancer	FG	FG	Lung_cancer	Inverse variance weighted	17	-0.0123895	0.0059332578109719	0.036785103415111	-0.0240187	-0.000760295	0.987686953792607	0.976267487419612	0.999239994430775	Lung_cancer→FG
Lung_cancer	FG	FG	Lung_cancer	Simple mode	17	-0.0110966	0.0106013689505387	0.310787731565537	-0.0318753	0.00968209034723204	0.988964747291704	0.968627385686738	1.00972911342201	Lung_cancer→FG
Lung_cancer	FG	FG	Lung_cancer	Weighted mode	17	-0.00842527	0.00607870979929309	0.184752446343353	-0.0203395	0.00348899713009856	0.991610119076362	0.979865907968351	1.00349509076542	Lung_cancer→FG
Lung_cancer	FI	FI	Lung_cancer	MR Egger	17	0.00526260581708037	0.0125697000411957	0.681387590962965	-0.019374	0.0298992178978239	1.00527647765039	0.980812463631016	1.03035068781239	Lung_cancer→FI
Lung_cancer	FI	FI	Lung_cancer	Weighted median	17	-0.0064644	0.00702083121446561	0.357183169472228	-0.0202252	0.0072964284774244	0.993556448585054	0.979977928134112	1.00732	Lung_cancer→FI
Lung_cancer	FI	FI	Lung_cancer	Inverse variance weighted	17	-0.0116851	0.00615183145886897	0.0575058479573853	-0.0237427	0.000372517427561109	0.988382933084635	0.976536977605111	1.00037258682079	Lung_cancer→FI
Lung_cancer	FI	FI	Lung_cancer	Simple mode	17	-0.020992	0.0119998253286868	0.0993821124113653	-0.0445116	0.0025276886381706	0.979226828702613	0.956464479550963	1.00253088593645	Lung_cancer→FI
Lung_cancer	FI	FI	Lung_cancer	Weighted mode	17	-0.00575883	0.00680154122052585	0.409651422877414	-0.0190898	0.00757219435076328	0.994257723814267	0.981091209951526	1.00760093591417	Lung_cancer→FI
Lung_cancer	HbA1c	HbA1c	Lung_cancer	MR Egger	17	0.00777894886128337	0.00826256195648443	0.361380654904719	-0.00841567	0.0239735702959929	1.00780928349014	0.991619640069692	1.02426324655845	Lung_cancer→HbA1c
Lung_cancer	HbA1c	HbA1c	Lung_cancer	Weighted median	17	0.0049260726164044	0.00465010810635642	0.28944231161257	-0.00418814	0.014040284504863	1.00493822565951	0.995820618752352	1.01413931221566	Lung_cancer→HbA1c
Lung_cancer	HbA1c	HbA1c	Lung_cancer	Inverse variance weighted	17	0.00964706450390311	0.00375380887356824	0.0101716057701499	0.00228959911170936	0.0170045298960969	1.00969374742764	1.00229222224535	1.0171499298983	Lung_cancer→HbA1c
Lung_cancer	HbA1c	HbA1c	Lung_cancer	Simple mode	17	0.0159843847273855	0.0097609890729152	0.121023319423784	-0.00314715	0.0351159233102993	1.01611281840354	0.996857793242047	1.03573976822319	Lung_cancer→HbA1c
Lung_cancer	HbA1c	HbA1c	Lung_cancer	Weighted mode	17	0.00393641697287063	0.00521008508171397	0.460905079043978	-0.00627535	0.01414818373303	1.00394417483822	0.993744299097495	1.01424874296835	Lung_cancer→HbA1c
CRP	Lung_cancer	Lung_cancer	CRP	MR Egger	351	0.0325779632772063	0.0949357537240399	0.731686211686998	-0.153496	0.218652040576325	1.03311443499136	0.85770409721168	1.24439820126463	CRP→Lung_cancer
CRP	Lung_cancer	Lung_cancer	CRP	Weighted median	351	0.0149552305550567	0.0585478804418202	0.798386445723971	-0.0997986	0.129709076221024	1.01506761958454	0.905019656968502	1.13849711925637	CRP→Lung_cancer
CRP	Lung_cancer	Lung_cancer	CRP	Inverse variance weighted	351	0.0638446563988969	0.056037957014912	0.254573495077269	-0.0459897	0.173679052148124	1.06592680099178	0.955051761591982	1.18967368132868	CRP→Lung_cancer
CRP	Lung_cancer	Lung_cancer	CRP	Simple mode	351	0.130347971541194	0.148973260580668	0.382187196532335	-0.16164	0.422335562279304	1.13922473214738	0.850747742456373	1.52552034588892	CRP→Lung_cancer
CRP	Lung_cancer	Lung_cancer	CRP	Weighted mode	351	0.0263130213249863	0.0615383499059058	0.669214513754178	-0.0943021	0.146928187140562	1.02666226536392	0.910007766865538	1.15827078130632	CRP→Lung_cancer
GlycA	Lung_cancer	Lung_cancer	GlycA	MR Egger	52	-0.0102406	0.0837672112212978	0.903190778519817	-0.174424	0.15394316157613	0.989811683714418	0.839940429928431	1.16642458715918	GlycA→Lung_cancer
GlycA	Lung_cancer	Lung_cancer	GlycA	Weighted median	52	-0.0141141	0.066459519950486	0.831817283402326	-0.144375	0.11614655670304	0.985985034585448	0.86556330746315	1.12316046676673	GlycA→Lung_cancer
GlycA	Lung_cancer	Lung_cancer	GlycA	Inverse variance weighted	52	-0.0330575	0.0472024841380191	0.483718308304206	-0.125574	0.0594593315052395	0.96748289153232	0.881990136348878	1.06126260014941	GlycA→Lung_cancer
GlycA	Lung_cancer	Lung_cancer	GlycA	Simple mode	52	0.149032398601464	0.141455776980488	0.297049634231918	-0.128221	0.42628572148322	1.16071059399986	0.879659019640252	1.53155831173593	GlycA→Lung_cancer
GlycA	Lung_cancer	Lung_cancer	GlycA	Weighted mode	52	-0.00987637	0.06743952539139	0.884145300355663	-0.142058	0.122305103828728	0.990172245198261	0.867571078449476	1.13009884667111	GlycA→Lung_cancer
Lung_cancer	CRP	CRP	Lung_cancer	MR Egger	16	-0.0157409	0.0418874606062749	0.712705213712986	-0.0978404	0.0663584952063408	0.984382313329189	0.906793661470663	1.0686097399752	Lung_cancer→CRP
Lung_cancer	CRP	CRP	Lung_cancer	Weighted median	16	0.0174781879337212	0.00968666242720475	0.0711755085886984	-0.00150767	0.0364640462910425	1.01763182525586	0.998493465540495	1.03713701442504	Lung_cancer→CRP
Lung_cancer	CRP	CRP	Lung_cancer	Inverse variance weighted	16	0.0142352620072496	0.0171307116350096	0.405985480125968	-0.0193409	0.0478114568118684	1.01433706584396	0.980844903035412	1.04897285999129	Lung_cancer→CRP
Lung_cancer	CRP	CRP	Lung_cancer	Simple mode	16	0.0179668196534062	0.0219173110191809	0.425190603336609	-0.0249911	0.0609247492510008	1.01812919394981	0.975318582626425	1.06281893325714	Lung_cancer→CRP
Lung_cancer	CRP	CRP	Lung_cancer	Weighted mode	16	0.0168290656612619	0.00702357385007126	0.0300540951972833	0.0030628609151222	0.0305952704074015	1.01697147212108	1.00306755626613	1.03106811564915	Lung_cancer→CRP
Lung_cancer	GlycA	GlycA	Lung_cancer	MR Egger	17	-0.00198343	0.0623301561895134	0.975034022636162	-0.124151	0.120183671884248	0.998018531458677	0.883246866556271	1.12770396007001	Lung_cancer→GlycA
Lung_cancer	GlycA	GlycA	Lung_cancer	Weighted median	17	0.0381510788339612	0.0173723300469591	0.0280860025337243	0.00410131194192134	0.0722008457260011	1.03888817503698	1.00410973383141	1.07487120567331	Lung_cancer→GlycA
Lung_cancer	GlycA	GlycA	Lung_cancer	Inverse variance weighted	17	-0.00318095	0.0269132427410881	0.905914839399536	-0.0559309	0.0495690023761722	0.996824100475764	0.945604466231977	1.05081809865897	Lung_cancer→GlycA
Lung_cancer	GlycA	GlycA	Lung_cancer	Simple mode	17	0.0198009594750471	0.0302247430986042	0.521696057127075	-0.0394395	0.0790414559483114	1.01999829882386	0.961328077014669	1.0822491868067	Lung_cancer→GlycA
Lung_cancer	GlycA	GlycA	Lung_cancer	Weighted mode	17	0.0600309581301897	0.0174974360243979	0.0034294989156915	0.0257359835223699	0.0943259327380096	1.06186941952825	1.02607001331862	1.09891786086055	Lung_cancer→GlycA
HDLC	Lung_cancer	Lung_cancer	HDLC	MR Egger	4	0.187026575207934	0.191517588500785	0.431781862189275	-0.188348	0.562401048669473	1.20565932527145	0.828326483762251	1.75488100055875	HDLC→Lung_cancer
HDLC	Lung_cancer	Lung_cancer	HDLC	Weighted median	4	-0.0436138	0.0510568656675991	0.392983450043879	-0.143685	0.0564576928458934	0.957323639060849	0.866160354613252	1.05808184942142	HDLC→Lung_cancer
HDLC	Lung_cancer	Lung_cancer	HDLC	Inverse variance weighted	4	-0.0891447	0.0721630276160199	0.216710294791837	-0.230584	0.0522948820321401	0.914713248816154	0.794069582469565	1.05368640989579	HDLC→Lung_cancer
HDLC	Lung_cancer	Lung_cancer	HDLC	Simple mode	4	-0.026736	0.0685178531130355	0.722440830625519	-0.161031	0.10755898436521	0.973618235282535	0.851265681599988	1.11355654123517	HDLC→Lung_cancer
HDLC	Lung_cancer	Lung_cancer	HDLC	Weighted mode	4	-0.0236677	0.0592527559961178	0.716308229848125	-0.139803	0.0924676593512765	0.976610141998214	0.869529390496031	1.09687766725135	HDLC→Lung_cancer
LDLC	Lung_cancer	Lung_cancer	LDLC	MR Egger	527	-0.0799339	0.0603938615130565	0.186230691050006	-0.198306	0.0384380538536103	0.923177352812054	0.8201189540932	1.03918635277416	LDLC→Lung_cancer
LDLC	Lung_cancer	Lung_cancer	LDLC	Weighted median	527	-0.0164504	0.054732219896196	0.763748880420537	-0.123726	0.0908247519691348	0.983684169872182	0.883622317731282	1.09507707833992	LDLC→Lung_cancer
LDLC	Lung_cancer	Lung_cancer	LDLC	Inverse variance weighted	527	-0.02105	0.0379658306205092	0.579274309297978	-0.095463	0.0533630615521218	0.979170037682606	0.90895199727238	1.05481253748546	LDLC→Lung_cancer
LDLC	Lung_cancer	Lung_cancer	LDLC	Simple mode	527	-0.0159562	0.132767416420819	0.904384937776969	-0.27618	0.244267894475433	0.984170384726783	0.758676070026413	1.27668630188842	LDLC→Lung_cancer
LDLC	Lung_cancer	Lung_cancer	LDLC	Weighted mode	527	-0.0715934	0.0668486589949742	0.284670480334852	-0.202617	0.0594299281230926	0.930909286102085	0.816591086826535	1.06123139589837	LDLC→Lung_cancer
Lung_cancer	HDLC	HDLC	Lung_cancer	MR Egger	17	0.437673113094257	0.117604343699643	0.00204664725148374	0.207168599442957	0.668177626745557	1.54909844464873	1.23018996363979	1.95067921389398	Lung_cancer→HDLC
Lung_cancer	HDLC	HDLC	Lung_cancer	Weighted median	17	0.187476895451701	0.0741827255559127	0.0114965805544458	0.0420787533621118	0.33287503754129	1.20620238033788	1.04297661343144	1.39497296832571	Lung_cancer→HDLC
Lung_cancer	HDLC	HDLC	Lung_cancer	Inverse variance weighted	17	0.176789457730311	0.0608024557309463	0.00364209327586427	0.0576166444976561	0.295962270962965	1.19337980978143	1.05930882599444	1.34441943222462	Lung_cancer→HDLC
Lung_cancer	HDLC	HDLC	Lung_cancer	Simple mode	17	0.0489339820810409	0.184194986575918	0.793890670150237	-0.312088	0.409956155769841	1.0501510196666	0.731916976446993	1.50675172129534	Lung_cancer→HDLC
Lung_cancer	HDLC	HDLC	Lung_cancer	Weighted mode	17	0.35228272296622	0.0839687525212282	0.000685049481478533	0.187703968024612	0.516861477907827	1.42231058674764	1.20647630691526	1.67675684435676	Lung_cancer→HDLC
Lung_cancer	LDLC	LDLC	Lung_cancer	MR Egger	17	0.005737471179665	0.0266576634236335	0.832488693032919	-0.0465115	0.0579864914899866	1.00575396199087	0.954553536242801	1.05970068063634	Lung_cancer→LDLC
Lung_cancer	LDLC	LDLC	Lung_cancer	Weighted median	17	-0.00459294	0.00561283232844958	0.41319022915717	-0.0155941	0.00640821317390186	0.995417593221206	0.984526868700062	1.00642878970139	Lung_cancer→LDLC
Lung_cancer	LDLC	LDLC	Lung_cancer	Inverse variance weighted	17	-0.00393964	0.0117981242033918	0.738439036672029	-0.027064	0.0191846798791238	0.996068106655129	0.973298980518925	1.01936988834259	Lung_cancer→LDLC
Lung_cancer	LDLC	LDLC	Lung_cancer	Simple mode	17	-0.0119802	0.00972636922587962	0.235849362037339	-0.0310439	0.00708349387584032	0.988091286947258	0.969433039732596	1.0071086411604	Lung_cancer→LDLC
Lung_cancer	LDLC	LDLC	Lung_cancer	Weighted mode	17	-0.000910436	0.00488516134323469	0.854498993423569	-0.0104854	0.00866448072198822	0.999089978809911	0.989569427928546	1.00870212598207	Lung_cancer→LDLC
Lung_cancer	nonHDLC	nonHDLC	Lung_cancer	MR Egger	17	-0.00408177	0.0291762359735425	0.890599887168235	-0.0612672	0.0531036545529118	0.995926551136872	0.940571894358665	1.05453894721753	Lung_cancer→nonHDLC
Lung_cancer	nonHDLC	nonHDLC	Lung_cancer	Weighted median	17	0.00742783182444138	0.00652672266742221	0.255093521208046	-0.00536454	0.0202202082525889	1.00745548659651	0.994649818869721	1.02042602151858	Lung_cancer→nonHDLC
Lung_cancer	nonHDLC	nonHDLC	Lung_cancer	Inverse variance weighted	17	-0.00275711	0.0128404904752324	0.829985802935466	-0.0279245	0.022410254089155	0.997246690087189	0.97246181545526	1.02266325020101	Lung_cancer→nonHDLC
Lung_cancer	nonHDLC	nonHDLC	Lung_cancer	Simple mode	17	-0.00361738	0.0126683588508632	0.778890444154334	-0.0284474	0.0212126015228514	0.996389153018743	0.971953451402019	1.02143918808183	Lung_cancer→nonHDLC
Lung_cancer	nonHDLC	nonHDLC	Lung_cancer	Weighted mode	17	0.00622890204996379	0.00619574885490768	0.329691004058091	-0.00591477	0.0183725698055828	1.00624834200256	0.994102692084483	1.01854238384545	Lung_cancer→nonHDLC
Lung_cancer	TC	TC	Lung_cancer	MR Egger	17	-0.0135262	0.0327023996646966	0.685009853837167	-0.0776229	0.0505705367531021	0.986564900941005	0.925313324225917	1.0518710563073	Lung_cancer→TC
Lung_cancer	TC	TC	Lung_cancer	Weighted median	17	-0.00149264	0.00567362142704138	0.792485155826472	-0.0126129	0.00962765397179165	0.998508469413825	0.987466267758488	1.00967414892494	Lung_cancer→TC
Lung_cancer	TC	TC	Lung_cancer	Inverse variance weighted	17	-0.0193082	0.0144424547090764	0.18125386082311	-0.0476154	0.00899903070844221	0.980877028464498	0.953500440698769	1.00903964371979	Lung_cancer→TC
Lung_cancer	TC	TC	Lung_cancer	Simple mode	17	-0.0159769	0.00933843840214883	0.106418646427859	-0.0342803	0.00232642832847413	0.984150042892607	0.966300660726138	1.00232913656262	Lung_cancer→TC
Lung_cancer	TC	TC	Lung_cancer	Weighted mode	17	-0.00347321	0.00469607250326868	0.470256564798185	-0.0126775	0.0057310920377898	0.996532814548535	0.987402508969161	1.00574754616412	Lung_cancer→TC
Lung_cancer	TG	TG	Lung_cancer	MR Egger	17	-0.0307273	0.0318870006752235	0.350510701857184	-0.0932258	0.0317712662233108	0.96974002865695	0.910987797508762	1.03228136068479	Lung_cancer→TG
Lung_cancer	TG	TG	Lung_cancer	Weighted median	17	0.000717431685728991	0.00523893767450339	0.891076476984009	-0.00955089	0.0109857495277556	1.0007176891014	0.990494578698541	1.01104631445462	Lung_cancer→TG
Lung_cancer	TG	TG	Lung_cancer	Inverse variance weighted	17	-0.0219581	0.0140862923093641	0.119037140938691	-0.0495672	0.00565102878174992	0.978281220121187	0.951641170420412	1.00566702596421	Lung_cancer→TG
Lung_cancer	TG	TG	Lung_cancer	Simple mode	17	0.00764934576967091	0.00816344699141464	0.362675745239312	-0.00835101	0.0236497018728436	1.00767867675494	0.9916837624899	1.02393157374797	Lung_cancer→TG
Lung_cancer	TG	TG	Lung_cancer	Weighted mode	17	0.000851111418216977	0.00486067383198827	0.863196560258515	-0.00867581	0.010378032128914	1.00085147371632	0.991361716939068	1.01043207068051	Lung_cancer→TG
nonHDLC	Lung_cancer	Lung_cancer	nonHDLC	MR Egger	486	-0.0556599	0.059464153909027	0.349727674591127	-0.17221	0.0608898726748945	0.945860797775199	0.841802703863565	1.06278186641812	nonHDLC→Lung_cancer
nonHDLC	Lung_cancer	Lung_cancer	nonHDLC	Weighted median	486	-0.0221113	0.0493386227805221	0.654042071355703	-0.118815	0.0745924003836513	0.978131362711541	0.887972059585261	1.07744489524456	nonHDLC→Lung_cancer
nonHDLC	Lung_cancer	Lung_cancer	nonHDLC	Inverse variance weighted	486	0.00183941703407261	0.0361864539347438	0.959459673214554	-0.069086	0.0727648667461704	1.00184110979933	0.933246386938409	1.07547762662829	nonHDLC→Lung_cancer
nonHDLC	Lung_cancer	Lung_cancer	nonHDLC	Simple mode	486	-0.0362225	0.133752190556053	0.786646392008561	-0.298377	0.225931820908366	0.964425711337022	0.742021718467445	1.25349020054152	nonHDLC→Lung_cancer
nonHDLC	Lung_cancer	Lung_cancer	nonHDLC	Weighted mode	486	-0.0362225	0.0648559436799342	0.576756247388484	-0.16334	0.0908951770311736	0.964425711337022	0.849302272731544	1.09515420192679	nonHDLC→Lung_cancer
TC	Lung_cancer	Lung_cancer	TC	MR Egger	652	-0.0410043	0.0595040547248926	0.491006153046463	-0.157632	0.0756236948493761	0.95982504836813	0.854163885958414	1.07855663136727	TC→Lung_cancer
TC	Lung_cancer	Lung_cancer	TC	Weighted median	652	0.00605898924244526	0.0529888519764303	0.90896462626075	-0.0977992	0.109917139116249	1.00607738204627	0.906831012834055	1.11618557850348	TC→Lung_cancer
TC	Lung_cancer	Lung_cancer	TC	Inverse variance weighted	652	0.0123548710300761	0.0368358242740595	0.737320592076739	-0.0598433	0.0845530866072328	1.01243150773615	0.941912077690293	1.08823061316975	TC→Lung_cancer
TC	Lung_cancer	Lung_cancer	TC	Simple mode	652	-0.0674012	0.122035134182129	0.580925740148424	-0.30659	0.171787672650121	0.934820085301074	0.735952240234999	1.18742568349716	TC→Lung_cancer
TC	Lung_cancer	Lung_cancer	TC	Weighted mode	652	-0.0116134	0.0720080486928511	0.871923481385651	-0.152749	0.129522369374789	0.988453769240828	0.858344983614697	1.13828457389224	TC→Lung_cancer
TG	Lung_cancer	Lung_cancer	TG	MR Egger	649	-0.0844399	0.0650483421908104	0.19471196788297	-0.211935	0.0430548247223718	0.919026863364407	0.809017543563973	1.04399513002481	TG→Lung_cancer
TG	Lung_cancer	Lung_cancer	TG	Weighted median	649	0.0367669163661401	0.0602106569576716	0.541439246443566	-0.081246	0.154779804003176	1.03745117976372	0.921966886185244	1.16740087580205	TG→Lung_cancer
TG	Lung_cancer	Lung_cancer	TG	Inverse variance weighted	649	0.0356154574086024	0.0385354233343556	0.355368428525528	-0.039914	0.111144887143939	1.03625728480221	0.96087209718766	1.11755681474007	TG→Lung_cancer
TG	Lung_cancer	Lung_cancer	TG	Simple mode	649	-0.00117505	0.174166015448057	0.994619002379407	-0.34254	0.340190338493744	0.998825638318571	0.709964406379953	1.40521503162313	TG→Lung_cancer
TG	Lung_cancer	Lung_cancer	TG	Weighted mode	649	0.0585527535983044	0.0818614163195163	0.474701822333166	-0.101896	0.219001129584556	1.0603	0.903123812656376	1.24483268283051	TG→Lung_cancer
