# Supplementary material for: Multi-trait association analysis reveals shared genetic architecture between lung cancer and cardiometabolic diseases
Source: iScience. 2025 Nov 19;28(12):114129. doi: 10.1016/j.isci.2025.114129 (PMC12744264; doi:10.1016/j.isci.2025.114129)
Supplement: Table S4. The results of LCV model between LC and CMTs [file mmc5.xlsx]

## Sheet: Sheet1
id.exposure	id.outcome	outcome	exposure	method	nsnp	b	se	pval	lo_ci	up_ci	or	or_lci95	or_uci95	exposure_outcome
BMI	Lung_cancer_Finngen	Lung_cancer_Finngen	BMI	MR Egger	908	0.317347446966266	0.120219064045862	0.00843949330094301	0.0817180814363777	0.552976812496155	1.37347970038737	1.08514984281768	1.73842027427093	BMI→LC
BMI	Lung_cancer_Finngen	Lung_cancer_Finngen	BMI	Weighted median	908	0.317072762731852	0.0666982358289345	1.99588694840389e-06	0.18634422050714	0.447801304956563	1.37310247897814	1.20483691858174	1.56486773329897	BMI→LC
BMI	Lung_cancer_Finngen	Lung_cancer_Finngen	BMI	Inverse variance weighted	908	0.25627933593059	0.0427329618471567	2.00713566100165e-09	0.172522730710163	0.340035941151017	1.29211361129155	1.18829883118432	1.40499808690456	BMI→LC
BMI	Lung_cancer_Finngen	Lung_cancer_Finngen	BMI	Simple mode	908	0.238181259178133	0.261817700602978	0.363210945285827	-0.274981	0.751343952359971	1.2689391788534	0.759586225569106	2.11984707650896	BMI→LC
BMI	Lung_cancer_Finngen	Lung_cancer_Finngen	BMI	Weighted mode	908	0.415276357686272	0.206650550530338	0.044773735430267	0.0102412786468089	0.820311436725735	1.51478930652038	1.01029390002429	2.27120706469013	BMI→LC
SBP	Lung_cancer_Finngen	Lung_cancer_Finngen	SBP	MR Egger	652	-0.0193352	0.00736914924852389	0.00889957411833154	-0.0337787	-0.00489165	0.980850542985891	0.966785415841017	0.995120294443835	SBP→LC
SBP	Lung_cancer_Finngen	Lung_cancer_Finngen	SBP	Weighted median	652	-0.00944206	0.00390732560348528	0.0156704402278554	-0.0171004	-0.0017837	0.990602376155054	0.983044963963543	0.998217887905716	SBP→LC
SBP	Lung_cancer_Finngen	Lung_cancer_Finngen	SBP	Inverse variance weighted	652	-0.00840693	0.0028255948153905	0.00292723486724346	-0.0139451	-0.00286876	0.991628310347601	0.986151687535671	0.997135347747674	SBP→LC
SBP	Lung_cancer_Finngen	Lung_cancer_Finngen	SBP	Simple mode	652	0.0108207411092817	0.0135332719488774	0.424254063502171	-0.0157045	0.0373459541290813	1.01087949706478	0.984418200301513	1.03805207712836	SBP→LC
SBP	Lung_cancer_Finngen	Lung_cancer_Finngen	SBP	Weighted mode	652	-0.00466471	0.0097582747110986	0.632791795573608	-0.0237909	0.014461504204776	0.995346148653131	0.97648984054946	1.01456657765242	SBP→LC
Lung_cancer_Finngen	AA	AA	Lung_cancer_Finngen	MR Egger	6	0.359288622964372	0.227265264223588	0.189052008419481	-0.0861513	0.804728540842604	1.43231013951775	0.917455414381385	2.23608940947678	LC→AA
Lung_cancer_Finngen	AA	AA	Lung_cancer_Finngen	Weighted median	6	0.297515752016542	0.101106593368219	0.0032547394912121	0.0993468290148321	0.495684675018251	1.34650958542699	1.10444928819781	1.64162183182287	LC→AA
Lung_cancer_Finngen	AA	AA	Lung_cancer_Finngen	Inverse variance weighted	6	0.278010151370001	0.095377467453809	0.00355869811961151	0.0910703151605359	0.464949987579467	1.3204996020211	1.09534602198209	1.59193457039497	LC→AA
Lung_cancer_Finngen	AA	AA	Lung_cancer_Finngen	Simple mode	6	0.384883660481873	0.158305160185151	0.0592873090666783	0.0746055465189779	0.695161774444768	1.4694433571643	1.07745905957406	2.00403324908501	LC→AA
Lung_cancer_Finngen	AA	AA	Lung_cancer_Finngen	Weighted mode	6	0.314832957856017	0.122680849742439	0.0502619892436053	0.0743784923608364	0.555287423351197	1.37003043902004	1.0772144457857	1.74244173124917	LC→AA
Lung_cancer_Finngen	PAD	PAD	Lung_cancer_Finngen	MR Egger	6	-0.084252	0.149203151884791	0.602454551648369	-0.37669	0.208186225059411	0.91919963214801	0.686128651418155	1.23144247364494	LC→PAD
Lung_cancer_Finngen	PAD	PAD	Lung_cancer_Finngen	Weighted median	6	0.26467977693802	0.0703469107107072	0.00016822784793149	0.126799831945033	0.402559721931006	1.30301365394183	1.13518976631046	1.49564824555906	LC→PAD
Lung_cancer_Finngen	PAD	PAD	Lung_cancer_Finngen	Inverse variance weighted	6	0.253516777003641	0.100789303961866	0.0118926311912021	0.0559697412383825	0.451063812768899	1.28854899729517	1.05756568262457	1.56998146376106	LC→PAD
Lung_cancer_Finngen	PAD	PAD	Lung_cancer_Finngen	Simple mode	6	0.163461891926327	0.126529037157294	0.252882561631518	-0.084535	0.411458804754623	1.1775804790087	0.918939472724112	1.50901754218005	LC→PAD
Lung_cancer_Finngen	PAD	PAD	Lung_cancer_Finngen	Weighted mode	6	0.174704283004388	0.0726508092816687	0.0612629531007607	0.0323086968123171	0.317099869196458	1.19089399694139	1.03283628936895	1.37313969943635	LC→PAD
Lung_cancer_Finngen	SAH	SAH	Lung_cancer_Finngen	MR Egger	3	0.646520283614299	0.264756812312603	0.247440137895738	0.127596931481596	1.16544	1.90888687385617	1.13609498627438	3.20734546072572	LC→SAH
Lung_cancer_Finngen	SAH	SAH	Lung_cancer_Finngen	Weighted median	3	0.395801573463802	0.0997002935281277	7.18986315030619e-05	0.200388998148672	0.591214148778932	1.48557451089916	1.22187797399492	1.80618005594924	LC→SAH
Lung_cancer_Finngen	SAH	SAH	Lung_cancer_Finngen	Inverse variance weighted	3	0.38060160046251	0.0947617048497291	5.90920995474857e-05	0.194868658957041	0.566334541967979	1.46316456518992	1.21515137675913	1.76179740711578	LC→SAH
Lung_cancer_Finngen	SAH	SAH	Lung_cancer_Finngen	Simple mode	3	0.455157465308997	0.150101591125701	0.093716843699367	0.160958346702624	0.74935658391537	1.57642159520467	1.17463604033057	2.1156383428592	LC→SAH
Lung_cancer_Finngen	SAH	SAH	Lung_cancer_Finngen	Weighted mode	3	0.412384015662446	0.114562873836057	0.0692549311119039	0.187840782943773	0.636927248381118	1.5104143477404	1.20664138216578	1.89066240854868	LC→SAH
PAD	Lung_cancer_Finngen	Lung_cancer_Finngen	PAD	MR Egger	5	0.143605026258183	0.672688856984733	0.844638260158373	-1.17487	1.46207518594826	1.15442804969876	0.308860631852655	4.31490447305395	PAD→LC
PAD	Lung_cancer_Finngen	Lung_cancer_Finngen	PAD	Weighted median	5	-0.261891	0.0933538506259188	0.00502601047614053	-0.444865	-0.0789178	0.769594642507619	0.640910864751725	0.924115889353607	PAD→LC
PAD	Lung_cancer_Finngen	Lung_cancer_Finngen	PAD	Inverse variance weighted	5	-0.186996	0.166696631120722	0.261957715908711	-0.513722	0.139729125872829	0.82944682928419	0.598264887082049	1.14996226164154	PAD→LC
PAD	Lung_cancer_Finngen	Lung_cancer_Finngen	PAD	Simple mode	5	-0.277668	0.113647063381211	0.0709597959232146	-0.500416	-0.0549193	0.757548618062036	0.606278513278015	0.946561516133663	PAD→LC
PAD	Lung_cancer_Finngen	Lung_cancer_Finngen	PAD	Weighted mode	5	-0.321302	0.0937196140131242	0.0265761206221828	-0.504993	-0.137612	0.725203901005644	0.603509881836033	0.871436763278536	PAD→LC
Lung_cancer_Finngen	HDLC	HDLC	Lung_cancer_Finngen	MR Egger	6	0.359288622964372	0.227265264223588	0.189052008419481	-0.0861513	0.804728540842604	1.43231013951775	0.917455414381385	2.23608940947678	LC→HDLC
Lung_cancer_Finngen	HDLC	HDLC	Lung_cancer_Finngen	Weighted median	6	0.297515752016542	0.106234043497875	0.00510126257082554	0.0892970267607061	0.505734477272377	1.34650958542699	1.09340537875611	1.65820298571183	LC→HDLC
Lung_cancer_Finngen	HDLC	HDLC	Lung_cancer_Finngen	Inverse variance weighted	6	0.278010151370001	0.095377467453809	0.00355869811961151	0.0910703151605359	0.464949987579467	1.3204996020211	1.09534602198209	1.59193457039497	LC→HDLC
Lung_cancer_Finngen	HDLC	HDLC	Lung_cancer_Finngen	Simple mode	6	0.384883660481873	0.154447968586502	0.0550264688783483	0.0821656420523292	0.687601678911417	1.4694433571643	1.08563562184941	1.98893969252402	LC→HDLC
Lung_cancer_Finngen	HDLC	HDLC	Lung_cancer_Finngen	Weighted mode	6	0.314832957856017	0.123724434762292	0.0516020937499114	0.0723330657219243	0.557332849990109	1.37003043902004	1.07501333453567	1.74600941545732	LC→HDLC
