# Supplementary material for: Multi-trait association analysis reveals shared genetic architecture between lung cancer and cardiometabolic diseases
Source: iScience. 2025 Nov 19;28(12):114129. doi: 10.1016/j.isci.2025.114129 (PMC12744264; doi:10.1016/j.isci.2025.114129)
Supplement: Table S5. Replication analysis, the results of bidirectional MR analysis of LC (FinnGen R12) and CMTs [file mmc6.xlsx]

## Sheet: Sheet1
id.exposure	id.outcome	outcome	exposure	method	nsnp	b	se	pval	lo_ci	up_ci	or	or_lci95	or_uci95	exposure_outcome
BMI	Lung_adenocarcinoma	Lung_adenocarcinoma	BMI	MR Egger	856	-0.0714484	0.131755616540825	0.587767478083962	-0.329689	0.186792644764994	0.931044352081008	0.719147085907408	1.2053773178378	BMI→LUAD
BMI	Lung_adenocarcinoma	Lung_adenocarcinoma	BMI	Weighted median	856	-0.0156074	0.0724035932005807	0.829329339645094	-0.157518	0.126303594237622	0.984513716609748	0.854261017229145	1.13462658209153	BMI→LUAD
BMI	Lung_adenocarcinoma	Lung_adenocarcinoma	BMI	Inverse variance weighted	856	0.0407437787041858	0.0473795634169814	0.389819826145462	-0.0521202	0.133607723001469	1.04158519504449	0.949214797030331	1.14294438090307	BMI→LUAD
BMI	Lung_adenocarcinoma	Lung_adenocarcinoma	BMI	Simple mode	856	-0.359873	0.284306855051819	0.20593283074204	-0.917114	0.197368467423008	0.697764958585649	0.399670666647646	1.21819282239011	BMI→LUAD
BMI	Lung_adenocarcinoma	Lung_adenocarcinoma	BMI	Weighted mode	856	-0.105122	0.179768087145779	0.558862107598447	-0.457467	0.247223924879047	0.900215116462322	0.632884728603743	1.28046580882925	BMI→LUAD
SBP	Lung_adenocarcinoma	Lung_adenocarcinoma	SBP	MR Egger	628	-0.000745048	0.0075870237986701	0.921804705690986	-0.0156156	0.0141255188908215	0.99925522972459	0.984505677138564	1.01422575544113	SBP→LUAD
SBP	Lung_adenocarcinoma	Lung_adenocarcinoma	SBP	Weighted median	628	-0.00140732	0.004315664595953	0.744352564009545	-0.00986602	0.00705138644158427	0.998593673638535	0.990182490725723	1.00707630600501	SBP→LUAD
SBP	Lung_adenocarcinoma	Lung_adenocarcinoma	SBP	Inverse variance weighted	628	-0.00624636	0.0029183206028168	0.0323227499397616	-0.0119663	-0.000526454	0.993773105226255	0.988105039972981	0.999473684192561	SBP→LUAD
SBP	Lung_adenocarcinoma	Lung_adenocarcinoma	SBP	Simple mode	628	-0.00157163	0.0128486903128847	0.902685989487734	-0.0267551	0.0236118007228535	0.998429602076886	0.973599680664281	1.02389276629924	SBP→LUAD
SBP	Lung_adenocarcinoma	Lung_adenocarcinoma	SBP	Weighted mode	628	0.00159537664630688	0.00898183611460002	0.85907677963567	-0.016009	0.0191997754309229	1.00159664993666	0.984118441162543	1.01938527640969	SBP→LUAD
Lung_adenocarcinoma	AA	AA	Lung_adenocarcinoma	MR Egger	12	0.284850978899236	0.250912091007899	0.28274298375326	-0.206937	0.776638677274718	1.32956388028476	0.813071099924717	2.17415194307305	LUAD→AA
Lung_adenocarcinoma	AA	AA	Lung_adenocarcinoma	Weighted median	12	0.0166105425470925	0.0799169157710793	0.835347931427453	-0.140027	0.173247697458408	1.01674926462759	0.86933510002865	1.18916062067052	LUAD→AA
Lung_adenocarcinoma	AA	AA	Lung_adenocarcinoma	Inverse variance weighted	12	0.0825962480366025	0.0716453019064098	0.248972176915928	-0.0578285	0.223021039773166	1.08610320370946	0.943811756036474	1.24984686995399	LUAD→AA
Lung_adenocarcinoma	AA	AA	Lung_adenocarcinoma	Simple mode	12	-0.0459213	0.146022448296638	0.759039919407907	-0.332125	0.240282686867414	0.955117115686186	0.71739741982428	1.27160856656014	LUAD→AA
Lung_adenocarcinoma	AA	AA	Lung_adenocarcinoma	Weighted mode	12	-0.0677867	0.221106192312995	0.764888264834022	-0.501155	0.36558140987853	0.93445974730896	0.605830603608464	1.44135178074475	LUAD→AA
Lung_adenocarcinoma	PAD	PAD	Lung_adenocarcinoma	MR Egger	12	0.0852847548757134	0.213479341844155	0.697924836033668	-0.333135	0.503704264890257	1.0890271283351	0.71667361219628	1.65483989652598	LUAD→PAD
Lung_adenocarcinoma	PAD	PAD	Lung_adenocarcinoma	Weighted median	12	0.121025345563355	0.0505728663626304	0.016707210032982	0.0219025274925999	0.220148163634111	1.12865351836408	1.02214414866155	1.24626136752207	LUAD→PAD
Lung_adenocarcinoma	PAD	PAD	Lung_adenocarcinoma	Inverse variance weighted	12	0.0905282851207753	0.0592985782677167	0.126847602682401	-0.0256969	0.2067534985255	1.09475247240962	0.974630427768426	1.22967941662883	LUAD→PAD
Lung_adenocarcinoma	PAD	PAD	Lung_adenocarcinoma	Simple mode	12	0.176475789448498	0.080380803105751	0.0504815392541673	0.0189294153612261	0.33402216353577	1.19300554308781	1.01910971258771	1.39657409625143	LUAD→PAD
Lung_adenocarcinoma	PAD	PAD	Lung_adenocarcinoma	Weighted mode	12	0.167978111811006	0.0645054822157778	0.0245145238099813	0.0415473666680815	0.29440885695393	1.18291071859108	1.0424225367644	1.34233261351093	LUAD→PAD
Lung_adenocarcinoma	SAH	SAH	Lung_adenocarcinoma	MR Egger	8	0.75134376004986	0.411693244554402	0.117800011386917	-0.055575	1.55826251937649	2.11984666884097	0.945941076113387	4.75056006433272	LUAD→SAH
Lung_adenocarcinoma	SAH	SAH	Lung_adenocarcinoma	Weighted median	8	0.139018358065432	0.111931811901643	0.214239701158938	-0.080368	0.358404709392652	1.14914519589266	0.922776708287418	1.43104466051594	LUAD→SAH
Lung_adenocarcinoma	SAH	SAH	Lung_adenocarcinoma	Inverse variance weighted	8	0.104022466532163	0.13643501843667	0.445802027465055	-0.16339	0.371435102668038	1.10962538406993	0.8492597684165	1.44981375400381	LUAD→SAH
Lung_adenocarcinoma	SAH	SAH	Lung_adenocarcinoma	Simple mode	8	0.0303944603068207	0.176269634245638	0.867977753215867	-0.315094	0.375882943428271	1.0308610875445	0.729720260690684	1.45627665704061	LUAD→SAH
Lung_adenocarcinoma	SAH	SAH	Lung_adenocarcinoma	Weighted mode	8	0.40314100674955	0.108650350839848	0.00755041222317431	0.190186319103448	0.616095694395652	1.49651789591087	1.20947492494887	1.85168436863308	LUAD→SAH
PAD	Lung_adenocarcinoma	Lung_adenocarcinoma	PAD	MR Egger	4	-0.23149	0.24498249337241	0.444439200011084	-0.711656	0.248675828701143	0.793350741380572	0.49083093159639	1.28232627231135	PAD→LUAD
PAD	Lung_adenocarcinoma	Lung_adenocarcinoma	PAD	Weighted median	4	-0.182507	0.0861202142319955	0.0340724309429888	-0.351303	-0.0137115	0.83317871373869	0.703770663888751	0.986382076785445	PAD→LUAD
PAD	Lung_adenocarcinoma	Lung_adenocarcinoma	PAD	Inverse variance weighted	4	-0.176125	0.0732602600951013	0.0162120652048994	-0.319716	-0.0325353	0.838512792446673	0.726355618620989	0.96798824855459	PAD→LUAD
PAD	Lung_adenocarcinoma	Lung_adenocarcinoma	PAD	Simple mode	4	-0.202119	0.116751046364736	0.181847837954423	-0.430951	0.0267134575148945	0.816998031655044	0.649890985850054	1.02707346041298	PAD→LUAD
PAD	Lung_adenocarcinoma	Lung_adenocarcinoma	PAD	Weighted mode	4	-0.188094	0.097594115224252	0.149560481403142	-0.379379	0.00319038605334104	0.82853675500511	0.684286529959399	1.0031954807515	PAD→LUAD
Lung_adenocarcinoma	HDLC	HDLC	Lung_adenocarcinoma	MR Egger	12	0.284850978899236	0.250912091007899	0.28274298375326	-0.206937	0.776638677274718	1.32956388028476	0.813071099924717	2.17415194307305	LUAD→HDLC
Lung_adenocarcinoma	HDLC	HDLC	Lung_adenocarcinoma	Weighted median	12	0.0166105425470925	0.0839594023409975	0.843170115106093	-0.14795	0.181170971135448	1.01674926462759	0.86247433586233	1.19862009121365	LUAD→HDLC
Lung_adenocarcinoma	HDLC	HDLC	Lung_adenocarcinoma	Inverse variance weighted	12	0.0825962480366025	0.0716453019064098	0.248972176915928	-0.0578285	0.223021039773166	1.08610320370946	0.943811756036474	1.24984686995399	LUAD→HDLC
Lung_adenocarcinoma	HDLC	HDLC	Lung_adenocarcinoma	Simple mode	12	-0.0459213	0.156356308439711	0.774457068817611	-0.35238	0.260537052747838	0.955117115686186	0.703013153840515	1.29762679360001	LUAD→HDLC
Lung_adenocarcinoma	HDLC	HDLC	Lung_adenocarcinoma	Weighted mode	12	-0.0677867	0.243308616596869	0.785716607773867	-0.544672	0.409098161474924	0.93445974730896	0.580032225612201	1.50545949135685	LUAD→HDLC
BMI	Squamous_cell_lung_carcinoma	Squamous_cell_lung_carcinoma	BMI	MR Egger	845	0.3742415402479	0.153985882560936	0.0152914197244267	0.0724292104284659	0.676053870067333	1.45388828058483	1.07511669634602	1.96610390258659	BMI→LUSC
BMI	Squamous_cell_lung_carcinoma	Squamous_cell_lung_carcinoma	BMI	Weighted median	845	0.319039575010901	0.0890979796373442	0.000342580145725701	0.144407534921706	0.493671615100095	1.37580577135707	1.15535486004699	1.63832047274414	BMI→LUSC
BMI	Squamous_cell_lung_carcinoma	Squamous_cell_lung_carcinoma	BMI	Inverse variance weighted	845	0.40767231790147	0.0552335003438798	1.57236426965389e-13	0.299414657227466	0.515929978575475	1.50331	1.3490689086824	1.67519567370332	BMI→LUSC
BMI	Squamous_cell_lung_carcinoma	Squamous_cell_lung_carcinoma	BMI	Simple mode	845	0.354031389073359	0.333052079056138	0.288090041528275	-0.298751	1.00681346402339	1.42479990892685	0.741744313717736	2.73686598324295	BMI→LUSC
BMI	Squamous_cell_lung_carcinoma	Squamous_cell_lung_carcinoma	BMI	Weighted mode	845	0.185647220329378	0.1932918992342	0.337103807858601	-0.193205	0.564499342828411	1.20399743962779	0.824313053300481	1.75856712304405	BMI→LUSC
SBP	Squamous_cell_lung_carcinoma	Squamous_cell_lung_carcinoma	SBP	MR Egger	633	-0.00786948	0.00860819802076733	0.36096906733611	-0.0247415	0.00900258650618078	0.99216140169095	0.975562013709802	1.00904323166705	SBP→LUSC
SBP	Squamous_cell_lung_carcinoma	Squamous_cell_lung_carcinoma	SBP	Weighted median	633	-0.00560402	0.00489120208257217	0.251905112158433	-0.0151908	0.0039827381484492	0.994411655283776	0.984924023768189	1.00399067978969	SBP→LUSC
SBP	Squamous_cell_lung_carcinoma	Squamous_cell_lung_carcinoma	SBP	Inverse variance weighted	633	-0.00842689	0.00328408324253861	0.0102884544724015	-0.0148637	-0.00199009	0.991608512442624	0.985246222013475	0.998011887768727	SBP→LUSC
SBP	Squamous_cell_lung_carcinoma	Squamous_cell_lung_carcinoma	SBP	Simple mode	633	-0.00510984	0.0172002841208259	0.766503764828372	-0.0388224	0.0286027126530654	0.994903188821848	0.9619215301822	1.02901569833913	SBP→LUSC
SBP	Squamous_cell_lung_carcinoma	Squamous_cell_lung_carcinoma	SBP	Weighted mode	633	-0.0019141	0.01396239543806	0.891003663618064	-0.0292804	0.0254521963934288	0.998087732053436	0.971144123569928	1.02577886916889	SBP→LUSC
PAD	Squamous_cell_lung_carcinoma	Squamous_cell_lung_carcinoma	PAD	MR Egger	4	-0.0466764	0.287669253559046	0.886014523631836	-0.610508	0.517155291290044	0.954396146629942	0.543074817731965	1.67724957033755	PAD→LUSC
PAD	Squamous_cell_lung_carcinoma	Squamous_cell_lung_carcinoma	PAD	Weighted median	4	-0.480534	0.110794978773667	1.44346245054843e-05	-0.697692	-0.263376	0.618453206477957	0.497732793660915	0.768453221234679	PAD→LUSC
PAD	Squamous_cell_lung_carcinoma	Squamous_cell_lung_carcinoma	PAD	Inverse variance weighted	4	-0.393544	0.0903406668494626	1.3232528162782e-05	-0.570612	-0.216476	0.674661501580796	0.565179499502357	0.805351471728948	PAD→LUSC
PAD	Squamous_cell_lung_carcinoma	Squamous_cell_lung_carcinoma	PAD	Simple mode	4	-0.488355	0.184771640008929	0.077455343309267	-0.850507	-0.126202	0.613635061480083	0.427198157477562	0.881436359419324	PAD→LUSC
PAD	Squamous_cell_lung_carcinoma	Squamous_cell_lung_carcinoma	PAD	Weighted mode	4	-0.510408	0.148288761853463	0.0411763691285756	-0.801054	-0.219762	0.600250881322162	0.448855823383248	0.802710139332192	PAD→LUSC
Squamous_cell_lung_carcinoma	AA	AA	Squamous_cell_lung_carcinoma	MR Egger	10	0.457521063461799	0.201099349885316	0.0524711249273975	0.0633663376865795	0.851675789237019	1.58015202926196	1.06541707017352	2.34357089395426	LUSC→AA
Squamous_cell_lung_carcinoma	AA	AA	Squamous_cell_lung_carcinoma	Weighted median	10	0.120217886184919	0.0738814835788851	0.103700558969924	-0.0245898	0.265025593999534	1.12774254433243	0.975710045115949	1.30346433621707	LUSC→AA
Squamous_cell_lung_carcinoma	AA	AA	Squamous_cell_lung_carcinoma	Inverse variance weighted	10	0.081990098098342	0.0749646563542325	0.274079238661049	-0.0649406	0.228920824552638	1.08544506180608	0.937123100264897	1.25724249233229	LUSC→AA
Squamous_cell_lung_carcinoma	AA	AA	Squamous_cell_lung_carcinoma	Simple mode	10	-0.157565	0.188699387421485	0.425323563764919	-0.527416	0.212285474664509	0.854221010070325	0.590127818495646	1.23650082435649	LUSC→AA
Squamous_cell_lung_carcinoma	AA	AA	Squamous_cell_lung_carcinoma	Weighted mode	10	0.242903167012997	0.0940925537509776	0.0296219672301192	0.0584817616610809	0.427324572364913	1.27494516139268	1.06022564876355	1.53315019916211	LUSC→AA
Squamous_cell_lung_carcinoma	PAD	PAD	Squamous_cell_lung_carcinoma	MR Egger	10	0.365313009511641	0.246501997578914	0.17662456627475	-0.117831	0.848456924766313	1.44096497330993	0.888846338719206	2.33603938482559	LUSC→PAD
Squamous_cell_lung_carcinoma	PAD	PAD	Squamous_cell_lung_carcinoma	Weighted median	10	0.231630132723408	0.0517831471597901	7.71011045723834e-06	0.13013516429022	0.333125101156597	1.26065336815986	1.13898232265805	1.39532184392816	LUSC→PAD
Squamous_cell_lung_carcinoma	PAD	PAD	Squamous_cell_lung_carcinoma	Inverse variance weighted	10	0.28299248939953	0.0754605186649268	0.000176689361380204	0.135089872816274	0.430895105982787	1.32709519449794	1.14463965171787	1.53863414797516	LUSC→PAD
Squamous_cell_lung_carcinoma	PAD	PAD	Squamous_cell_lung_carcinoma	Simple mode	10	0.499467807035376	0.155226181115506	0.0105285112469216	0.195224492048985	0.803711122021768	1.64784406628095	1.21558384476935	2.23381552696808	LUSC→PAD
Squamous_cell_lung_carcinoma	PAD	PAD	Squamous_cell_lung_carcinoma	Weighted mode	10	0.234488020508025	0.0585518016594297	0.00308800877833168	0.119726489255543	0.349249551760508	1.26426132713663	1.12718851124525	1.41800301133971	LUSC→PAD
Squamous_cell_lung_carcinoma	SAH	SAH	Squamous_cell_lung_carcinoma	MR Egger	3	0.784708019182058	0.288996329992471	0.224644492567001	0.218275212396815	1.3511408259673	2.19176689340672	1.24392936529671	3.86182869305275	LUSC→SAH
Squamous_cell_lung_carcinoma	SAH	SAH	Squamous_cell_lung_carcinoma	Weighted median	3	0.253425310747241	0.0810237471791163	0.00176125642906766	0.0946187662761733	0.412231855218309	1.28843114393208	1.09923970798741	1.51018453990669	LUSC→SAH
Squamous_cell_lung_carcinoma	SAH	SAH	Squamous_cell_lung_carcinoma	Inverse variance weighted	3	0.267458878728354	0.105293030994349	0.0110808588062775	0.0610845379794298	0.473833219477278	1.30663989803714	1.06298877331194	1.60613909197092	LUSC→SAH
Squamous_cell_lung_carcinoma	SAH	SAH	Squamous_cell_lung_carcinoma	Simple mode	3	0.0700055862631064	0.167444100876781	0.71649950894176	-0.258185	0.398196023981597	1.07251417258384	0.77245242995285	1.48913590764858	LUSC→SAH
Squamous_cell_lung_carcinoma	SAH	SAH	Squamous_cell_lung_carcinoma	Weighted mode	3	0.38679851445053	0.0982246456861043	0.0588516676196283	0.194278208905766	0.579318819995295	1.47225982230762	1.21443410234461	1.78482223135579	LUSC→SAH
Squamous_cell_lung_carcinoma	HDLC	HDLC	Squamous_cell_lung_carcinoma	MR Egger	10	0.457521063461799	0.201099349885316	0.0524711249273975	0.0633663376865795	0.851675789237019	1.58015202926196	1.06541707017352	2.34357089395426	LUSC→HDLC
Squamous_cell_lung_carcinoma	HDLC	HDLC	Squamous_cell_lung_carcinoma	Weighted median	10	0.120217886184919	0.0763390510548128	0.11530519165854	-0.0294067	0.269842426252352	1.12774254433243	0.971021514499203	1.30975805098748	LUSC→HDLC
Squamous_cell_lung_carcinoma	HDLC	HDLC	Squamous_cell_lung_carcinoma	Inverse variance weighted	10	0.081990098098342	0.0749646563542325	0.274079238661049	-0.0649406	0.228920824552638	1.08544506180608	0.937123100264897	1.25724249233229	LUSC→HDLC
Squamous_cell_lung_carcinoma	HDLC	HDLC	Squamous_cell_lung_carcinoma	Simple mode	10	-0.157565	0.19431173819284	0.438345906359659	-0.538416	0.223285682176364	0.854221010070325	0.58367186355556	1.25017767620403	LUSC→HDLC
Squamous_cell_lung_carcinoma	HDLC	HDLC	Squamous_cell_lung_carcinoma	Weighted mode	10	0.242903167012997	0.0963458608052216	0.0327064310956138	0.0540652798347626	0.431741054191231	1.27494516139268	1.0555535062645	1.53993630347649	LUSC→HDLC
BMI	Small_cell_lung_carcinoma	Small_cell_lung_carcinoma	BMI	MR Egger	853	0.773136423643709	0.232901829713941	0.000939855351728853	0.316648837404385	1.22962400988303	2.16655082981877	1.37252050942463	3.41994342959301	BMI→SCLC
BMI	Small_cell_lung_carcinoma	Small_cell_lung_carcinoma	BMI	Weighted median	853	0.533555137716971	0.136141190143626	8.88688620936631e-05	0.266718405035464	0.800391870398477	1.70498299608823	1.30567272369434	2.22641322300498	BMI→SCLC
BMI	Small_cell_lung_carcinoma	Small_cell_lung_carcinoma	BMI	Inverse variance weighted	853	0.542996971372652	0.0818583830122422	3.2810716330512e-11	0.382554540668657	0.703439402076646	1.72115739977785	1.46602483015163	2.02069073721191	BMI→SCLC
BMI	Small_cell_lung_carcinoma	Small_cell_lung_carcinoma	BMI	Simple mode	853	1.03778049488157	0.485893761368893	0.0329787746437739	0.0854287225985382	1.9901322671646	2.82294451620289	1.08918392437737	7.31650143121183	BMI→SCLC
BMI	Small_cell_lung_carcinoma	Small_cell_lung_carcinoma	BMI	Weighted mode	853	0.439008432724062	0.319282526862482	0.169497802068254	-0.186785	1.06480218537453	1.55116836790738	0.829621820542652	2.90026521243452	BMI→SCLC
SBP	Small_cell_lung_carcinoma	Small_cell_lung_carcinoma	SBP	MR Egger	626	-0.0257704	0.0135554717406881	0.0577487902060736	-0.0523391	0.000798359509762245	0.974558856639059	0.94900701376081	1.00079867828354	SBP→SCLC
SBP	Small_cell_lung_carcinoma	Small_cell_lung_carcinoma	SBP	Weighted median	626	-0.00304818	0.00769291754783957	0.691934148433265	-0.0181263	0.012029941019789	0.996956463601972	0.982036997409382	1.01210259179615	SBP→SCLC
SBP	Small_cell_lung_carcinoma	Small_cell_lung_carcinoma	SBP	Inverse variance weighted	626	-0.0067041	0.00519549983917721	0.196923658877953	-0.0168873	0.00347908405231213	0.993318326681556	0.983254515441412	1.00348514308983	SBP→SCLC
SBP	Small_cell_lung_carcinoma	Small_cell_lung_carcinoma	SBP	Simple mode	626	0.00694094970548198	0.0285523008904292	0.808010802370243	-0.0490216	0.0629034594507233	1.00696509392584	0.952160600856793	1.06492402591816	SBP→SCLC
SBP	Small_cell_lung_carcinoma	Small_cell_lung_carcinoma	SBP	Weighted mode	626	0.00934011734038276	0.0198192067516077	0.637615278197852	-0.0295055	0.0481857625735338	1.00938387235591	0.970925510454252	1.04936557006885	SBP→SCLC
PAD	Small_cell_lung_carcinoma	Small_cell_lung_carcinoma	PAD	MR Egger	4	-0.691302	0.456245971283988	0.268951975934511	-1.58554	0.20293977460051	0.500923277114615	0.20483624317771	1.22499868999038	PAD→SCLC
PAD	Small_cell_lung_carcinoma	Small_cell_lung_carcinoma	PAD	Weighted median	4	0.0251030938984809	0.169922621765006	0.882553880932484	-0.307945	0.358151432557892	1.02542082970627	0.734955559574711	1.4306822559502	PAD→SCLC
PAD	Small_cell_lung_carcinoma	Small_cell_lung_carcinoma	PAD	Inverse variance weighted	4	-0.0394049	0.135148762313667	0.770618046387423	-0.304296	0.225486714446209	0.961361413864073	0.737642171948663	1.25293238810518	PAD→SCLC
PAD	Small_cell_lung_carcinoma	Small_cell_lung_carcinoma	PAD	Simple mode	4	0.137586271466933	0.256958786404523	0.629494116566834	-0.366053	0.641225492819799	1.14750069827045	0.693466081287704	1.8988064276858	PAD→SCLC
PAD	Small_cell_lung_carcinoma	Small_cell_lung_carcinoma	PAD	Weighted mode	4	0.060178214323857	0.199315594267893	0.782430454062226	-0.33048	0.450836779088927	1.0620257978907	0.718578481027085	1.56962506555058	PAD→SCLC
Small_cell_lung_carcinoma	AA	AA	Small_cell_lung_carcinoma	Wald ratio	1	0.38438451469195	0.0835304072378555	4.18992908902243e-06	0.220664916505753	0.548104112878147	1.46871007372194	1.24691	1.72997007881619	SCLC→AA
Small_cell_lung_carcinoma	PAD	PAD	Small_cell_lung_carcinoma	Wald ratio	1	0.222747752634281	0.0531557136968172	2.7836962555761e-05	0.11856255378852	0.326932951480043	1.24950534954755	1.12587729978978	1.3867084973109	SCLC→PAD
Small_cell_lung_carcinoma	SAH	SAH	Small_cell_lung_carcinoma	Wald ratio	1	0.41837524317835	0.090762477128579	4.03518665667715e-06	0.240480788006335	0.596269698350365	1.51949074597481	1.27186049861863	1.81533440940318	SCLC→SAH
Small_cell_lung_carcinoma	HDLC	HDLC	Small_cell_lung_carcinoma	Wald ratio	1	0.38438451469195	0.0835304072378555	4.18992908902243e-06	0.220664916505753	0.548104112878147	1.46871007372194	1.24691	1.72997007881619	SCLC→HDLC
