# Supplementary material for: Multi-trait association analysis reveals shared genetic architecture between lung cancer and cardiometabolic diseases
Source: iScience. 2025 Nov 19;28(12):114129. doi: 10.1016/j.isci.2025.114129 (PMC12744264; doi:10.1016/j.isci.2025.114129)
Supplement: Table S6. The results of bidirectional MR analysis between LC subtypes and CMTs [file mmc7.xlsx]

## Sheet: Sheet1
Trait1	Trait2	GCP	GCP_SE	P	RHO	RHO_SE	exposure_outcome	fdr_pval	bonferroni_pval
AAA	Lung_cancer	-0.73515	0.204079996573082	0.000109066938199266	0.236564476684909	0.0630413479946718	AAA→Lung_cancer	0.00129971434687459	0.015596572162495
Lung_cancer	AAA	0.735150103623097	0.20407999657308	0.000109066938199266	0.236564476684909	0.0630413479946718	Lung_cancer→AAA	0.00129971434687459	0.0155965721624951
Lung_cancer	NAFLD	-0.26086	0.593697965712777	4.45368978647189e-07	0.207902901783505	0.19800044852188	Lung_cancer→NAFLD	3.1843881973274e-05	6.3687763946548e-05
Lung_cancer	PAD	0.661418040795023	0.211879023141974	1.96172244097655e-05	0.276208982939108	0.0889168564154637	Lung_cancer→PAD	0.000350657886324563	0.00280526309059646
Lung_cancer	SAH	0.348568366560206	0.70613781128469	2.50512626052868e-05	0.271790605552968	0.113588708244912	Lung_cancer→SAH	0.000358233055255602	0.00358233055255602
Lung_cancer	stroke_AIS	0.66818263879126	0.196257670460598	2.77975784725381e-06	0.13881239533232	0.0668390682718255	Lung_cancer→stroke_AIS	9.93763430393257e-05	0.000397505372157295
Lung_cancer	stroke_AS	0.596813356975226	0.248101197931618	0.0047134552139628	0.136918525273295	0.070197447345718	Lung_cancer→stroke_AS	0.0481445782569057	0.67402409559668
Lung_cancer	TAA	-0.0821631	0.502780943167106	1.90490700857556e-05	0.41704711260582	0.201057977918273	Lung_cancer→TAA	0.000350657886324563	0.00272401702226305
NAFLD	Lung_cancer	0.260860204661439	0.593697965712777	4.45368978647139e-07	0.207902901783505	0.19800044852188	NAFLD→Lung_cancer	3.1843881973274e-05	6.36877639465408e-05
PAD	Lung_cancer	-0.661418	0.211879023141974	1.96172244097658e-05	0.276208982939108	0.0889168564154637	PAD→Lung_cancer	0.000350657886324563	0.0028052630905965
SAH	Lung_cancer	-0.348568	0.706137811284689	2.50512626052867e-05	0.271790605552968	0.113588708244912	SAH→Lung_cancer	0.000358233055255602	0.00358233055255599
stroke_AIS	Lung_cancer	-0.668183	0.196257670460598	2.77975784725387e-06	0.13881239533232	0.0668390682718255	stroke_AIS→Lung_cancer	9.93763430393257e-05	0.000397505372157303
stroke_AS	Lung_cancer	-0.596813	0.248101197931616	0.00471345521396274	0.136918525273295	0.070197447345718	stroke_AS→Lung_cancer	0.0481445782569057	0.674024095596672
TAA	Lung_cancer	0.0821630589271021	0.502780943167108	1.90490700857554e-05	0.41704711260582	0.201057977918273	TAA→Lung_cancer	0.000350657886324563	0.00272401702226302
