# Supplementary material for: Multi-trait association analysis reveals shared genetic architecture between lung cancer and cardiometabolic diseases
Source: iScience. 2025 Nov 19;28(12):114129. doi: 10.1016/j.isci.2025.114129 (PMC12744264; doi:10.1016/j.isci.2025.114129)
Supplement: Table S7. Cross-trait meta-analysis between LC and CMTs with different clumping parameters [file mmc8.xlsx]

## Sheet: Sheet1
Cross.traits	trait1	trait2	SNP	CHR	POS	A1	A2	GWAS.P.Trait1	GWAS.P.Trait2	P.MTAG	P.CPASSOC	clump_kb	clump_r2
LC-BMI	LC	BMI	rs1007934	14	73463479	A	G	0.000930461	1.775e-11	2.69709905494772e-13	4.6487767913443e-13	5000	0.001
LC-BMI	LC	BMI	rs114302413	6	33845690	A	C	0.00031385	3.149e-07	3.00621065764464e-09	3.52781315499575e-08	5000	0.001
LC-BMI	LC	BMI	rs11613704	12	980925	A	C	0.000518989	2.723e-24	2.16637307362133e-25	8.68205479243703e-27	5000	0.001
LC-BMI	LC	BMI	rs11645302	16	28951457	T	C	0.000174666	3.12e-11	3.90326433193791e-13	2.33080459771326e-12	5000	0.001
LC-BMI	LC	BMI	rs12037224	1	96964159	C	A	0.000555536	3.558e-13	4.04661140318358e-15	4.49512556985322e-15	5000	0.001
LC-BMI	LC	BMI	rs12316047	12	108393845	A	G	0.00080092	1.335e-17	1.42162905950007e-19	4.17500113866117e-20	5000	0.001
LC-BMI	LC	BMI	rs13109017	4	67816492	C	T	0.000786333	8.52e-08	1.34439624475203e-09	1.00789895990673e-08	5000	0.001
LC-BMI	LC	BMI	rs1482058	15	61157114	T	C	0.000124343	2.228e-07	2.6227637845544e-09	2.02920967823766e-08	5000	0.001
LC-BMI	LC	BMI	rs1523785	2	36737784	A	G	0.000129852	4.045e-07	2.82565192953954e-09	2.17491291317033e-08	5000	0.001
LC-BMI	LC	BMI	rs1701704	12	56412487	G	T	0.000884294	1.675e-14	3.86756666132242e-16	3.1221861800118e-16	5000	0.001
LC-BMI	LC	BMI	rs186229	7	32381557	C	A	0.00041489	1.535e-16	5.89082653940763e-19	2.80551732298987e-19	5000	0.001
LC-BMI	LC	BMI	rs2066295	6	26168903	G	A	2.5737435e-06	2.285e-12	1.31861730226146e-15	8.93694066707145e-15	5000	0.001
LC-BMI	LC	BMI	rs2208590	20	47411456	T	C	3.40466e-05	2.162e-08	3.0659790320118e-10	2.8399895563949e-09	5000	0.001
LC-BMI	LC	BMI	rs2273175	14	104160141	C	T	0.000822877	3.69e-11	4.97954648878457e-13	9.62504436448196e-13	5000	0.001
LC-BMI	LC	BMI	rs2278483	2	25040082	T	C	0.000650639	6.501e-31	4.94134878717026e-23	1.70194989402223e-35	5000	0.001
LC-BMI	LC	BMI	rs238230	17	4875566	T	C	0.000637874	4.076e-09	3.21696750463967e-11	1.05914741653561e-10	5000	0.001
LC-BMI	LC	BMI	rs2395075	10	75768180	G	A	0.000262378	1.913e-11	4.05696288387985e-13	1.14632643293339e-12	5000	0.001
LC-BMI	LC	BMI	rs2838818	21	46641017	A	G	0.000834917	4.943e-20	1.42645437942944e-21	2.16505448960838e-22	5000	0.001
LC-BMI	LC	BMI	rs2855777	4	55554155	A	G	0.000848513	1.523e-10	3.99786896571517e-12	9.62445723505172e-12	5000	0.001
LC-BMI	LC	BMI	rs329122	5	133864599	A	G	1.6932e-05	5.499e-15	4.24593286887856e-18	6.80815841667776e-18	5000	0.001
LC-BMI	LC	BMI	rs34517439	1	78450517	A	C	2.329659e-10	3.403e-39	8.04796511077076e-45	2.38410078707912e-45	5000	0.001
LC-BMI	LC	BMI	rs35107973	4	143125948	T	C	0.000950479	2.749e-09	3.12306637625146e-11	1.41267084517633e-10	5000	0.001
LC-BMI	LC	BMI	rs3769159	2	174070111	A	C	8.66466e-05	2.172e-07	2.68517689125538e-09	2.28193158913051e-08	5000	0.001
LC-BMI	LC	BMI	rs4601460	9	134849254	A	G	0.000578979	2.131e-08	1.65089214350292e-10	1.13518286596673e-09	5000	0.001
LC-BMI	LC	BMI	rs501942	6	31840477	T	C	8.403716e-19	1.781e-05	1.42608309482788e-12	4.32424499949249e-19	5000	0.001
LC-BMI	LC	BMI	rs506120	15	43802024	T	C	0.000149895	6.935e-07	5.60832073657295e-09	4.36362324137997e-08	5000	0.001
LC-BMI	LC	BMI	rs56113850	19	41353107	T	C	5.01845e-19	0.0001703	2.13234725296071e-11	2.51941380405791e-19	5000	0.001
LC-BMI	LC	BMI	rs6884303	5	43152799	T	C	0.000973783	3.112e-12	2.44625204258566e-13	4.09724619349261e-13	5000	0.001
LC-BMI	LC	BMI	rs7042263	9	127039017	C	T	0.000942636	4.68e-10	6.24448343786425e-12	1.51975608851773e-11	5000	0.001
LC-WHR	LC	WHR	rs10096191	8	72419498	G	T	0.000984083	9.161e-23	2.93812479017659e-23	1.36025441384639e-25	5000	0.001
LC-WHR	LC	WHR	rs10894196	11	130285356	G	A	0.000226375	4.288e-07	4.21325356986795e-09	2.65810209472445e-08	5000	0.001
LC-WHR	LC	WHR	rs11588857	1	204587047	A	G	0.000870116	2.413e-07	8.00992159712587e-09	2.36903873126518e-08	5000	0.001
LC-WHR	LC	WHR	rs12316047	12	108393845	A	G	0.00080092	9.485e-10	2.68869936471564e-11	3.14514262480065e-11	5000	0.001
LC-WHR	LC	WHR	rs12571414	10	122966573	G	A	0.000344208	6.398e-08	2.80690226474964e-09	9.10767622270298e-09	5000	0.001
LC-WHR	LC	WHR	rs12581771	12	1051867	T	C	0.000347081	1.549e-08	4.75194271461684e-10	1.8166268820271e-09	5000	0.001
LC-WHR	LC	WHR	rs12913300	15	40655444	T	C	0.000252397	8.354e-08	1.03724181322255e-09	5.12994715159284e-09	5000	0.001
LC-WHR	LC	WHR	rs13336226	16	24726071	C	T	0.00083103	3.036e-08	6.9882210131862e-10	1.34900072141434e-09	5000	0.001
LC-WHR	LC	WHR	rs1668389	7	32386915	G	T	0.000757346	2.134e-07	4.5271026639995e-09	1.19882811811915e-08	5000	0.001
LC-WHR	LC	WHR	rs2434612	5	158022041	G	A	0.000457844	3.143e-09	2.79512060018647e-10	4.99242527468737e-10	5000	0.001
LC-WHR	LC	WHR	rs2523579	6	31328517	T	C	2.2023571e-06	8.358e-25	1.4544177900733e-13	3.47315104019484e-30	5000	0.001
LC-WHR	LC	WHR	rs2838818	21	46641017	A	G	0.000834917	1.273e-07	6.45880145768684e-09	1.72715763554471e-08	5000	0.001
LC-WHR	LC	WHR	rs56113850	19	41353107	T	C	5.01845e-19	1.677e-09	1.4635745521693e-17	2.51562876671305e-19	5000	0.001
LC-WHR	LC	WHR	rs618138	11	111607290	A	G	0.000803233	1.482e-10	5.40588026158073e-12	6.34641662875419e-12	5000	0.001
LC-WHR	LC	WHR	rs6545684	2	58740603	G	T	0.000540386	1.118e-10	4.1813101272582e-12	4.2141566347517e-12	5000	0.001
LC-WHR	LC	WHR	rs7025089	9	134881443	C	A	0.000712115	4.288e-10	2.96050416273917e-11	3.68078684857061e-11	5000	0.001
LC-WHRadjbmi	LC	WHRadjbmi	rs10035782	5	173270328	G	A	0.000597518	5.985e-13	3.88593127935978e-14	7.10123943791929e-15	5000	0.001
LC-WHRadjbmi	LC	WHRadjbmi	rs11585691	1	160420036	T	C	0.000932892	4.647e-10	1.87875230678872e-11	8.63096464360495e-12	5000	0.001
LC-WHRadjbmi	LC	WHRadjbmi	rs12342875	9	107744958	C	T	0.000503447	3.074e-15	2.55155002738157e-08	9.12914836341375e-17	5000	0.001
LC-WHRadjbmi	LC	WHRadjbmi	rs12571414	10	122966573	G	A	0.000344208	2.442e-07	1.22492228737848e-08	2.89493425539661e-08	5000	0.001
LC-WHRadjbmi	LC	WHRadjbmi	rs13180	15	78789488	C	T	2.252425e-45	0.000901	6.00111305645698e-15	2.74092637241609e-47	5000	0.001
LC-WHRadjbmi	LC	WHRadjbmi	rs2834315	21	35355410	T	G	0.000225271	1.238e-07	2.0775345234504e-09	4.20287732834126e-09	5000	0.001
LC-WHRadjbmi	LC	WHRadjbmi	rs2861647	2	67803820	A	G	0.000783747	2.426e-16	4.78212945490924e-09	9.55684983371344e-18	5000	0.001
LC-WHRadjbmi	LC	WHRadjbmi	rs3803360	15	40662669	T	C	0.000150787	8.134e-12	1.23740621035284e-13	6.6302043722793e-14	5000	0.001
LC-WHRadjbmi	LC	WHRadjbmi	rs521977	6	31836827	T	G	1.3567737e-07	1.401e-40	3.1647679280822e-21	1.48329127478918e-47	5000	0.001
LC-WHRadjbmi	LC	WHRadjbmi	rs56113850	19	41353107	T	C	5.01845e-19	1.5e-06	4.8838157713906e-14	2.51702277138662e-19	5000	0.001
LC-WHRadjbmi	LC	WHRadjbmi	rs618138	11	111607290	A	G	0.000803233	1.625e-13	1.31153827420544e-14	1.51793224418215e-15	5000	0.001
LC-WHRadjbmi	LC	WHRadjbmi	rs6545684	2	58740603	G	T	0.000540386	4.537e-07	1.47137513790227e-08	3.05484542432386e-08	5000	0.001
LC-WHRadjbmi	LC	WHRadjbmi	rs7014001	8	72414289	C	T	0.000598924	1.84e-33	2.21348222275545e-31	1.51852019596333e-36	5000	0.001
LC-WHRadjbmi	LC	WHRadjbmi	rs9270614	6	32565115	A	C	8.60199e-05	9.911e-18	4.60966607259704e-09	1.5723126234029e-20	5000	0.001
LC-AAA	LC	AAA	rs10894196	11	130285356	G	A	0.000226375	3.721e-22	1.52743830707424e-16	5.72151953990217e-26	5000	0.001
LC-AAA	LC	AAA	rs11680555	2	174038771	G	A	0.000335513	1.149e-08	2.66275932762336e-10	1.83998072148561e-10	5000	0.001
LC-AAA	LC	AAA	rs2176290	10	64349979	A	G	0.000591234	1.072e-08	3.22091874955597e-10	2.38335039489632e-10	5000	0.001
LC-AAA	LC	AAA	rs4958241	5	133829990	C	A	0.000853191	2.352e-07	1.17002879381847e-08	1.13003519200125e-08	5000	0.001
LC-AAA	LC	AAA	rs4977574	9	22098574	G	A	0.000347828	1.67e-114	2.81700245508544e-94	7.21171258399291e-121	5000	0.001
LC-AAA	LC	AAA	rs56077333	15	78899003	A	C	4.58044e-100	2.538e-33	3.15328768288209e-66	1.84612922021826e-104	5000	0.001
LC-AAA	LC	AAA	rs59339059	8	27416122	G	A	3.3932132e-06	8.256e-11	2.21082914935375e-13	7.20809588318687e-14	5000	0.001
LC-AAA	LC	AAA	rs6011779	20	61984317	C	T	1.2064191e-06	3.764e-07	1.64934676699915e-09	1.04239588073144e-09	5000	0.001
LC-CM	LC	CM	rs28661610	15	78985317	A	G	2.886866e-14	0.000179205	3.11883818406519e-11	3.4247176225312e-14	5000	0.001
LC-HF	LC	HF	rs7859727	9	22102165	T	C	0.000417181	1.975e-15	2.63131872541723e-11	4.12421838437276e-17	5000	0.001
LC-HF	LC	HF	rs9788721	15	78802869	C	T	9.513292e-97	0.0001833	2.03227832266526e-20	9.04658320173814e-103	5000	0.001
LC-PAD	LC	PAD	rs3999544	6	26285867	C	T	1.335785e-10	1.222e-05	6.63597777283163e-10	1.65245264436726e-10	5000	0.001
LC-PAD	LC	PAD	rs501942	6	31840477	T	C	8.403716e-19	5.278e-07	3.55076285396622e-14	3.45428423057429e-19	5000	0.001
LC-PAD	LC	PAD	rs56077333	15	78899003	A	C	4.58044e-100	0.0001616	2.28861060664197e-25	5.36047764488041e-106	5000	0.001
LC-PAD	LC	PAD	rs56113850	19	41353107	T	C	5.01845e-19	0.0009038	2.03481643243684e-09	2.00783155043584e-19	5000	0.001
LC-PAD	LC	PAD	rs7099085	10	75735804	T	C	4.81931e-05	1.908e-07	5.5262108949554e-10	2.60369239022002e-08	5000	0.001
LC-PAD	LC	PAD	rs9644862	9	22090936	T	G	0.000464801	7.159e-22	3.64083293310684e-15	3.13772242696112e-24	5000	0.001
LC-SAH	LC	SAH	rs56077333	15	78899003	A	C	4.58044e-100	2.354e-05	3.36314684612315e-96	3.13873265839106e-109	5000	0.001
LC-T2D	LC	T2D	rs1047989	6	32605257	C	A	1.6657239e-06	1.516e-14	1.42391449589093e-17	1.46316249222563e-15	5000	0.001
LC-T2D	LC	T2D	rs1065359	7	44259706	A	G	0.000283243	7.923e-10	1.2436567314709e-11	3.14162516811948e-10	5000	0.001
LC-T2D	LC	T2D	rs113331129	19	46158062	T	C	0.000979531	3.223e-10	9.29803548694701e-12	1.54640359755023e-10	5000	0.001
LC-T2D	LC	T2D	rs1250604	10	81013758	T	C	0.00049965	3.788e-11	1.43504650971529e-08	4.82105278910469e-12	5000	0.001
LC-T2D	LC	T2D	rs2246618	6	31478986	T	C	0.000705989	4.146e-08	1.10743755346888e-09	2.21317027599971e-08	5000	0.001
LC-T2D	LC	T2D	rs3218020	9	21997872	A	G	0.000799038	2.578e-12	1.2836128449803e-09	2.79909256657836e-13	5000	0.001
LC-T2D	LC	T2D	rs4392990	9	19051028	G	T	0.000932922	9.142e-09	2.69968125076446e-10	4.87431532935303e-09	5000	0.001
LC-T2D	LC	T2D	rs77466522	10	114674436	T	G	0.00057471	2.887e-12	3.94420353997966e-14	6.80684265170912e-13	5000	0.001
LC-FG	LC	FG	rs1065359	7	44259706	A	G	0.000283243	2.331e-87	6.43368294062032e-85	2.44679853321161e-99	5000	0.001
LC-FG	LC	FG	rs2072113	11	61604967	T	C	1.34047e-05	2.069e-12	1.61367670967764e-19	2.20359343530675e-15	5000	0.001
LC-CRP	LC	CRP	rs10059188	5	130862999	A	C	0.000826798	2.8e-07	1.59805790243614e-08	3.02466138990513e-08	5000	0.001
LC-CRP	LC	CRP	rs10197392	2	214038178	A	G	2.38019e-05	2.1e-22	8.64908167227571e-23	1.50611318652905e-25	5000	0.001
LC-CRP	LC	CRP	rs112309636	6	26161111	C	A	1.1995e-05	2.4e-22	5.20441619281115e-23	1.30365321998655e-25	5000	0.001
LC-CRP	LC	CRP	rs1808730	1	44045528	A	G	0.000915716	1.8e-12	5.1432960342313e-13	5.80967423953811e-14	5000	0.001
LC-CRP	LC	CRP	rs198421	11	61518237	A	G	0.000244286	5.2e-10	2.43181456256021e-11	1.84072863548955e-11	5000	0.001
LC-CRP	LC	CRP	rs214278	14	73605495	A	G	0.000510011	1.8e-17	1.97792663710283e-17	1.5288786138545e-19	5000	0.001
LC-CRP	LC	CRP	rs34517439	1	78450517	A	C	2.329659e-10	5.4e-10	6.67137850070244e-15	4.81971386116663e-13	5000	0.001
LC-CRP	LC	CRP	rs34814028	7	22891353	A	G	0.00051048	8.7e-11	8.83183717524015e-12	3.28599286430949e-12	5000	0.001
LC-CRP	LC	CRP	rs3852860	19	45382966	T	C	0.000730565	1.4e-46	3.34297405776004e-40	1.08212297730172e-50	5000	0.001
LC-CRP	LC	CRP	rs521977	6	31836827	T	G	1.3567737e-07	1.7e-40	1.23393368930914e-18	1.48018109722263e-47	5000	0.001
LC-CRP	LC	CRP	rs550057	9	136146597	T	C	0.000767229	1.4e-20	3.36042819060531e-10	2.65780249044726e-23	5000	0.001
LC-CRP	LC	CRP	rs56077333	15	78899003	A	C	4.58044e-100	4.1e-06	5.08032298763611e-37	2.72970257460273e-105	5000	0.001
LC-CRP	LC	CRP	rs77710113	1	154618623	C	T	9.5841031e-07	7.4e-23	1.13949401768484e-09	1.99182675693772e-27	5000	0.001
LC-CRP	LC	CRP	rs80163833	6	32559444	T	C	8.60681e-05	2.3e-18	2.32463734478363e-08	2.04530281987797e-21	5000	0.001
LC-GlycA	LC	GlycA	rs42544	16	72139537	T	C	0.000910734	1.29998996537546e-07	1.85900079068988e-09	2.80484050861666e-09	5000	0.001
LC-GlycA	LC	GlycA	rs56077333	15	78899003	A	C	4.58044e-100	2.19998641983516e-05	3.25890528298637e-62	7.03943196861579e-103	5000	0.001
LC-GlycA	LC	GlycA	rs56113850	19	41353107	T	C	5.01845e-19	4.09996359041765e-05	4.59008372762341e-18	9.55325507081663e-19	5000	0.001
LC-GlycA	LC	GlycA	rs9266244	6	31325692	G	A	2.0312836e-07	2.99985318119079e-28	2.09533220817827e-08	7.02918993245404e-37	5000	0.001
LC-TG	LC	TG	rs1029643	17	70296032	A	G	0.000304076	1.51e-08	3.14127175072861e-09	6.22445660386225e-10	5000	0.001
LC-TG	LC	TG	rs11021305	11	95498269	C	T	0.000277917	7.51e-09	1.58710871254034e-09	2.75969892702473e-10	5000	0.001
LC-TG	LC	TG	rs113368813	17	42075598	C	T	0.000832265	8.26e-08	2.26044374286708e-08	5.97832660063382e-09	5000	0.001
LC-TG	LC	TG	rs12931768	16	950503	A	C	0.000681458	1.8e-16	4.40887434251023e-16	1.57497704875534e-18	5000	0.001
LC-TG	LC	TG	rs1651274	5	158020425	G	A	0.000998267	2.32e-40	4.16211066138867e-27	1.75967090906006e-44	5000	0.001
LC-TG	LC	TG	rs2443058	15	61947055	A	C	0.000349199	2.2e-13	4.3209807149639e-08	1.58825717775053e-15	5000	0.001
LC-TG	LC	TG	rs2727270	11	61603237	T	C	1.73766e-05	1.25e-136	6.88630283299118e-95	1.4428515227706e-148	5000	0.001
LC-TG	LC	TG	rs2838818	21	46641017	A	G	0.000834917	1.52e-08	4.85113913585128e-09	9.03358260508644e-10	5000	0.001
LC-TG	LC	TG	rs28471687	8	72459582	G	A	0.000852463	1e-25	6.8037845819999e-24	1.7227645142696e-28	5000	0.001
LC-TG	LC	TG	rs28550053	8	19934305	G	A	0.000259328	1.17e-51	6.14841104667136e-46	1.31462598512024e-56	5000	0.001
LC-TG	LC	TG	rs2967597	19	8566894	C	T	0.000926198	1.28e-28	2.68064402047051e-26	1.42182886500551e-31	5000	0.001
LC-TG	LC	TG	rs3130976	6	31081940	C	T	8.271156e-11	1.05e-48	9.18362490910979e-29	2.07597572097153e-58	5000	0.001
LC-TG	LC	TG	rs34025993	9	123516572	A	G	0.00040361	5.71e-08	1.18317336892149e-08	3.06969083293973e-09	5000	0.001
LC-TG	LC	TG	rs4733612	8	129569999	G	A	0.000925338	4.98e-08	1.48941029715887e-08	3.52827884931226e-09	5000	0.001
LC-TG	LC	TG	rs4900591	14	104154878	A	G	0.000620424	6.81e-13	5.64527446569434e-13	1.24333342074557e-14	5000	0.001
LC-TG	LC	TG	rs550057	9	136146597	T	C	0.000767229	4.99e-10	2.18698914090468e-10	1.97198863815656e-11	5000	0.001
LC-TG	LC	TG	rs7104343	11	116529024	T	C	0.000190331	1.29e-112	9.46484553041822e-96	4.16035187011206e-121	5000	0.001
LC-TG	LC	TG	rs7141	17	7614601	G	A	0.000708291	5.5e-09	1.80590862537468e-09	2.74958921103658e-10	5000	0.001
LC-TG	LC	TG	rs7302200	12	56449435	A	G	0.000477303	8.49e-08	1.84524084722734e-08	5.0765573406013e-09	5000	0.001
LC-TG	LC	TG	rs73728204	6	32577903	C	A	0.000205214	2.45e-100	6.28780296855551e-69	7.25994106493643e-109	5000	0.001
LC-TG	LC	TG	rs75397441	6	26022392	T	C	4.5965829e-06	6.95e-08	2.72155018128618e-09	9.68887563506349e-10	5000	0.001
LC-TG	LC	TG	rs77418937	7	72991247	T	C	0.000301024	2.16e-21	1.85470093775378e-13	2.17497564941012e-24	5000	0.001
LC-TG	LC	TG	rs8029210	15	44013181	A	G	0.000967575	1.27e-43	1.97360474941006e-29	5.59537230927399e-48	5000	0.001
LC-TG	LC	TG	rs978689	12	46102356	T	C	0.000637403	4.4e-18	1.76962599872645e-17	2.66389285982831e-20	5000	0.001
LC-TG	LC	TG	rs9925265	16	56950210	A	G	0.000919405	3.41e-16	3.76751617949842e-10	2.09608775178476e-18	5000	0.001
LC-BMI	LC	BMI	rs1007934	14	73463479	A	G	0.000930461	1.775e-11	2.69709905494772e-13	4.6487767913443e-13	5000	0.01
LC-BMI	LC	BMI	rs1035440	5	130446040	T	C	0.000939573	1.354e-08	7.54770752096221e-10	2.97802448122111e-09	5000	0.01
LC-BMI	LC	BMI	rs11613704	12	980925	A	C	0.000518989	2.723e-24	2.16637307362133e-25	8.68205479243703e-27	5000	0.01
LC-BMI	LC	BMI	rs11645302	16	28951457	T	C	0.000174666	3.12e-11	3.90326433193791e-13	2.33080459771326e-12	5000	0.01
LC-BMI	LC	BMI	rs1165164	6	25863481	A	G	0.000161903	1.78e-07	1.64811327481118e-09	9.24759550999988e-09	5000	0.01
LC-BMI	LC	BMI	rs12037224	1	96964159	C	A	0.000555536	3.558e-13	4.04661140318358e-15	4.49512556985322e-15	5000	0.01
LC-BMI	LC	BMI	rs12316047	12	108393845	A	G	0.00080092	1.335e-17	1.42162905950007e-19	4.17500113866117e-20	5000	0.01
LC-BMI	LC	BMI	rs13109017	4	67816492	C	T	0.000786333	8.52e-08	1.34439624475203e-09	1.00789895990673e-08	5000	0.01
LC-BMI	LC	BMI	rs1482058	15	61157114	T	C	0.000124343	2.228e-07	2.6227637845544e-09	2.02920967823766e-08	5000	0.01
LC-BMI	LC	BMI	rs1523785	2	36737784	A	G	0.000129852	4.045e-07	2.82565192953954e-09	2.17491291317033e-08	5000	0.01
LC-BMI	LC	BMI	rs1624064	6	26378681	C	T	0.000141107	8.609e-10	6.6278473417893e-12	3.0127512678422e-11	5000	0.01
LC-BMI	LC	BMI	rs1701704	12	56412487	G	T	0.000884294	1.675e-14	3.86756666132242e-16	3.1221861800118e-16	5000	0.01
LC-BMI	LC	BMI	rs17207524	6	31726850	T	G	0.000131719	1.13e-09	4.63305079995476e-12	4.149962057363e-11	5000	0.01
LC-BMI	LC	BMI	rs17608150	12	110046698	T	C	0.000210039	4.845e-09	1.2286640912391e-10	5.27120086720619e-10	5000	0.01
LC-BMI	LC	BMI	rs186229	7	32381557	C	A	0.00041489	1.535e-16	5.89082653940763e-19	2.80551732298987e-19	5000	0.01
LC-BMI	LC	BMI	rs2066295	6	26168903	G	A	2.5737435e-06	2.285e-12	1.31861730226146e-15	8.93694066707145e-15	5000	0.01
LC-BMI	LC	BMI	rs2208590	20	47411456	T	C	3.40466e-05	2.162e-08	3.0659790320118e-10	2.8399895563949e-09	5000	0.01
LC-BMI	LC	BMI	rs2273175	14	104160141	C	T	0.000822877	3.69e-11	4.97954648878457e-13	9.62504436448196e-13	5000	0.01
LC-BMI	LC	BMI	rs2278483	2	25040082	T	C	0.000650639	6.501e-31	4.94134878717026e-23	1.70194989402223e-35	5000	0.01
LC-BMI	LC	BMI	rs238230	17	4875566	T	C	0.000637874	4.076e-09	3.21696750463967e-11	1.05914741653561e-10	5000	0.01
LC-BMI	LC	BMI	rs2395075	10	75768180	G	A	0.000262378	1.913e-11	4.05696288387985e-13	1.14632643293339e-12	5000	0.01
LC-BMI	LC	BMI	rs2838818	21	46641017	A	G	0.000834917	4.943e-20	1.42645437942944e-21	2.16505448960838e-22	5000	0.01
LC-BMI	LC	BMI	rs2855777	4	55554155	A	G	0.000848513	1.523e-10	3.99786896571517e-12	9.62445723505172e-12	5000	0.01
LC-BMI	LC	BMI	rs329122	5	133864599	A	G	1.6932e-05	5.499e-15	4.24593286887856e-18	6.80815841667776e-18	5000	0.01
LC-BMI	LC	BMI	rs34517439	1	78450517	A	C	2.329659e-10	3.403e-39	8.04796511077076e-45	2.38410078707912e-45	5000	0.01
LC-BMI	LC	BMI	rs35107973	4	143125948	T	C	0.000950479	2.749e-09	3.12306637625146e-11	1.41267084517633e-10	5000	0.01
LC-BMI	LC	BMI	rs3769159	2	174070111	A	C	8.66466e-05	2.172e-07	2.68517689125538e-09	2.28193158913051e-08	5000	0.01
LC-BMI	LC	BMI	rs3936944	1	93106958	C	T	0.000869865	2.366e-08	6.84062560794964e-10	4.57547403202382e-09	5000	0.01
LC-BMI	LC	BMI	rs4601460	9	134849254	A	G	0.000578979	2.131e-08	1.65089214350292e-10	1.13518286596673e-09	5000	0.01
LC-BMI	LC	BMI	rs501942	6	31840477	T	C	8.403716e-19	1.781e-05	1.42608309482788e-12	4.32424499949249e-19	5000	0.01
LC-BMI	LC	BMI	rs506120	15	43802024	T	C	0.000149895	6.935e-07	5.60832073657295e-09	4.36362324137997e-08	5000	0.01
LC-BMI	LC	BMI	rs56113850	19	41353107	T	C	5.01845e-19	0.0001703	2.13234725296071e-11	2.51941380405791e-19	5000	0.01
LC-BMI	LC	BMI	rs6884303	5	43152799	T	C	0.000973783	3.112e-12	2.44625204258566e-13	4.09724619349261e-13	5000	0.01
LC-BMI	LC	BMI	rs7042263	9	127039017	C	T	0.000942636	4.68e-10	6.24448343786425e-12	1.51975608851773e-11	5000	0.01
LC-WHR	LC	WHR	rs10096191	8	72419498	G	T	0.000984083	9.161e-23	2.93812479017659e-23	1.36025441384639e-25	5000	0.01
LC-WHR	LC	WHR	rs10894196	11	130285356	G	A	0.000226375	4.288e-07	4.21325356986795e-09	2.65810209472445e-08	5000	0.01
LC-WHR	LC	WHR	rs11588857	1	204587047	A	G	0.000870116	2.413e-07	8.00992159712587e-09	2.36903873126518e-08	5000	0.01
LC-WHR	LC	WHR	rs12316047	12	108393845	A	G	0.00080092	9.485e-10	2.68869936471564e-11	3.14514262480065e-11	5000	0.01
LC-WHR	LC	WHR	rs12571414	10	122966573	G	A	0.000344208	6.398e-08	2.80690226474964e-09	9.10767622270298e-09	5000	0.01
LC-WHR	LC	WHR	rs12581771	12	1051867	T	C	0.000347081	1.549e-08	4.75194271461684e-10	1.8166268820271e-09	5000	0.01
LC-WHR	LC	WHR	rs12913300	15	40655444	T	C	0.000252397	8.354e-08	1.03724181322255e-09	5.12994715159284e-09	5000	0.01
LC-WHR	LC	WHR	rs13336226	16	24726071	C	T	0.00083103	3.036e-08	6.9882210131862e-10	1.34900072141434e-09	5000	0.01
LC-WHR	LC	WHR	rs1668389	7	32386915	G	T	0.000757346	2.134e-07	4.5271026639995e-09	1.19882811811915e-08	5000	0.01
LC-WHR	LC	WHR	rs2434612	5	158022041	G	A	0.000457844	3.143e-09	2.79512060018647e-10	4.99242527468737e-10	5000	0.01
LC-WHR	LC	WHR	rs2523579	6	31328517	T	C	2.2023571e-06	8.358e-25	1.4544177900733e-13	3.47315104019484e-30	5000	0.01
LC-WHR	LC	WHR	rs2838818	21	46641017	A	G	0.000834917	1.273e-07	6.45880145768684e-09	1.72715763554471e-08	5000	0.01
LC-WHR	LC	WHR	rs56113850	19	41353107	T	C	5.01845e-19	1.677e-09	1.4635745521693e-17	2.51562876671305e-19	5000	0.01
LC-WHR	LC	WHR	rs618138	11	111607290	A	G	0.000803233	1.482e-10	5.40588026158073e-12	6.34641662875419e-12	5000	0.01
LC-WHR	LC	WHR	rs6545684	2	58740603	G	T	0.000540386	1.118e-10	4.1813101272582e-12	4.2141566347517e-12	5000	0.01
LC-WHR	LC	WHR	rs7025089	9	134881443	C	A	0.000712115	4.288e-10	2.96050416273917e-11	3.68078684857061e-11	5000	0.01
LC-WHRadjbmi	LC	WHRadjbmi	rs10035782	5	173270328	G	A	0.000597518	5.985e-13	3.88593127935978e-14	7.10123943791929e-15	5000	0.01
LC-WHRadjbmi	LC	WHRadjbmi	rs11585691	1	160420036	T	C	0.000932892	4.647e-10	1.87875230678872e-11	8.63096464360495e-12	5000	0.01
LC-WHRadjbmi	LC	WHRadjbmi	rs12342875	9	107744958	C	T	0.000503447	3.074e-15	2.55155002738157e-08	9.12914836341375e-17	5000	0.01
LC-WHRadjbmi	LC	WHRadjbmi	rs12571414	10	122966573	G	A	0.000344208	2.442e-07	1.22492228737848e-08	2.89493425539661e-08	5000	0.01
LC-WHRadjbmi	LC	WHRadjbmi	rs13180	15	78789488	C	T	2.252425e-45	0.000901	6.00111305645698e-15	2.74092637241609e-47	5000	0.01
LC-WHRadjbmi	LC	WHRadjbmi	rs2834315	21	35355410	T	G	0.000225271	1.238e-07	2.0775345234504e-09	4.20287732834126e-09	5000	0.01
LC-WHRadjbmi	LC	WHRadjbmi	rs2861647	2	67803820	A	G	0.000783747	2.426e-16	4.78212945490924e-09	9.55684983371344e-18	5000	0.01
LC-WHRadjbmi	LC	WHRadjbmi	rs3803360	15	40662669	T	C	0.000150787	8.134e-12	1.23740621035284e-13	6.6302043722793e-14	5000	0.01
LC-WHRadjbmi	LC	WHRadjbmi	rs521977	6	31836827	T	G	1.3567737e-07	1.401e-40	3.1647679280822e-21	1.48329127478918e-47	5000	0.01
LC-WHRadjbmi	LC	WHRadjbmi	rs56113850	19	41353107	T	C	5.01845e-19	1.5e-06	4.8838157713906e-14	2.51702277138662e-19	5000	0.01
LC-WHRadjbmi	LC	WHRadjbmi	rs618138	11	111607290	A	G	0.000803233	1.625e-13	1.31153827420544e-14	1.51793224418215e-15	5000	0.01
LC-WHRadjbmi	LC	WHRadjbmi	rs6545684	2	58740603	G	T	0.000540386	4.537e-07	1.47137513790227e-08	3.05484542432386e-08	5000	0.01
LC-WHRadjbmi	LC	WHRadjbmi	rs7014001	8	72414289	C	T	0.000598924	1.84e-33	2.21348222275545e-31	1.51852019596333e-36	5000	0.01
LC-WHRadjbmi	LC	WHRadjbmi	rs9270614	6	32565115	A	C	8.60199e-05	9.911e-18	4.60966607259704e-09	1.5723126234029e-20	5000	0.01
LC-AAA	LC	AAA	rs10894196	11	130285356	G	A	0.000226375	3.721e-22	1.52743830707424e-16	5.72151953990217e-26	5000	0.01
LC-AAA	LC	AAA	rs11680555	2	174038771	G	A	0.000335513	1.149e-08	2.66275932762336e-10	1.83998072148561e-10	5000	0.01
LC-AAA	LC	AAA	rs2176290	10	64349979	A	G	0.000591234	1.072e-08	3.22091874955597e-10	2.38335039489632e-10	5000	0.01
LC-AAA	LC	AAA	rs4958241	5	133829990	C	A	0.000853191	2.352e-07	1.17002879381847e-08	1.13003519200125e-08	5000	0.01
LC-AAA	LC	AAA	rs4977574	9	22098574	G	A	0.000347828	1.67e-114	2.81700245508544e-94	7.21171258399291e-121	5000	0.01
LC-AAA	LC	AAA	rs56077333	15	78899003	A	C	4.58044e-100	2.538e-33	3.15328768288209e-66	1.84612922021826e-104	5000	0.01
LC-AAA	LC	AAA	rs59339059	8	27416122	G	A	3.3932132e-06	8.256e-11	2.21082914935375e-13	7.20809588318687e-14	5000	0.01
LC-AAA	LC	AAA	rs6011779	20	61984317	C	T	1.2064191e-06	3.764e-07	1.64934676699915e-09	1.04239588073144e-09	5000	0.01
LC-CM	LC	CM	rs28661610	15	78985317	A	G	2.886866e-14	0.000179205	3.11883818406519e-11	3.4247176225312e-14	5000	0.01
LC-HF	LC	HF	rs7859727	9	22102165	T	C	0.000417181	1.975e-15	2.63131872541723e-11	4.12421838437276e-17	5000	0.01
LC-HF	LC	HF	rs9788721	15	78802869	C	T	9.513292e-97	0.0001833	2.03227832266526e-20	9.04658320173814e-103	5000	0.01
LC-PAD	LC	PAD	rs3999544	6	26285867	C	T	1.335785e-10	1.222e-05	6.63597777283163e-10	1.65245264436726e-10	5000	0.01
LC-PAD	LC	PAD	rs501942	6	31840477	T	C	8.403716e-19	5.278e-07	3.55076285396622e-14	3.45428423057429e-19	5000	0.01
LC-PAD	LC	PAD	rs56077333	15	78899003	A	C	4.58044e-100	0.0001616	2.28861060664197e-25	5.36047764488041e-106	5000	0.01
LC-PAD	LC	PAD	rs56113850	19	41353107	T	C	5.01845e-19	0.0009038	2.03481643243684e-09	2.00783155043584e-19	5000	0.01
LC-PAD	LC	PAD	rs7099085	10	75735804	T	C	4.81931e-05	1.908e-07	5.5262108949554e-10	2.60369239022002e-08	5000	0.01
LC-PAD	LC	PAD	rs9644862	9	22090936	T	G	0.000464801	7.159e-22	3.64083293310684e-15	3.13772242696112e-24	5000	0.01
LC-SAH	LC	SAH	rs56077333	15	78899003	A	C	4.58044e-100	2.354e-05	3.36314684612315e-96	3.13873265839106e-109	5000	0.01
LC-T2D	LC	T2D	rs1047989	6	32605257	C	A	1.6657239e-06	1.516e-14	1.42391449589093e-17	1.46316249222563e-15	5000	0.01
LC-T2D	LC	T2D	rs1065359	7	44259706	A	G	0.000283243	7.923e-10	1.2436567314709e-11	3.14162516811948e-10	5000	0.01
LC-T2D	LC	T2D	rs113331129	19	46158062	T	C	0.000979531	3.223e-10	9.29803548694701e-12	1.54640359755023e-10	5000	0.01
LC-T2D	LC	T2D	rs1250604	10	81013758	T	C	0.00049965	3.788e-11	1.43504650971529e-08	4.82105278910469e-12	5000	0.01
LC-T2D	LC	T2D	rs2855812	6	31472720	T	G	0.000126032	7.28e-09	7.9617574870563e-11	2.60595392112329e-09	5000	0.01
LC-T2D	LC	T2D	rs3218020	9	21997872	A	G	0.000799038	2.578e-12	1.2836128449803e-09	2.79909256657836e-13	5000	0.01
LC-T2D	LC	T2D	rs4392990	9	19051028	G	T	0.000932922	9.142e-09	2.69968125076446e-10	4.87431532935303e-09	5000	0.01
LC-T2D	LC	T2D	rs77466522	10	114674436	T	G	0.00057471	2.887e-12	3.94420353997966e-14	6.80684265170912e-13	5000	0.01
LC-FG	LC	FG	rs1065359	7	44259706	A	G	0.000283243	2.331e-87	6.43368294062032e-85	2.44679853321161e-99	5000	0.01
LC-FG	LC	FG	rs2072113	11	61604967	T	C	1.34047e-05	2.069e-12	1.61367670967764e-19	2.20359343530675e-15	5000	0.01
LC-CRP	LC	CRP	rs10059188	5	130862999	A	C	0.000826798	2.8e-07	1.59805790243614e-08	3.02466138990513e-08	5000	0.01
LC-CRP	LC	CRP	rs10197392	2	214038178	A	G	2.38019e-05	2.1e-22	8.64908167227571e-23	1.50611318652905e-25	5000	0.01
LC-CRP	LC	CRP	rs112309636	6	26161111	C	A	1.1995e-05	2.4e-22	5.20441619281115e-23	1.30365321998655e-25	5000	0.01
LC-CRP	LC	CRP	rs1808730	1	44045528	A	G	0.000915716	1.8e-12	5.1432960342313e-13	5.80967423953811e-14	5000	0.01
LC-CRP	LC	CRP	rs198421	11	61518237	A	G	0.000244286	5.2e-10	2.43181456256021e-11	1.84072863548955e-11	5000	0.01
LC-CRP	LC	CRP	rs214278	14	73605495	A	G	0.000510011	1.8e-17	1.97792663710283e-17	1.5288786138545e-19	5000	0.01
LC-CRP	LC	CRP	rs28724138	6	32552617	G	A	0.000388177	1.2e-12	1.79443992088729e-13	2.686102104681e-14	5000	0.01
LC-CRP	LC	CRP	rs34517439	1	78450517	A	C	2.329659e-10	5.4e-10	6.67137850070244e-15	4.81971386116663e-13	5000	0.01
LC-CRP	LC	CRP	rs34814028	7	22891353	A	G	0.00051048	8.7e-11	8.83183717524015e-12	3.28599286430949e-12	5000	0.01
LC-CRP	LC	CRP	rs3852860	19	45382966	T	C	0.000730565	1.4e-46	3.34297405776004e-40	1.08212297730172e-50	5000	0.01
LC-CRP	LC	CRP	rs521977	6	31836827	T	G	1.3567737e-07	1.7e-40	1.23393368930914e-18	1.48018109722263e-47	5000	0.01
LC-CRP	LC	CRP	rs550057	9	136146597	T	C	0.000767229	1.4e-20	3.36042819060531e-10	2.65780249044726e-23	5000	0.01
LC-CRP	LC	CRP	rs56077333	15	78899003	A	C	4.58044e-100	4.1e-06	5.08032298763611e-37	2.72970257460273e-105	5000	0.01
LC-CRP	LC	CRP	rs56113850	19	41353107	T	C	5.01845e-19	3.2e-09	6.00188201028811e-18	2.85146963710125e-19	5000	0.01
LC-CRP	LC	CRP	rs77710113	1	154618623	C	T	9.5841031e-07	7.4e-23	1.13949401768484e-09	1.99182675693772e-27	5000	0.01
LC-CRP	LC	CRP	rs80163833	6	32559444	T	C	8.60681e-05	2.3e-18	2.32463734478363e-08	2.04530281987797e-21	5000	0.01
LC-GlycA	LC	GlycA	rs42544	16	72139537	T	C	0.000910734	1.29998996537546e-07	1.85900079068988e-09	2.80484050861666e-09	5000	0.01
LC-GlycA	LC	GlycA	rs56077333	15	78899003	A	C	4.58044e-100	2.19998641983516e-05	3.25890528298637e-62	7.03943196861579e-103	5000	0.01
LC-GlycA	LC	GlycA	rs56113850	19	41353107	T	C	5.01845e-19	4.09996359041765e-05	4.59008372762341e-18	9.55325507081663e-19	5000	0.01
LC-GlycA	LC	GlycA	rs9266244	6	31325692	G	A	2.0312836e-07	2.99985318119079e-28	2.09533220817827e-08	7.02918993245404e-37	5000	0.01
LC-TG	LC	TG	rs1029643	17	70296032	A	G	0.000304076	1.51e-08	3.14127175072861e-09	6.22445660386225e-10	5000	0.01
LC-TG	LC	TG	rs11021305	11	95498269	C	T	0.000277917	7.51e-09	1.58710871254034e-09	2.75969892702473e-10	5000	0.01
LC-TG	LC	TG	rs113368813	17	42075598	C	T	0.000832265	8.26e-08	2.26044374286708e-08	5.97832660063382e-09	5000	0.01
LC-TG	LC	TG	rs12931768	16	950503	A	C	0.000681458	1.8e-16	4.40887434251023e-16	1.57497704875534e-18	5000	0.01
LC-TG	LC	TG	rs1651274	5	158020425	G	A	0.000998267	2.32e-40	4.16211066138867e-27	1.75967090906006e-44	5000	0.01
LC-TG	LC	TG	rs2443058	15	61947055	A	C	0.000349199	2.2e-13	4.3209807149639e-08	1.58825717775053e-15	5000	0.01
LC-TG	LC	TG	rs2727270	11	61603237	T	C	1.73766e-05	1.25e-136	6.88630283299118e-95	1.4428515227706e-148	5000	0.01
LC-TG	LC	TG	rs2838818	21	46641017	A	G	0.000834917	1.52e-08	4.85113913585128e-09	9.03358260508644e-10	5000	0.01
LC-TG	LC	TG	rs28471687	8	72459582	G	A	0.000852463	1e-25	6.8037845819999e-24	1.7227645142696e-28	5000	0.01
LC-TG	LC	TG	rs28550053	8	19934305	G	A	0.000259328	1.17e-51	6.14841104667136e-46	1.31462598512024e-56	5000	0.01
LC-TG	LC	TG	rs2967597	19	8566894	C	T	0.000926198	1.28e-28	2.68064402047051e-26	1.42182886500551e-31	5000	0.01
LC-TG	LC	TG	rs3021302	6	32623150	C	T	3.4865614e-07	8.34e-44	6.08644803507382e-27	8.04790740042995e-51	5000	0.01
LC-TG	LC	TG	rs34025993	9	123516572	A	G	0.00040361	5.71e-08	1.18317336892149e-08	3.06969083293973e-09	5000	0.01
LC-TG	LC	TG	rs4733612	8	129569999	G	A	0.000925338	4.98e-08	1.48941029715887e-08	3.52827884931226e-09	5000	0.01
LC-TG	LC	TG	rs4900591	14	104154878	A	G	0.000620424	6.81e-13	5.64527446569434e-13	1.24333342074557e-14	5000	0.01
LC-TG	LC	TG	rs550057	9	136146597	T	C	0.000767229	4.99e-10	2.18698914090468e-10	1.97198863815656e-11	5000	0.01
LC-TG	LC	TG	rs618138	11	111607290	A	G	0.000803233	1.42e-07	3.68511516440291e-08	1.07994604817735e-08	5000	0.01
LC-TG	LC	TG	rs7104343	11	116529024	T	C	0.000190331	1.29e-112	9.46484553041822e-96	4.16035187011206e-121	5000	0.01
LC-TG	LC	TG	rs7141	17	7614601	G	A	0.000708291	5.5e-09	1.80590862537468e-09	2.74958921103658e-10	5000	0.01
LC-TG	LC	TG	rs7302200	12	56449435	A	G	0.000477303	8.49e-08	1.84524084722734e-08	5.0765573406013e-09	5000	0.01
LC-TG	LC	TG	rs73728204	6	32577903	C	A	0.000205214	2.45e-100	6.28780296855551e-69	7.25994106493643e-109	5000	0.01
LC-TG	LC	TG	rs75499503	6	26145217	T	C	6.1560857e-06	1.61e-08	7.40564832304215e-10	1.9313154537968e-10	5000	0.01
LC-TG	LC	TG	rs77418937	7	72991247	T	C	0.000301024	2.16e-21	1.85470093775378e-13	2.17497564941012e-24	5000	0.01
LC-TG	LC	TG	rs8029210	15	44013181	A	G	0.000967575	1.27e-43	1.97360474941006e-29	5.59537230927399e-48	5000	0.01
LC-TG	LC	TG	rs9378248	6	31326289	A	G	9.0442132e-07	6.85e-84	1.46941620152151e-55	6.5689987190492e-94	5000	0.01
LC-TG	LC	TG	rs978689	12	46102356	T	C	0.000637403	4.4e-18	1.76962599872645e-17	2.66389285982831e-20	5000	0.01
LC-TG	LC	TG	rs9925265	16	56950210	A	G	0.000919405	3.41e-16	3.76751617949842e-10	2.09608775178476e-18	5000	0.01
LC-BMI	LC	BMI	rs1007934	14	73463479	A	G	0.000930461	1.775e-11	2.69709905494772e-13	4.6487767913443e-13	5000	0.1
LC-BMI	LC	BMI	rs1035440	5	130446040	T	C	0.000939573	1.354e-08	7.54770752096221e-10	2.97802448122111e-09	5000	0.1
LC-BMI	LC	BMI	rs114302413	6	33845690	A	C	0.00031385	3.149e-07	3.00621065764464e-09	3.52781315499575e-08	5000	0.1
LC-BMI	LC	BMI	rs11613704	12	980925	A	C	0.000518989	2.723e-24	2.16637307362133e-25	8.68205479243703e-27	5000	0.1
LC-BMI	LC	BMI	rs11645302	16	28951457	T	C	0.000174666	3.12e-11	3.90326433193791e-13	2.33080459771326e-12	5000	0.1
LC-BMI	LC	BMI	rs12037224	1	96964159	C	A	0.000555536	3.558e-13	4.04661140318358e-15	4.49512556985322e-15	5000	0.1
LC-BMI	LC	BMI	rs12316047	12	108393845	A	G	0.00080092	1.335e-17	1.42162905950007e-19	4.17500113866117e-20	5000	0.1
LC-BMI	LC	BMI	rs13109017	4	67816492	C	T	0.000786333	8.52e-08	1.34439624475203e-09	1.00789895990673e-08	5000	0.1
LC-BMI	LC	BMI	rs13206443	6	26119245	T	C	1.6255759e-07	8.298e-10	1.41644943233856e-13	3.37109561443281e-12	5000	0.1
LC-BMI	LC	BMI	rs1482058	15	61157114	T	C	0.000124343	2.228e-07	2.6227637845544e-09	2.02920967823766e-08	5000	0.1
LC-BMI	LC	BMI	rs1523785	2	36737784	A	G	0.000129852	4.045e-07	2.82565192953954e-09	2.17491291317033e-08	5000	0.1
LC-BMI	LC	BMI	rs1624064	6	26378681	C	T	0.000141107	8.609e-10	6.6278473417893e-12	3.0127512678422e-11	5000	0.1
LC-BMI	LC	BMI	rs1701704	12	56412487	G	T	0.000884294	1.675e-14	3.86756666132242e-16	3.1221861800118e-16	5000	0.1
LC-BMI	LC	BMI	rs17608150	12	110046698	T	C	0.000210039	4.845e-09	1.2286640912391e-10	5.27120086720619e-10	5000	0.1
LC-BMI	LC	BMI	rs186229	7	32381557	C	A	0.00041489	1.535e-16	5.89082653940763e-19	2.80551732298987e-19	5000	0.1
LC-BMI	LC	BMI	rs1966	6	31107733	T	C	6.8559089e-06	1.441e-07	4.65541065679479e-10	4.93903504623982e-09	5000	0.1
LC-BMI	LC	BMI	rs2051544	6	26071093	T	C	0.00030349	2.335e-07	1.3477103464079e-09	1.49398134973686e-08	5000	0.1
LC-BMI	LC	BMI	rs2066295	6	26168903	G	A	2.5737435e-06	2.285e-12	1.31861730226146e-15	8.93694066707145e-15	5000	0.1
LC-BMI	LC	BMI	rs2208590	20	47411456	T	C	3.40466e-05	2.162e-08	3.0659790320118e-10	2.8399895563949e-09	5000	0.1
LC-BMI	LC	BMI	rs2233987	6	31079074	T	C	2.3133771e-08	2.269e-05	4.06442361385122e-09	4.14648541129001e-08	5000	0.1
LC-BMI	LC	BMI	rs2273175	14	104160141	C	T	0.000822877	3.69e-11	4.97954648878457e-13	9.62504436448196e-13	5000	0.1
LC-BMI	LC	BMI	rs2277869	12	1016910	C	T	2.4590628e-07	5.203e-07	3.37421242905355e-10	9.5771025599964e-09	5000	0.1
LC-BMI	LC	BMI	rs2278483	2	25040082	T	C	0.000650639	6.501e-31	4.94134878717026e-23	1.70194989402223e-35	5000	0.1
LC-BMI	LC	BMI	rs238230	17	4875566	T	C	0.000637874	4.076e-09	3.21696750463967e-11	1.05914741653561e-10	5000	0.1
LC-BMI	LC	BMI	rs2395075	10	75768180	G	A	0.000262378	1.913e-11	4.05696288387985e-13	1.14632643293339e-12	5000	0.1
LC-BMI	LC	BMI	rs2647499	1	77949806	C	T	0.000251969	2.255e-16	7.44979168585742e-19	5.99414508653531e-19	5000	0.1
LC-BMI	LC	BMI	rs2760994	6	32574308	C	T	0.000969695	3.038e-07	3.6656167937649e-09	2.7797841881408e-08	5000	0.1
LC-BMI	LC	BMI	rs2838818	21	46641017	A	G	0.000834917	4.943e-20	1.42645437942944e-21	2.16505448960838e-22	5000	0.1
LC-BMI	LC	BMI	rs2855777	4	55554155	A	G	0.000848513	1.523e-10	3.99786896571517e-12	9.62445723505172e-12	5000	0.1
LC-BMI	LC	BMI	rs329122	5	133864599	A	G	1.6932e-05	5.499e-15	4.24593286887856e-18	6.80815841667776e-18	5000	0.1
LC-BMI	LC	BMI	rs34517439	1	78450517	A	C	2.329659e-10	3.403e-39	8.04796511077076e-45	2.38410078707912e-45	5000	0.1
LC-BMI	LC	BMI	rs35027236	1	78984142	G	A	0.000695634	3.423e-07	4.3867158125289e-09	3.88324573271019e-08	5000	0.1
LC-BMI	LC	BMI	rs35107973	4	143125948	T	C	0.000950479	2.749e-09	3.12306637625146e-11	1.41267084517633e-10	5000	0.1
LC-BMI	LC	BMI	rs3769159	2	174070111	A	C	8.66466e-05	2.172e-07	2.68517689125538e-09	2.28193158913051e-08	5000	0.1
LC-BMI	LC	BMI	rs3844165	1	77854238	A	G	0.000397425	5.523e-07	6.54317983171636e-09	3.98174005826627e-08	5000	0.1
LC-BMI	LC	BMI	rs391165	6	31947086	A	G	0.000372303	2.249e-13	2.11754107212e-15	4.38980664862649e-15	5000	0.1
LC-BMI	LC	BMI	rs3936944	1	93106958	C	T	0.000869865	2.366e-08	6.84062560794964e-10	4.57547403202382e-09	5000	0.1
LC-BMI	LC	BMI	rs4601460	9	134849254	A	G	0.000578979	2.131e-08	1.65089214350292e-10	1.13518286596673e-09	5000	0.1
LC-BMI	LC	BMI	rs501942	6	31840477	T	C	8.403716e-19	1.781e-05	1.42608309482788e-12	4.32424499949249e-19	5000	0.1
LC-BMI	LC	BMI	rs506120	15	43802024	T	C	0.000149895	6.935e-07	5.60832073657295e-09	4.36362324137997e-08	5000	0.1
LC-BMI	LC	BMI	rs56113850	19	41353107	T	C	5.01845e-19	0.0001703	2.13234725296071e-11	2.51941380405791e-19	5000	0.1
LC-BMI	LC	BMI	rs6884303	5	43152799	T	C	0.000973783	3.112e-12	2.44625204258566e-13	4.09724619349261e-13	5000	0.1
LC-BMI	LC	BMI	rs7042263	9	127039017	C	T	0.000942636	4.68e-10	6.24448343786425e-12	1.51975608851773e-11	5000	0.1
LC-BMI	LC	BMI	rs7514041	1	77964269	G	A	0.000135894	6.834e-17	1.31373954256115e-18	1.10162501889547e-18	5000	0.1
LC-WHR	LC	WHR	rs10096191	8	72419498	G	T	0.000984083	9.161e-23	2.93812479017659e-23	1.36025441384639e-25	5000	0.1
LC-WHR	LC	WHR	rs1049225	6	32627747	A	G	4.52003e-05	6.374e-09	2.92660062835523e-11	1.78446338817689e-10	5000	0.1
LC-WHR	LC	WHR	rs10894196	11	130285356	G	A	0.000226375	4.288e-07	4.21325356986795e-09	2.65810209472445e-08	5000	0.1
LC-WHR	LC	WHR	rs11588857	1	204587047	A	G	0.000870116	2.413e-07	8.00992159712587e-09	2.36903873126518e-08	5000	0.1
LC-WHR	LC	WHR	rs12316047	12	108393845	A	G	0.00080092	9.485e-10	2.68869936471564e-11	3.14514262480065e-11	5000	0.1
LC-WHR	LC	WHR	rs12571414	10	122966573	G	A	0.000344208	6.398e-08	2.80690226474964e-09	9.10767622270298e-09	5000	0.1
LC-WHR	LC	WHR	rs12581771	12	1051867	T	C	0.000347081	1.549e-08	4.75194271461684e-10	1.8166268820271e-09	5000	0.1
LC-WHR	LC	WHR	rs12913300	15	40655444	T	C	0.000252397	8.354e-08	1.03724181322255e-09	5.12994715159284e-09	5000	0.1
LC-WHR	LC	WHR	rs13336226	16	24726071	C	T	0.00083103	3.036e-08	6.9882210131862e-10	1.34900072141434e-09	5000	0.1
LC-WHR	LC	WHR	rs1668389	7	32386915	G	T	0.000757346	2.134e-07	4.5271026639995e-09	1.19882811811915e-08	5000	0.1
LC-WHR	LC	WHR	rs2242664	6	31839331	C	T	0.000102619	1.538e-21	1.51489657886077e-13	1.77477696289741e-25	5000	0.1
LC-WHR	LC	WHR	rs2434612	5	158022041	G	A	0.000457844	3.143e-09	2.79512060018647e-10	4.99242527468737e-10	5000	0.1
LC-WHR	LC	WHR	rs2523579	6	31328517	T	C	2.2023571e-06	8.358e-25	1.4544177900733e-13	3.47315104019484e-30	5000	0.1
LC-WHR	LC	WHR	rs2838818	21	46641017	A	G	0.000834917	1.273e-07	6.45880145768684e-09	1.72715763554471e-08	5000	0.1
LC-WHR	LC	WHR	rs56113850	19	41353107	T	C	5.01845e-19	1.677e-09	1.4635745521693e-17	2.51562876671305e-19	5000	0.1
LC-WHR	LC	WHR	rs618138	11	111607290	A	G	0.000803233	1.482e-10	5.40588026158073e-12	6.34641662875419e-12	5000	0.1
LC-WHR	LC	WHR	rs6545684	2	58740603	G	T	0.000540386	1.118e-10	4.1813101272582e-12	4.2141566347517e-12	5000	0.1
LC-WHR	LC	WHR	rs7025089	9	134881443	C	A	0.000712115	4.288e-10	2.96050416273917e-11	3.68078684857061e-11	5000	0.1
LC-WHRadjbmi	LC	WHRadjbmi	rs10035782	5	173270328	G	A	0.000597518	5.985e-13	3.88593127935978e-14	7.10123943791929e-15	5000	0.1
LC-WHRadjbmi	LC	WHRadjbmi	rs11585691	1	160420036	T	C	0.000932892	4.647e-10	1.87875230678872e-11	8.63096464360495e-12	5000	0.1
LC-WHRadjbmi	LC	WHRadjbmi	rs12342875	9	107744958	C	T	0.000503447	3.074e-15	2.55155002738157e-08	9.12914836341375e-17	5000	0.1
LC-WHRadjbmi	LC	WHRadjbmi	rs12571414	10	122966573	G	A	0.000344208	2.442e-07	1.22492228737848e-08	2.89493425539661e-08	5000	0.1
LC-WHRadjbmi	LC	WHRadjbmi	rs1265093	6	31107187	A	G	0.000585403	7.642e-16	3.82297411609679e-09	1.16819690151403e-17	5000	0.1
LC-WHRadjbmi	LC	WHRadjbmi	rs13180	15	78789488	C	T	2.252425e-45	0.000901	6.00111305645698e-15	2.74092637241609e-47	5000	0.1
LC-WHRadjbmi	LC	WHRadjbmi	rs17612852	6	32620572	G	A	0.000237214	1.415e-08	5.2399131956121e-10	1.28499301611632e-09	5000	0.1
LC-WHRadjbmi	LC	WHRadjbmi	rs2834315	21	35355410	T	G	0.000225271	1.238e-07	2.0775345234504e-09	4.20287732834126e-09	5000	0.1
LC-WHRadjbmi	LC	WHRadjbmi	rs2861647	2	67803820	A	G	0.000783747	2.426e-16	4.78212945490924e-09	9.55684983371344e-18	5000	0.1
LC-WHRadjbmi	LC	WHRadjbmi	rs3021302	6	32623150	C	T	3.4865614e-07	3.53e-23	3.46823194487142e-11	5.23898323404447e-28	5000	0.1
LC-WHRadjbmi	LC	WHRadjbmi	rs3803360	15	40662669	T	C	0.000150787	8.134e-12	1.23740621035284e-13	6.6302043722793e-14	5000	0.1
LC-WHRadjbmi	LC	WHRadjbmi	rs521977	6	31836827	T	G	1.3567737e-07	1.401e-40	3.1647679280822e-21	1.48329127478918e-47	5000	0.1
LC-WHRadjbmi	LC	WHRadjbmi	rs56113850	19	41353107	T	C	5.01845e-19	1.5e-06	4.8838157713906e-14	2.51702277138662e-19	5000	0.1
LC-WHRadjbmi	LC	WHRadjbmi	rs618138	11	111607290	A	G	0.000803233	1.625e-13	1.31153827420544e-14	1.51793224418215e-15	5000	0.1
LC-WHRadjbmi	LC	WHRadjbmi	rs6545684	2	58740603	G	T	0.000540386	4.537e-07	1.47137513790227e-08	3.05484542432386e-08	5000	0.1
LC-WHRadjbmi	LC	WHRadjbmi	rs7014001	8	72414289	C	T	0.000598924	1.84e-33	2.21348222275545e-31	1.51852019596333e-36	5000	0.1
LC-WHRadjbmi	LC	WHRadjbmi	rs9271539	6	32590028	A	G	7.43752e-05	6.572e-17	1.31283710721421e-08	9.20311966965567e-20	5000	0.1
LC-AAA	LC	AAA	rs10894196	11	130285356	G	A	0.000226375	3.721e-22	1.52743830707424e-16	5.72151953990217e-26	5000	0.1
LC-AAA	LC	AAA	rs11680555	2	174038771	G	A	0.000335513	1.149e-08	2.66275932762336e-10	1.83998072148561e-10	5000	0.1
LC-AAA	LC	AAA	rs12443170	15	78907736	A	G	9.170048e-34	6.214e-05	6.77151871154377e-12	1.46440573432621e-34	5000	0.1
LC-AAA	LC	AAA	rs2176290	10	64349979	A	G	0.000591234	1.072e-08	3.22091874955597e-10	2.38335039489632e-10	5000	0.1
LC-AAA	LC	AAA	rs4958241	5	133829990	C	A	0.000853191	2.352e-07	1.17002879381847e-08	1.13003519200125e-08	5000	0.1
LC-AAA	LC	AAA	rs4977574	9	22098574	G	A	0.000347828	1.67e-114	2.81700245508544e-94	7.21171258399291e-121	5000	0.1
LC-AAA	LC	AAA	rs56077333	15	78899003	A	C	4.58044e-100	2.538e-33	3.15328768288209e-66	1.84612922021826e-104	5000	0.1
LC-AAA	LC	AAA	rs59339059	8	27416122	G	A	3.3932132e-06	8.256e-11	2.21082914935375e-13	7.20809588318687e-14	5000	0.1
LC-AAA	LC	AAA	rs6011779	20	61984317	C	T	1.2064191e-06	3.764e-07	1.64934676699915e-09	1.04239588073144e-09	5000	0.1
LC-AAA	LC	AAA	rs7181033	15	79152414	T	C	1.053789e-11	7.87e-13	1.6267175094829e-17	1.44231315305775e-18	5000	0.1
LC-AAA	LC	AAA	rs76474922	15	78884553	C	A	6.134768e-21	8.418e-09	4.35173474644373e-15	4.26896157147224e-21	5000	0.1
LC-AAA	LC	AAA	rs77719127	15	79110783	T	C	1.794494e-13	0.0001555	2.10677540133236e-08	2.7130520281212e-13	5000	0.1
LC-CM	LC	CM	rs28661610	15	78985317	A	G	2.886866e-14	0.000179205	3.11883818406519e-11	3.4247176225312e-14	5000	0.1
LC-HF	LC	HF	rs7859727	9	22102165	T	C	0.000417181	1.975e-15	2.63131872541723e-11	4.12421838437276e-17	5000	0.1
LC-HF	LC	HF	rs9788721	15	78802869	C	T	9.513292e-97	0.0001833	2.03227832266526e-20	9.04658320173814e-103	5000	0.1
LC-PAD	LC	PAD	rs3999544	6	26285867	C	T	1.335785e-10	1.222e-05	6.63597777283163e-10	1.65245264436726e-10	5000	0.1
LC-PAD	LC	PAD	rs501942	6	31840477	T	C	8.403716e-19	5.278e-07	3.55076285396622e-14	3.45428423057429e-19	5000	0.1
LC-PAD	LC	PAD	rs56077333	15	78899003	A	C	4.58044e-100	0.0001616	2.28861060664197e-25	5.36047764488041e-106	5000	0.1
LC-PAD	LC	PAD	rs56113850	19	41353107	T	C	5.01845e-19	0.0009038	2.03481643243684e-09	2.00783155043584e-19	5000	0.1
LC-PAD	LC	PAD	rs7099085	10	75735804	T	C	4.81931e-05	1.908e-07	5.5262108949554e-10	2.60369239022002e-08	5000	0.1
LC-PAD	LC	PAD	rs9644862	9	22090936	T	G	0.000464801	7.159e-22	3.64083293310684e-15	3.13772242696112e-24	5000	0.1
LC-SAH	LC	SAH	rs56077333	15	78899003	A	C	4.58044e-100	2.354e-05	3.36314684612315e-96	3.13873265839106e-109	5000	0.1
LC-T2D	LC	T2D	rs1047989	6	32605257	C	A	1.6657239e-06	1.516e-14	1.42391449589093e-17	1.46316249222563e-15	5000	0.1
LC-T2D	LC	T2D	rs1065359	7	44259706	A	G	0.000283243	7.923e-10	1.2436567314709e-11	3.14162516811948e-10	5000	0.1
LC-T2D	LC	T2D	rs113331129	19	46158062	T	C	0.000979531	3.223e-10	9.29803548694701e-12	1.54640359755023e-10	5000	0.1
LC-T2D	LC	T2D	rs1250604	10	81013758	T	C	0.00049965	3.788e-11	1.43504650971529e-08	4.82105278910469e-12	5000	0.1
LC-T2D	LC	T2D	rs2516396	6	31521913	A	G	0.000708181	1.485e-08	3.29881689029893e-10	6.5144902324597e-09	5000	0.1
LC-T2D	LC	T2D	rs2760994	6	32574308	C	T	0.000969695	2.032e-08	6.25471862994763e-10	1.12760859404535e-08	5000	0.1
LC-T2D	LC	T2D	rs2855812	6	31472720	T	G	0.000126032	7.28e-09	7.9617574870563e-11	2.60595392112329e-09	5000	0.1
LC-T2D	LC	T2D	rs3218020	9	21997872	A	G	0.000799038	2.578e-12	1.2836128449803e-09	2.79909256657836e-13	5000	0.1
LC-T2D	LC	T2D	rs4392990	9	19051028	G	T	0.000932922	9.142e-09	2.69968125076446e-10	4.87431532935303e-09	5000	0.1
LC-T2D	LC	T2D	rs77466522	10	114674436	T	G	0.00057471	2.887e-12	3.94420353997966e-14	6.80684265170912e-13	5000	0.1
LC-FG	LC	FG	rs1065359	7	44259706	A	G	0.000283243	2.331e-87	6.43368294062032e-85	2.44679853321161e-99	5000	0.1
LC-FG	LC	FG	rs2072113	11	61604967	T	C	1.34047e-05	2.069e-12	1.61367670967764e-19	2.20359343530675e-15	5000	0.1
LC-CRP	LC	CRP	rs10059188	5	130862999	A	C	0.000826798	2.8e-07	1.59805790243614e-08	3.02466138990513e-08	5000	0.1
LC-CRP	LC	CRP	rs10197392	2	214038178	A	G	2.38019e-05	2.1e-22	8.64908167227571e-23	1.50611318652905e-25	5000	0.1
LC-CRP	LC	CRP	rs112309636	6	26161111	C	A	1.1995e-05	2.4e-22	5.20441619281115e-23	1.30365321998655e-25	5000	0.1
LC-CRP	LC	CRP	rs117824460	19	41371480	G	A	5.722514e-08	8e-12	2.14987617990433e-15	1.30449216036617e-14	5000	0.1
LC-CRP	LC	CRP	rs17612852	6	32620572	G	A	0.000237214	1.6e-22	6.69516131547395e-22	3.43937703761708e-25	5000	0.1
LC-CRP	LC	CRP	rs1808730	1	44045528	A	G	0.000915716	1.8e-12	5.1432960342313e-13	5.80967423953811e-14	5000	0.1
LC-CRP	LC	CRP	rs198421	11	61518237	A	G	0.000244286	5.2e-10	2.43181456256021e-11	1.84072863548955e-11	5000	0.1
LC-CRP	LC	CRP	rs214278	14	73605495	A	G	0.000510011	1.8e-17	1.97792663710283e-17	1.5288786138545e-19	5000	0.1
LC-CRP	LC	CRP	rs2516396	6	31521913	A	G	0.000708181	7.8e-13	2.02287631962484e-13	2.0791330475235e-14	5000	0.1
LC-CRP	LC	CRP	rs2647499	1	77949806	C	T	0.000251969	2.2e-08	7.0528532506768e-10	1.20136293355066e-09	5000	0.1
LC-CRP	LC	CRP	rs34517439	1	78450517	A	C	2.329659e-10	5.4e-10	6.67137850070244e-15	4.81971386116663e-13	5000	0.1
LC-CRP	LC	CRP	rs34814028	7	22891353	A	G	0.00051048	8.7e-11	8.83183717524015e-12	3.28599286430949e-12	5000	0.1
LC-CRP	LC	CRP	rs3852860	19	45382966	T	C	0.000730565	1.4e-46	3.34297405776004e-40	1.08212297730172e-50	5000	0.1
LC-CRP	LC	CRP	rs41285646	6	32551603	A	G	8.5326325e-06	2e-15	3.28087941735776e-17	5.11552641284488e-18	5000	0.1
LC-CRP	LC	CRP	rs4413606	6	26338257	A	G	0.000730104	1.5e-16	1.64779223604408e-16	1.87526427637861e-18	5000	0.1
LC-CRP	LC	CRP	rs521977	6	31836827	T	G	1.3567737e-07	1.7e-40	1.23393368930914e-18	1.48018109722263e-47	5000	0.1
LC-CRP	LC	CRP	rs550057	9	136146597	T	C	0.000767229	1.4e-20	3.36042819060531e-10	2.65780249044726e-23	5000	0.1
LC-CRP	LC	CRP	rs56077333	15	78899003	A	C	4.58044e-100	4.1e-06	5.08032298763611e-37	2.72970257460273e-105	5000	0.1
LC-CRP	LC	CRP	rs56113850	19	41353107	T	C	5.01845e-19	3.2e-09	6.00188201028811e-18	2.85146963710125e-19	5000	0.1
LC-CRP	LC	CRP	rs76288224	6	32561566	G	A	2.53606e-05	5.1e-07	3.19489721930496e-09	2.2332520298258e-08	5000	0.1
LC-CRP	LC	CRP	rs77710113	1	154618623	C	T	9.5841031e-07	7.4e-23	1.13949401768484e-09	1.99182675693772e-27	5000	0.1
LC-CRP	LC	CRP	rs9461246	6	26381660	A	G	4.3317717e-06	4.6e-07	1.0704140673164e-09	1.27981589902729e-08	5000	0.1
LC-GlycA	LC	GlycA	rs143127868	15	78711994	G	A	2.2238183e-06	0.000109999319893519	3.62434690596355e-09	1.18817181924286e-08	5000	0.1
LC-GlycA	LC	GlycA	rs17612852	6	32620572	G	A	0.000237214	2.00000001996811e-09	2.84287068370527e-12	2.55573248287003e-12	5000	0.1
LC-GlycA	LC	GlycA	rs2516396	6	31521913	A	G	0.000708181	1.19999655704812e-06	1.08068522240367e-08	2.02278174888373e-08	5000	0.1
LC-GlycA	LC	GlycA	rs42544	16	72139537	T	C	0.000910734	1.29998996537546e-07	1.85900079068988e-09	2.80484050861666e-09	5000	0.1
LC-GlycA	LC	GlycA	rs56077333	15	78899003	A	C	4.58044e-100	2.19998641983516e-05	3.25890528298637e-62	7.03943196861579e-103	5000	0.1
LC-GlycA	LC	GlycA	rs56113850	19	41353107	T	C	5.01845e-19	4.09996359041765e-05	4.59008372762341e-18	9.55325507081663e-19	5000	0.1
LC-GlycA	LC	GlycA	rs9266244	6	31325692	G	A	2.0312836e-07	2.99985318119079e-28	2.09533220817827e-08	7.02918993245404e-37	5000	0.1
LC-TG	LC	TG	rs1029643	17	70296032	A	G	0.000304076	1.51e-08	3.14127175072861e-09	6.22445660386225e-10	5000	0.1
LC-TG	LC	TG	rs11021305	11	95498269	C	T	0.000277917	7.51e-09	1.58710871254034e-09	2.75969892702473e-10	5000	0.1
LC-TG	LC	TG	rs113368813	17	42075598	C	T	0.000832265	8.26e-08	2.26044374286708e-08	5.97832660063382e-09	5000	0.1
LC-TG	LC	TG	rs114803358	6	32601708	A	G	3.3088374e-07	1.05e-69	1.932170518853e-43	5.19006255924697e-79	5000	0.1
LC-TG	LC	TG	rs116382538	6	31328972	T	G	0.000187351	2.6e-63	7.05306828527994e-43	1.13966932992628e-69	5000	0.1
LC-TG	LC	TG	rs12050604	15	43357406	A	C	0.000928309	6.15e-08	1.8125929880654e-08	4.47355337115894e-09	5000	0.1
LC-TG	LC	TG	rs12931768	16	950503	A	C	0.000681458	1.8e-16	4.40887434251023e-16	1.57497704875534e-18	5000	0.1
LC-TG	LC	TG	rs1651274	5	158020425	G	A	0.000998267	2.32e-40	4.16211066138867e-27	1.75967090906006e-44	5000	0.1
LC-TG	LC	TG	rs17612468	6	32606150	T	C	2.0719157e-07	4.81e-18	3.26376354788482e-09	3.12764373470582e-22	5000	0.1
LC-TG	LC	TG	rs198459	11	61525020	A	G	0.000156282	2.02e-22	5.13088833655025e-14	1.08632397996101e-25	5000	0.1
LC-TG	LC	TG	rs2252937	6	31461613	C	T	0.000231065	1.45e-17	1.0795531380113e-10	2.997403542895e-20	5000	0.1
LC-TG	LC	TG	rs2442719	6	31320538	C	T	3.8329549e-06	5.18e-33	7.68200250286753e-19	2.62372733551554e-38	5000	0.1
LC-TG	LC	TG	rs2443058	15	61947055	A	C	0.000349199	2.2e-13	4.3209807149639e-08	1.58825717775053e-15	5000	0.1
LC-TG	LC	TG	rs2727270	11	61603237	T	C	1.73766e-05	1.25e-136	6.88630283299118e-95	1.4428515227706e-148	5000	0.1
LC-TG	LC	TG	rs2838818	21	46641017	A	G	0.000834917	1.52e-08	4.85113913585128e-09	9.03358260508644e-10	5000	0.1
LC-TG	LC	TG	rs28471687	8	72459582	G	A	0.000852463	1e-25	6.8037845819999e-24	1.7227645142696e-28	5000	0.1
LC-TG	LC	TG	rs28550053	8	19934305	G	A	0.000259328	1.17e-51	6.14841104667136e-46	1.31462598512024e-56	5000	0.1
LC-TG	LC	TG	rs2967597	19	8566894	C	T	0.000926198	1.28e-28	2.68064402047051e-26	1.42182886500551e-31	5000	0.1
LC-TG	LC	TG	rs3021302	6	32623150	C	T	3.4865614e-07	8.34e-44	6.08644803507382e-27	8.04790740042995e-51	5000	0.1
LC-TG	LC	TG	rs3130976	6	31081940	C	T	8.271156e-11	1.05e-48	9.18362490910979e-29	2.07597572097153e-58	5000	0.1
LC-TG	LC	TG	rs3132561	6	31103931	A	G	7.7992391e-06	5.1e-40	2.07827634371101e-25	8.99987101249548e-46	5000	0.1
LC-TG	LC	TG	rs34025993	9	123516572	A	G	0.00040361	5.71e-08	1.18317336892149e-08	3.06969083293973e-09	5000	0.1
LC-TG	LC	TG	rs389883	6	31947460	G	T	1.8794111e-06	2.5e-63	6.80494876137225e-41	1.65611209150965e-71	5000	0.1
LC-TG	LC	TG	rs4733612	8	129569999	G	A	0.000925338	4.98e-08	1.48941029715887e-08	3.52827884931226e-09	5000	0.1
LC-TG	LC	TG	rs4900591	14	104154878	A	G	0.000620424	6.81e-13	5.64527446569434e-13	1.24333342074557e-14	5000	0.1
LC-TG	LC	TG	rs550057	9	136146597	T	C	0.000767229	4.99e-10	2.18698914090468e-10	1.97198863815656e-11	5000	0.1
LC-TG	LC	TG	rs618138	11	111607290	A	G	0.000803233	1.42e-07	3.68511516440291e-08	1.07994604817735e-08	5000	0.1
LC-TG	LC	TG	rs7104343	11	116529024	T	C	0.000190331	1.29e-112	9.46484553041822e-96	4.16035187011206e-121	5000	0.1
LC-TG	LC	TG	rs7141	17	7614601	G	A	0.000708291	5.5e-09	1.80590862537468e-09	2.74958921103658e-10	5000	0.1
LC-TG	LC	TG	rs7302200	12	56449435	A	G	0.000477303	8.49e-08	1.84524084722734e-08	5.0765573406013e-09	5000	0.1
LC-TG	LC	TG	rs73728204	6	32577903	C	A	0.000205214	2.45e-100	6.28780296855551e-69	7.25994106493643e-109	5000	0.1
LC-TG	LC	TG	rs75499503	6	26145217	T	C	6.1560857e-06	1.61e-08	7.40564832304215e-10	1.9313154537968e-10	5000	0.1
LC-TG	LC	TG	rs77418937	7	72991247	T	C	0.000301024	2.16e-21	1.85470093775378e-13	2.17497564941012e-24	5000	0.1
LC-TG	LC	TG	rs8029210	15	44013181	A	G	0.000967575	1.27e-43	1.97360474941006e-29	5.59537230927399e-48	5000	0.1
LC-TG	LC	TG	rs9276807	6	32780156	A	G	5.7818174e-08	1.85e-18	7.27322818725596e-10	6.18616743965961e-23	5000	0.1
LC-TG	LC	TG	rs9378248	6	31326289	A	G	9.0442132e-07	6.85e-84	1.46941620152151e-55	6.5689987190492e-94	5000	0.1
LC-TG	LC	TG	rs978689	12	46102356	T	C	0.000637403	4.4e-18	1.76962599872645e-17	2.66389285982831e-20	5000	0.1
LC-TG	LC	TG	rs9925265	16	56950210	A	G	0.000919405	3.41e-16	3.76751617949842e-10	2.09608775178476e-18	5000	0.1
LC-BMI	LC	BMI	rs1007934	14	73463479	A	G	0.000930461	1.775e-11	2.69709905494772e-13	4.6487767913443e-13	5000	0.2
LC-BMI	LC	BMI	rs1035440	5	130446040	T	C	0.000939573	1.354e-08	7.54770752096221e-10	2.97802448122111e-09	5000	0.2
LC-BMI	LC	BMI	rs114302413	6	33845690	A	C	0.00031385	3.149e-07	3.00621065764464e-09	3.52781315499575e-08	5000	0.2
LC-BMI	LC	BMI	rs11613704	12	980925	A	C	0.000518989	2.723e-24	2.16637307362133e-25	8.68205479243703e-27	5000	0.2
LC-BMI	LC	BMI	rs11645302	16	28951457	T	C	0.000174666	3.12e-11	3.90326433193791e-13	2.33080459771326e-12	5000	0.2
LC-BMI	LC	BMI	rs12037224	1	96964159	C	A	0.000555536	3.558e-13	4.04661140318358e-15	4.49512556985322e-15	5000	0.2
LC-BMI	LC	BMI	rs12044354	1	77918347	G	A	8.8892321e-06	4.793e-19	4.31683574594729e-22	3.90221183203264e-22	5000	0.2
LC-BMI	LC	BMI	rs12142416	1	78830045	T	C	8.47309e-05	2.378e-15	9.14337134575173e-18	1.96907342489148e-17	5000	0.2
LC-BMI	LC	BMI	rs12316047	12	108393845	A	G	0.00080092	1.335e-17	1.42162905950007e-19	4.17500113866117e-20	5000	0.2
LC-BMI	LC	BMI	rs1265092	6	31107317	T	C	3.3824913e-06	6.98e-10	2.30270094909676e-13	6.76119820022109e-12	5000	0.2
LC-BMI	LC	BMI	rs13109017	4	67816492	C	T	0.000786333	8.52e-08	1.34439624475203e-09	1.00789895990673e-08	5000	0.2
LC-BMI	LC	BMI	rs13206443	6	26119245	T	C	1.6255759e-07	8.298e-10	1.41644943233856e-13	3.37109561443281e-12	5000	0.2
LC-BMI	LC	BMI	rs1482058	15	61157114	T	C	0.000124343	2.228e-07	2.6227637845544e-09	2.02920967823766e-08	5000	0.2
LC-BMI	LC	BMI	rs1523785	2	36737784	A	G	0.000129852	4.045e-07	2.82565192953954e-09	2.17491291317033e-08	5000	0.2
LC-BMI	LC	BMI	rs1624064	6	26378681	C	T	0.000141107	8.609e-10	6.6278473417893e-12	3.0127512678422e-11	5000	0.2
LC-BMI	LC	BMI	rs169219	6	25957392	C	A	1.2697e-05	1.145e-08	6.07714190416925e-11	7.69067878293276e-10	5000	0.2
LC-BMI	LC	BMI	rs1701704	12	56412487	G	T	0.000884294	1.675e-14	3.86756666132242e-16	3.1221861800118e-16	5000	0.2
LC-BMI	LC	BMI	rs17608150	12	110046698	T	C	0.000210039	4.845e-09	1.2286640912391e-10	5.27120086720619e-10	5000	0.2
LC-BMI	LC	BMI	rs186229	7	32381557	C	A	0.00041489	1.535e-16	5.89082653940763e-19	2.80551732298987e-19	5000	0.2
LC-BMI	LC	BMI	rs1966	6	31107733	T	C	6.8559089e-06	1.441e-07	4.65541065679479e-10	4.93903504623982e-09	5000	0.2
LC-BMI	LC	BMI	rs2066295	6	26168903	G	A	2.5737435e-06	2.285e-12	1.31861730226146e-15	8.93694066707145e-15	5000	0.2
LC-BMI	LC	BMI	rs215700	7	32399166	T	C	0.00084981	1.261e-07	3.02254753706446e-09	1.42092969115248e-08	5000	0.2
LC-BMI	LC	BMI	rs2208590	20	47411456	T	C	3.40466e-05	2.162e-08	3.0659790320118e-10	2.8399895563949e-09	5000	0.2
LC-BMI	LC	BMI	rs2273175	14	104160141	C	T	0.000822877	3.69e-11	4.97954648878457e-13	9.62504436448196e-13	5000	0.2
LC-BMI	LC	BMI	rs2278483	2	25040082	T	C	0.000650639	6.501e-31	4.94134878717026e-23	1.70194989402223e-35	5000	0.2
LC-BMI	LC	BMI	rs237706	20	47915390	G	T	0.000884664	4.3e-08	1.6252067720109e-09	1.18117161682308e-08	5000	0.2
LC-BMI	LC	BMI	rs238230	17	4875566	T	C	0.000637874	4.076e-09	3.21696750463967e-11	1.05914741653561e-10	5000	0.2
LC-BMI	LC	BMI	rs2395075	10	75768180	G	A	0.000262378	1.913e-11	4.05696288387985e-13	1.14632643293339e-12	5000	0.2
LC-BMI	LC	BMI	rs2799081	6	28270584	C	T	8.0194e-05	4.275e-08	3.17756793335081e-10	5.19775267900689e-09	5000	0.2
LC-BMI	LC	BMI	rs2838818	21	46641017	A	G	0.000834917	4.943e-20	1.42645437942944e-21	2.16505448960838e-22	5000	0.2
LC-BMI	LC	BMI	rs2855777	4	55554155	A	G	0.000848513	1.523e-10	3.99786896571517e-12	9.62445723505172e-12	5000	0.2
LC-BMI	LC	BMI	rs329122	5	133864599	A	G	1.6932e-05	5.499e-15	4.24593286887856e-18	6.80815841667776e-18	5000	0.2
LC-BMI	LC	BMI	rs34517439	1	78450517	A	C	2.329659e-10	3.403e-39	8.04796511077076e-45	2.38410078707912e-45	5000	0.2
LC-BMI	LC	BMI	rs35107973	4	143125948	T	C	0.000950479	2.749e-09	3.12306637625146e-11	1.41267084517633e-10	5000	0.2
LC-BMI	LC	BMI	rs3769159	2	174070111	A	C	8.66466e-05	2.172e-07	2.68517689125538e-09	2.28193158913051e-08	5000	0.2
LC-BMI	LC	BMI	rs3844165	1	77854238	A	G	0.000397425	5.523e-07	6.54317983171636e-09	3.98174005826627e-08	5000	0.2
LC-BMI	LC	BMI	rs391165	6	31947086	A	G	0.000372303	2.249e-13	2.11754107212e-15	4.38980664862649e-15	5000	0.2
LC-BMI	LC	BMI	rs3936944	1	93106958	C	T	0.000869865	2.366e-08	6.84062560794964e-10	4.57547403202382e-09	5000	0.2
LC-BMI	LC	BMI	rs4601460	9	134849254	A	G	0.000578979	2.131e-08	1.65089214350292e-10	1.13518286596673e-09	5000	0.2
LC-BMI	LC	BMI	rs4765655	12	1067758	T	C	8.578825e-07	4.988e-08	2.58578413344766e-11	1.697287470605e-09	5000	0.2
LC-BMI	LC	BMI	rs501942	6	31840477	T	C	8.403716e-19	1.781e-05	1.42608309482788e-12	4.32424499949249e-19	5000	0.2
LC-BMI	LC	BMI	rs502771	6	32578970	C	T	3.5227302e-09	0.0002879	4.36898196221141e-08	5.8265050757108e-09	5000	0.2
LC-BMI	LC	BMI	rs506120	15	43802024	T	C	0.000149895	6.935e-07	5.60832073657295e-09	4.36362324137997e-08	5000	0.2
LC-BMI	LC	BMI	rs56113850	19	41353107	T	C	5.01845e-19	0.0001703	2.13234725296071e-11	2.51941380405791e-19	5000	0.2
LC-BMI	LC	BMI	rs596123	1	79019872	A	C	0.000481021	1.413e-07	4.04595484897308e-09	2.31075808412158e-08	5000	0.2
LC-BMI	LC	BMI	rs6884303	5	43152799	T	C	0.000973783	3.112e-12	2.44625204258566e-13	4.09724619349261e-13	5000	0.2
LC-BMI	LC	BMI	rs7042263	9	127039017	C	T	0.000942636	4.68e-10	6.24448343786425e-12	1.51975608851773e-11	5000	0.2
LC-BMI	LC	BMI	rs7515509	1	77949123	A	G	0.000173645	3.707e-18	6.88208391543485e-21	3.35369837549493e-21	5000	0.2
LC-BMI	LC	BMI	rs885946	6	29696657	C	T	1.348081e-13	2.231e-06	2.19409343527351e-12	1.3469020678172e-13	5000	0.2
LC-BMI	LC	BMI	rs989134	6	26336224	A	C	1.354205e-10	2.485e-05	7.54476438694223e-10	1.92603488782817e-10	5000	0.2
LC-WHR	LC	WHR	rs10096191	8	72419498	G	T	0.000984083	9.161e-23	2.93812479017659e-23	1.36025441384639e-25	5000	0.2
LC-WHR	LC	WHR	rs1049225	6	32627747	A	G	4.52003e-05	6.374e-09	2.92660062835523e-11	1.78446338817689e-10	5000	0.2
LC-WHR	LC	WHR	rs10894196	11	130285356	G	A	0.000226375	4.288e-07	4.21325356986795e-09	2.65810209472445e-08	5000	0.2
LC-WHR	LC	WHR	rs11588857	1	204587047	A	G	0.000870116	2.413e-07	8.00992159712587e-09	2.36903873126518e-08	5000	0.2
LC-WHR	LC	WHR	rs12316047	12	108393845	A	G	0.00080092	9.485e-10	2.68869936471564e-11	3.14514262480065e-11	5000	0.2
LC-WHR	LC	WHR	rs12571414	10	122966573	G	A	0.000344208	6.398e-08	2.80690226474964e-09	9.10767622270298e-09	5000	0.2
LC-WHR	LC	WHR	rs12581771	12	1051867	T	C	0.000347081	1.549e-08	4.75194271461684e-10	1.8166268820271e-09	5000	0.2
LC-WHR	LC	WHR	rs12913300	15	40655444	T	C	0.000252397	8.354e-08	1.03724181322255e-09	5.12994715159284e-09	5000	0.2
LC-WHR	LC	WHR	rs13336226	16	24726071	C	T	0.00083103	3.036e-08	6.9882210131862e-10	1.34900072141434e-09	5000	0.2
LC-WHR	LC	WHR	rs1668389	7	32386915	G	T	0.000757346	2.134e-07	4.5271026639995e-09	1.19882811811915e-08	5000	0.2
LC-WHR	LC	WHR	rs2242664	6	31839331	C	T	0.000102619	1.538e-21	1.51489657886077e-13	1.77477696289741e-25	5000	0.2
LC-WHR	LC	WHR	rs2434612	5	158022041	G	A	0.000457844	3.143e-09	2.79512060018647e-10	4.99242527468737e-10	5000	0.2
LC-WHR	LC	WHR	rs2523579	6	31328517	T	C	2.2023571e-06	8.358e-25	1.4544177900733e-13	3.47315104019484e-30	5000	0.2
LC-WHR	LC	WHR	rs2838818	21	46641017	A	G	0.000834917	1.273e-07	6.45880145768684e-09	1.72715763554471e-08	5000	0.2
LC-WHR	LC	WHR	rs28724138	6	32552617	G	A	0.000388177	1.536e-08	6.89439056273019e-10	2.65539205121522e-09	5000	0.2
LC-WHR	LC	WHR	rs56113850	19	41353107	T	C	5.01845e-19	1.677e-09	1.4635745521693e-17	2.51562876671305e-19	5000	0.2
LC-WHR	LC	WHR	rs618138	11	111607290	A	G	0.000803233	1.482e-10	5.40588026158073e-12	6.34641662875419e-12	5000	0.2
LC-WHR	LC	WHR	rs6545684	2	58740603	G	T	0.000540386	1.118e-10	4.1813101272582e-12	4.2141566347517e-12	5000	0.2
LC-WHR	LC	WHR	rs7025089	9	134881443	C	A	0.000712115	4.288e-10	2.96050416273917e-11	3.68078684857061e-11	5000	0.2
LC-WHRadjbmi	LC	WHRadjbmi	rs10035782	5	173270328	G	A	0.000597518	5.985e-13	3.88593127935978e-14	7.10123943791929e-15	5000	0.2
LC-WHRadjbmi	LC	WHRadjbmi	rs11585691	1	160420036	T	C	0.000932892	4.647e-10	1.87875230678872e-11	8.63096464360495e-12	5000	0.2
LC-WHRadjbmi	LC	WHRadjbmi	rs12342875	9	107744958	C	T	0.000503447	3.074e-15	2.55155002738157e-08	9.12914836341375e-17	5000	0.2
LC-WHRadjbmi	LC	WHRadjbmi	rs12571414	10	122966573	G	A	0.000344208	2.442e-07	1.22492228737848e-08	2.89493425539661e-08	5000	0.2
LC-WHRadjbmi	LC	WHRadjbmi	rs1265093	6	31107187	A	G	0.000585403	7.642e-16	3.82297411609679e-09	1.16819690151403e-17	5000	0.2
LC-WHRadjbmi	LC	WHRadjbmi	rs13180	15	78789488	C	T	2.252425e-45	0.000901	6.00111305645698e-15	2.74092637241609e-47	5000	0.2
LC-WHRadjbmi	LC	WHRadjbmi	rs17612852	6	32620572	G	A	0.000237214	1.415e-08	5.2399131956121e-10	1.28499301611632e-09	5000	0.2
LC-WHRadjbmi	LC	WHRadjbmi	rs2523594	6	31326629	C	T	0.000302837	2.082e-28	1.84286194204816e-16	7.5374847569147e-33	5000	0.2
LC-WHRadjbmi	LC	WHRadjbmi	rs2834315	21	35355410	T	G	0.000225271	1.238e-07	2.0775345234504e-09	4.20287732834126e-09	5000	0.2
LC-WHRadjbmi	LC	WHRadjbmi	rs2861647	2	67803820	A	G	0.000783747	2.426e-16	4.78212945490924e-09	9.55684983371344e-18	5000	0.2
LC-WHRadjbmi	LC	WHRadjbmi	rs3021302	6	32623150	C	T	3.4865614e-07	3.53e-23	3.46823194487142e-11	5.23898323404447e-28	5000	0.2
LC-WHRadjbmi	LC	WHRadjbmi	rs3130557	6	31094703	T	C	9.70606e-17	1.18e-27	1.14337541520662e-11	2.55007111291047e-35	5000	0.2
LC-WHRadjbmi	LC	WHRadjbmi	rs3803360	15	40662669	T	C	0.000150787	8.134e-12	1.23740621035284e-13	6.6302043722793e-14	5000	0.2
LC-WHRadjbmi	LC	WHRadjbmi	rs521977	6	31836827	T	G	1.3567737e-07	1.401e-40	3.1647679280822e-21	1.48329127478918e-47	5000	0.2
LC-WHRadjbmi	LC	WHRadjbmi	rs56113850	19	41353107	T	C	5.01845e-19	1.5e-06	4.8838157713906e-14	2.51702277138662e-19	5000	0.2
LC-WHRadjbmi	LC	WHRadjbmi	rs618138	11	111607290	A	G	0.000803233	1.625e-13	1.31153827420544e-14	1.51793224418215e-15	5000	0.2
LC-WHRadjbmi	LC	WHRadjbmi	rs6545684	2	58740603	G	T	0.000540386	4.537e-07	1.47137513790227e-08	3.05484542432386e-08	5000	0.2
LC-WHRadjbmi	LC	WHRadjbmi	rs674313	6	32578082	T	C	4.686393e-10	2.637e-20	1.70909335951248e-09	5.56569432624585e-25	5000	0.2
LC-WHRadjbmi	LC	WHRadjbmi	rs6937318	6	32024832	T	C	0.000604764	1.525e-17	4.49704279005265e-09	3.03064609911697e-19	5000	0.2
LC-WHRadjbmi	LC	WHRadjbmi	rs7014001	8	72414289	C	T	0.000598924	1.84e-33	2.21348222275545e-31	1.51852019596333e-36	5000	0.2
LC-AAA	LC	AAA	rs10894196	11	130285356	G	A	0.000226375	3.721e-22	1.52743830707424e-16	5.72151953990217e-26	5000	0.2
LC-AAA	LC	AAA	rs10965227	9	22081796	G	A	0.000155897	2.183e-28	3.55965330645613e-21	2.25499751193596e-32	5000	0.2
LC-AAA	LC	AAA	rs11680555	2	174038771	G	A	0.000335513	1.149e-08	2.66275932762336e-10	1.83998072148561e-10	5000	0.2
LC-AAA	LC	AAA	rs12593207	15	78987225	A	G	2.878881e-14	9.092e-05	1.93889403982997e-08	4.02012293143041e-14	5000	0.2
LC-AAA	LC	AAA	rs2176290	10	64349979	A	G	0.000591234	1.072e-08	3.22091874955597e-10	2.38335039489632e-10	5000	0.2
LC-AAA	LC	AAA	rs4958241	5	133829990	C	A	0.000853191	2.352e-07	1.17002879381847e-08	1.13003519200125e-08	5000	0.2
LC-AAA	LC	AAA	rs4977574	9	22098574	G	A	0.000347828	1.67e-114	2.81700245508544e-94	7.21171258399291e-121	5000	0.2
LC-AAA	LC	AAA	rs56077333	15	78899003	A	C	4.58044e-100	2.538e-33	3.15328768288209e-66	1.84612922021826e-104	5000	0.2
LC-AAA	LC	AAA	rs59339059	8	27416122	G	A	3.3932132e-06	8.256e-11	2.21082914935375e-13	7.20809588318687e-14	5000	0.2
LC-AAA	LC	AAA	rs6011779	20	61984317	C	T	1.2064191e-06	3.764e-07	1.64934676699915e-09	1.04239588073144e-09	5000	0.2
LC-AAA	LC	AAA	rs7041637	9	21961866	A	C	3.54759e-05	5.924e-16	4.98338734674198e-11	1.7166960140943e-19	5000	0.2
LC-AAA	LC	AAA	rs7166723	15	79133848	T	C	3.873668e-13	6.966e-13	4.73371649720246e-18	3.34257486038131e-19	5000	0.2
LC-AAA	LC	AAA	rs7173514	15	78849918	T	C	8.119668e-61	8.932e-13	8.96275227006491e-28	4.7734146039302e-63	5000	0.2
LC-AAA	LC	AAA	rs77719127	15	79110783	T	C	1.794494e-13	0.0001555	2.10677540133236e-08	2.7130520281212e-13	5000	0.2
LC-AAA	LC	AAA	rs8043105	15	78973356	T	C	8.6224792e-08	4.197e-06	1.16790594787288e-08	8.06253534525094e-09	5000	0.2
LC-CM	LC	CM	rs28661610	15	78985317	A	G	2.886866e-14	0.000179205	3.11883818406519e-11	3.4247176225312e-14	5000	0.2
LC-HF	LC	HF	rs7859727	9	22102165	T	C	0.000417181	1.975e-15	2.63131872541723e-11	4.12421838437276e-17	5000	0.2
LC-HF	LC	HF	rs9788721	15	78802869	C	T	9.513292e-97	0.0001833	2.03227832266526e-20	9.04658320173814e-103	5000	0.2
LC-PAD	LC	PAD	rs3130975	6	31081838	T	C	1.1748677e-09	3.595e-07	1.70362701419108e-11	1.6317631485397e-09	5000	0.2
LC-PAD	LC	PAD	rs3999544	6	26285867	C	T	1.335785e-10	1.222e-05	6.63597777283163e-10	1.65245264436726e-10	5000	0.2
LC-PAD	LC	PAD	rs501942	6	31840477	T	C	8.403716e-19	5.278e-07	3.55076285396622e-14	3.45428423057429e-19	5000	0.2
LC-PAD	LC	PAD	rs56077333	15	78899003	A	C	4.58044e-100	0.0001616	2.28861060664197e-25	5.36047764488041e-106	5000	0.2
LC-PAD	LC	PAD	rs56113850	19	41353107	T	C	5.01845e-19	0.0009038	2.03481643243684e-09	2.00783155043584e-19	5000	0.2
LC-PAD	LC	PAD	rs7099085	10	75735804	T	C	4.81931e-05	1.908e-07	5.5262108949554e-10	2.60369239022002e-08	5000	0.2
LC-PAD	LC	PAD	rs8042494	15	78908010	T	C	2.211574e-60	0.0009256	3.99751867113754e-17	1.51050359045135e-63	5000	0.2
LC-PAD	LC	PAD	rs9644862	9	22090936	T	G	0.000464801	7.159e-22	3.64083293310684e-15	3.13772242696112e-24	5000	0.2
LC-SAH	LC	SAH	rs56077333	15	78899003	A	C	4.58044e-100	2.354e-05	3.36314684612315e-96	3.13873265839106e-109	5000	0.2
LC-SAH	LC	SAH	rs938682	15	78896547	G	A	3.92934e-60	3.729e-05	7.04046009602429e-60	4.07074752140007e-66	5000	0.2
LC-T2D	LC	T2D	rs1047989	6	32605257	C	A	1.6657239e-06	1.516e-14	1.42391449589093e-17	1.46316249222563e-15	5000	0.2
LC-T2D	LC	T2D	rs1065359	7	44259706	A	G	0.000283243	7.923e-10	1.2436567314709e-11	3.14162516811948e-10	5000	0.2
LC-T2D	LC	T2D	rs113331129	19	46158062	T	C	0.000979531	3.223e-10	9.29803548694701e-12	1.54640359755023e-10	5000	0.2
LC-T2D	LC	T2D	rs1250604	10	81013758	T	C	0.00049965	3.788e-11	1.43504650971529e-08	4.82105278910469e-12	5000	0.2
LC-T2D	LC	T2D	rs2516396	6	31521913	A	G	0.000708181	1.485e-08	3.29881689029893e-10	6.5144902324597e-09	5000	0.2
LC-T2D	LC	T2D	rs2760994	6	32574308	C	T	0.000969695	2.032e-08	6.25471862994763e-10	1.12760859404535e-08	5000	0.2
LC-T2D	LC	T2D	rs2855812	6	31472720	T	G	0.000126032	7.28e-09	7.9617574870563e-11	2.60595392112329e-09	5000	0.2
LC-T2D	LC	T2D	rs3218020	9	21997872	A	G	0.000799038	2.578e-12	1.2836128449803e-09	2.79909256657836e-13	5000	0.2
LC-T2D	LC	T2D	rs4392990	9	19051028	G	T	0.000932922	9.142e-09	2.69968125076446e-10	4.87431532935303e-09	5000	0.2
LC-T2D	LC	T2D	rs77466522	10	114674436	T	G	0.00057471	2.887e-12	3.94420353997966e-14	6.80684265170912e-13	5000	0.2
LC-FG	LC	FG	rs1065359	7	44259706	A	G	0.000283243	2.331e-87	6.43368294062032e-85	2.44679853321161e-99	5000	0.2
LC-FG	LC	FG	rs2072113	11	61604967	T	C	1.34047e-05	2.069e-12	1.61367670967764e-19	2.20359343530675e-15	5000	0.2
LC-CRP	LC	CRP	rs10059188	5	130862999	A	C	0.000826798	2.8e-07	1.59805790243614e-08	3.02466138990513e-08	5000	0.2
LC-CRP	LC	CRP	rs10197392	2	214038178	A	G	2.38019e-05	2.1e-22	8.64908167227571e-23	1.50611318652905e-25	5000	0.2
LC-CRP	LC	CRP	rs112309636	6	26161111	C	A	1.1995e-05	2.4e-22	5.20441619281115e-23	1.30365321998655e-25	5000	0.2
LC-CRP	LC	CRP	rs117824460	19	41371480	G	A	5.722514e-08	8e-12	2.14987617990433e-15	1.30449216036617e-14	5000	0.2
LC-CRP	LC	CRP	rs12142416	1	78830045	T	C	8.47309e-05	7.1e-07	8.99682563683793e-09	4.52515924588846e-08	5000	0.2
LC-CRP	LC	CRP	rs17380544	1	77958712	A	G	0.000224699	2.5e-07	6.15564418335799e-09	1.81533341687637e-08	5000	0.2
LC-CRP	LC	CRP	rs17612852	6	32620572	G	A	0.000237214	1.6e-22	6.69516131547395e-22	3.43937703761708e-25	5000	0.2
LC-CRP	LC	CRP	rs1808730	1	44045528	A	G	0.000915716	1.8e-12	5.1432960342313e-13	5.80967423953811e-14	5000	0.2
LC-CRP	LC	CRP	rs198421	11	61518237	A	G	0.000244286	5.2e-10	2.43181456256021e-11	1.84072863548955e-11	5000	0.2
LC-CRP	LC	CRP	rs214278	14	73605495	A	G	0.000510011	1.8e-17	1.97792663710283e-17	1.5288786138545e-19	5000	0.2
LC-CRP	LC	CRP	rs2395475	6	31326920	G	A	0.000158571	6.5e-35	7.03260311205256e-18	2.07558064215685e-39	5000	0.2
LC-CRP	LC	CRP	rs2516396	6	31521913	A	G	0.000708181	7.8e-13	2.02287631962484e-13	2.0791330475235e-14	5000	0.2
LC-CRP	LC	CRP	rs28724138	6	32552617	G	A	0.000388177	1.2e-12	1.79443992088729e-13	2.686102104681e-14	5000	0.2
LC-CRP	LC	CRP	rs34517439	1	78450517	A	C	2.329659e-10	5.4e-10	6.67137850070244e-15	4.81971386116663e-13	5000	0.2
LC-CRP	LC	CRP	rs34814028	7	22891353	A	G	0.00051048	8.7e-11	8.83183717524015e-12	3.28599286430949e-12	5000	0.2
LC-CRP	LC	CRP	rs3852860	19	45382966	T	C	0.000730565	1.4e-46	3.34297405776004e-40	1.08212297730172e-50	5000	0.2
LC-CRP	LC	CRP	rs41285646	6	32551603	A	G	8.5326325e-06	2e-15	3.28087941735776e-17	5.11552641284488e-18	5000	0.2
LC-CRP	LC	CRP	rs4413606	6	26338257	A	G	0.000730104	1.5e-16	1.64779223604408e-16	1.87526427637861e-18	5000	0.2
LC-CRP	LC	CRP	rs521977	6	31836827	T	G	1.3567737e-07	1.7e-40	1.23393368930914e-18	1.48018109722263e-47	5000	0.2
LC-CRP	LC	CRP	rs550057	9	136146597	T	C	0.000767229	1.4e-20	3.36042819060531e-10	2.65780249044726e-23	5000	0.2
LC-CRP	LC	CRP	rs56077333	15	78899003	A	C	4.58044e-100	4.1e-06	5.08032298763611e-37	2.72970257460273e-105	5000	0.2
LC-CRP	LC	CRP	rs56113850	19	41353107	T	C	5.01845e-19	3.2e-09	6.00188201028811e-18	2.85146963710125e-19	5000	0.2
LC-CRP	LC	CRP	rs57651384	6	32923849	A	G	6.2771265e-06	3.2e-21	3.04454014720466e-09	3.48060084045523e-25	5000	0.2
LC-CRP	LC	CRP	rs6937318	6	32024832	T	C	0.000604764	5.2e-21	2.23658420257432e-10	7.40009362597152e-24	5000	0.2
LC-CRP	LC	CRP	rs7173514	15	78849918	T	C	8.119668e-61	0.00058	2.01614562390929e-22	1.4488803382881e-63	5000	0.2
LC-CRP	LC	CRP	rs7515509	1	77949123	A	G	0.000173645	1.6e-08	4.11925816085797e-10	7.51983589625825e-10	5000	0.2
LC-CRP	LC	CRP	rs77710113	1	154618623	C	T	9.5841031e-07	7.4e-23	1.13949401768484e-09	1.99182675693772e-27	5000	0.2
LC-CRP	LC	CRP	rs80163833	6	32559444	T	C	8.60681e-05	2.3e-18	2.32463734478363e-08	2.04530281987797e-21	5000	0.2
LC-CRP	LC	CRP	rs9461246	6	26381660	A	G	4.3317717e-06	4.6e-07	1.0704140673164e-09	1.27981589902729e-08	5000	0.2
LC-GlycA	LC	GlycA	rs143127868	15	78711994	G	A	2.2238183e-06	0.000109999319893519	3.62434690596355e-09	1.18817181924286e-08	5000	0.2
LC-GlycA	LC	GlycA	rs17612852	6	32620572	G	A	0.000237214	2.00000001996811e-09	2.84287068370527e-12	2.55573248287003e-12	5000	0.2
LC-GlycA	LC	GlycA	rs2516396	6	31521913	A	G	0.000708181	1.19999655704812e-06	1.08068522240367e-08	2.02278174888373e-08	5000	0.2
LC-GlycA	LC	GlycA	rs28724138	6	32552617	G	A	0.000388177	1.79998961724559e-05	1.54269460517824e-08	3.2328147332422e-08	5000	0.2
LC-GlycA	LC	GlycA	rs42544	16	72139537	T	C	0.000910734	1.29998996537546e-07	1.85900079068988e-09	2.80484050861666e-09	5000	0.2
LC-GlycA	LC	GlycA	rs56077333	15	78899003	A	C	4.58044e-100	2.19998641983516e-05	3.25890528298637e-62	7.03943196861579e-103	5000	0.2
LC-GlycA	LC	GlycA	rs56113850	19	41353107	T	C	5.01845e-19	4.09996359041765e-05	4.59008372762341e-18	9.55325507081663e-19	5000	0.2
LC-GlycA	LC	GlycA	rs7173514	15	78849918	T	C	8.119668e-61	0.000580002679601591	5.61172458184388e-39	4.65167457304612e-62	5000	0.2
LC-GlycA	LC	GlycA	rs9266244	6	31325692	G	A	2.0312836e-07	2.99985318119079e-28	2.09533220817827e-08	7.02918993245404e-37	5000	0.2
LC-TG	LC	TG	rs1029643	17	70296032	A	G	0.000304076	1.51e-08	3.14127175072861e-09	6.22445660386225e-10	5000	0.2
LC-TG	LC	TG	rs11021305	11	95498269	C	T	0.000277917	7.51e-09	1.58710871254034e-09	2.75969892702473e-10	5000	0.2
LC-TG	LC	TG	rs113368813	17	42075598	C	T	0.000832265	8.26e-08	2.26044374286708e-08	5.97832660063382e-09	5000	0.2
LC-TG	LC	TG	rs116382538	6	31328972	T	G	0.000187351	2.6e-63	7.05306828527994e-43	1.13966932992628e-69	5000	0.2
LC-TG	LC	TG	rs12050604	15	43357406	A	C	0.000928309	6.15e-08	1.8125929880654e-08	4.47355337115894e-09	5000	0.2
LC-TG	LC	TG	rs12931768	16	950503	A	C	0.000681458	1.8e-16	4.40887434251023e-16	1.57497704875534e-18	5000	0.2
LC-TG	LC	TG	rs1651274	5	158020425	G	A	0.000998267	2.32e-40	4.16211066138867e-27	1.75967090906006e-44	5000	0.2
LC-TG	LC	TG	rs17612468	6	32606150	T	C	2.0719157e-07	4.81e-18	3.26376354788482e-09	3.12764373470582e-22	5000	0.2
LC-TG	LC	TG	rs1811197	6	31327660	A	G	1.698738e-09	1.04e-21	4.29019171088741e-10	2.71028405718589e-27	5000	0.2
LC-TG	LC	TG	rs198459	11	61525020	A	G	0.000156282	2.02e-22	5.13088833655025e-14	1.08632397996101e-25	5000	0.2
LC-TG	LC	TG	rs2252937	6	31461613	C	T	0.000231065	1.45e-17	1.0795531380113e-10	2.997403542895e-20	5000	0.2
LC-TG	LC	TG	rs2442719	6	31320538	C	T	3.8329549e-06	5.18e-33	7.68200250286753e-19	2.62372733551554e-38	5000	0.2
LC-TG	LC	TG	rs2443058	15	61947055	A	C	0.000349199	2.2e-13	4.3209807149639e-08	1.58825717775053e-15	5000	0.2
LC-TG	LC	TG	rs2523608	6	31322559	G	A	3.8147648e-06	3.54e-26	8.47184098695516e-16	9.1963629911182e-31	5000	0.2
LC-TG	LC	TG	rs2596502	6	31321032	G	A	0.000962746	7.74e-36	1.35754667348044e-23	1.18643772881516e-39	5000	0.2
LC-TG	LC	TG	rs2727270	11	61603237	T	C	1.73766e-05	1.25e-136	6.88630283299118e-95	1.4428515227706e-148	5000	0.2
LC-TG	LC	TG	rs28383322	6	32592796	T	C	1.5342223e-08	6.97e-48	1.39192150792135e-28	3.6175927659701e-56	5000	0.2
LC-TG	LC	TG	rs2838818	21	46641017	A	G	0.000834917	1.52e-08	4.85113913585128e-09	9.03358260508644e-10	5000	0.2
LC-TG	LC	TG	rs28471687	8	72459582	G	A	0.000852463	1e-25	6.8037845819999e-24	1.7227645142696e-28	5000	0.2
LC-TG	LC	TG	rs2854275	6	32628428	A	C	2.058258e-12	2.43e-53	7.01585353591887e-31	1.82519791813521e-64	5000	0.2
LC-TG	LC	TG	rs28550053	8	19934305	G	A	0.000259328	1.17e-51	6.14841104667136e-46	1.31462598512024e-56	5000	0.2
LC-TG	LC	TG	rs28718232	6	32626750	G	A	4.99939e-05	1.97e-89	5.87172652859524e-61	4.65928518939921e-98	5000	0.2
LC-TG	LC	TG	rs2967597	19	8566894	C	T	0.000926198	1.28e-28	2.68064402047051e-26	1.42182886500551e-31	5000	0.2
LC-TG	LC	TG	rs3130564	6	31101674	T	C	2.489297e-10	1.08e-43	1.23713517094641e-25	1.48539284091934e-52	5000	0.2
LC-TG	LC	TG	rs3132559	6	31105265	A	G	5.1919342e-06	6.71e-29	1.39260818864482e-17	1.06607146664105e-33	5000	0.2
LC-TG	LC	TG	rs3132561	6	31103931	A	G	7.7992391e-06	5.1e-40	2.07827634371101e-25	8.99987101249548e-46	5000	0.2
LC-TG	LC	TG	rs34025993	9	123516572	A	G	0.00040361	5.71e-08	1.18317336892149e-08	3.06969083293973e-09	5000	0.2
LC-TG	LC	TG	rs389883	6	31947460	G	T	1.8794111e-06	2.5e-63	6.80494876137225e-41	1.65611209150965e-71	5000	0.2
LC-TG	LC	TG	rs4733612	8	129569999	G	A	0.000925338	4.98e-08	1.48941029715887e-08	3.52827884931226e-09	5000	0.2
LC-TG	LC	TG	rs4900591	14	104154878	A	G	0.000620424	6.81e-13	5.64527446569434e-13	1.24333342074557e-14	5000	0.2
LC-TG	LC	TG	rs550057	9	136146597	T	C	0.000767229	4.99e-10	2.18698914090468e-10	1.97198863815656e-11	5000	0.2
LC-TG	LC	TG	rs618138	11	111607290	A	G	0.000803233	1.42e-07	3.68511516440291e-08	1.07994604817735e-08	5000	0.2
LC-TG	LC	TG	rs7104343	11	116529024	T	C	0.000190331	1.29e-112	9.46484553041822e-96	4.16035187011206e-121	5000	0.2
LC-TG	LC	TG	rs7141	17	7614601	G	A	0.000708291	5.5e-09	1.80590862537468e-09	2.74958921103658e-10	5000	0.2
LC-TG	LC	TG	rs7302200	12	56449435	A	G	0.000477303	8.49e-08	1.84524084722734e-08	5.0765573406013e-09	5000	0.2
LC-TG	LC	TG	rs73728204	6	32577903	C	A	0.000205214	2.45e-100	6.28780296855551e-69	7.25994106493643e-109	5000	0.2
LC-TG	LC	TG	rs75499503	6	26145217	T	C	6.1560857e-06	1.61e-08	7.40564832304215e-10	1.9313154537968e-10	5000	0.2
LC-TG	LC	TG	rs77418937	7	72991247	T	C	0.000301024	2.16e-21	1.85470093775378e-13	2.17497564941012e-24	5000	0.2
LC-TG	LC	TG	rs80279176	6	26185403	G	T	3.58431e-05	3.42e-07	2.53583887503727e-08	1.09761721420368e-08	5000	0.2
LC-TG	LC	TG	rs8029210	15	44013181	A	G	0.000967575	1.27e-43	1.97360474941006e-29	5.59537230927399e-48	5000	0.2
LC-TG	LC	TG	rs9274622	6	32635990	C	T	1.307e-05	2.48e-18	1.55245843720026e-10	9.59258252227953e-22	5000	0.2
LC-TG	LC	TG	rs9276807	6	32780156	A	G	5.7818174e-08	1.85e-18	7.27322818725596e-10	6.18616743965961e-23	5000	0.2
LC-TG	LC	TG	rs9378248	6	31326289	A	G	9.0442132e-07	6.85e-84	1.46941620152151e-55	6.5689987190492e-94	5000	0.2
LC-TG	LC	TG	rs978689	12	46102356	T	C	0.000637403	4.4e-18	1.76962599872645e-17	2.66389285982831e-20	5000	0.2
LC-TG	LC	TG	rs9925265	16	56950210	A	G	0.000919405	3.41e-16	3.76751617949842e-10	2.09608775178476e-18	5000	0.2
LC-BMI	LC	BMI	rs1007934	14	73463479	A	G	0.000930461	1.775e-11	2.69709905494772e-13	4.6487767913443e-13	1000	0.001
LC-BMI	LC	BMI	rs1035440	5	130446040	T	C	0.000939573	1.354e-08	7.54770752096221e-10	2.97802448122111e-09	1000	0.001
LC-BMI	LC	BMI	rs114302413	6	33845690	A	C	0.00031385	3.149e-07	3.00621065764464e-09	3.52781315499575e-08	1000	0.001
LC-BMI	LC	BMI	rs11613704	12	980925	A	C	0.000518989	2.723e-24	2.16637307362133e-25	8.68205479243703e-27	1000	0.001
LC-BMI	LC	BMI	rs11645302	16	28951457	T	C	0.000174666	3.12e-11	3.90326433193791e-13	2.33080459771326e-12	1000	0.001
LC-BMI	LC	BMI	rs12037224	1	96964159	C	A	0.000555536	3.558e-13	4.04661140318358e-15	4.49512556985322e-15	1000	0.001
LC-BMI	LC	BMI	rs12316047	12	108393845	A	G	0.00080092	1.335e-17	1.42162905950007e-19	4.17500113866117e-20	1000	0.001
LC-BMI	LC	BMI	rs13109017	4	67816492	C	T	0.000786333	8.52e-08	1.34439624475203e-09	1.00789895990673e-08	1000	0.001
LC-BMI	LC	BMI	rs1482058	15	61157114	T	C	0.000124343	2.228e-07	2.6227637845544e-09	2.02920967823766e-08	1000	0.001
LC-BMI	LC	BMI	rs1523785	2	36737784	A	G	0.000129852	4.045e-07	2.82565192953954e-09	2.17491291317033e-08	1000	0.001
LC-BMI	LC	BMI	rs1701704	12	56412487	G	T	0.000884294	1.675e-14	3.86756666132242e-16	3.1221861800118e-16	1000	0.001
LC-BMI	LC	BMI	rs17608150	12	110046698	T	C	0.000210039	4.845e-09	1.2286640912391e-10	5.27120086720619e-10	1000	0.001
LC-BMI	LC	BMI	rs186229	7	32381557	C	A	0.00041489	1.535e-16	5.89082653940763e-19	2.80551732298987e-19	1000	0.001
LC-BMI	LC	BMI	rs2066295	6	26168903	G	A	2.5737435e-06	2.285e-12	1.31861730226146e-15	8.93694066707145e-15	1000	0.001
LC-BMI	LC	BMI	rs2208590	20	47411456	T	C	3.40466e-05	2.162e-08	3.0659790320118e-10	2.8399895563949e-09	1000	0.001
LC-BMI	LC	BMI	rs2273175	14	104160141	C	T	0.000822877	3.69e-11	4.97954648878457e-13	9.62504436448196e-13	1000	0.001
LC-BMI	LC	BMI	rs2278483	2	25040082	T	C	0.000650639	6.501e-31	4.94134878717026e-23	1.70194989402223e-35	1000	0.001
LC-BMI	LC	BMI	rs238230	17	4875566	T	C	0.000637874	4.076e-09	3.21696750463967e-11	1.05914741653561e-10	1000	0.001
LC-BMI	LC	BMI	rs2395075	10	75768180	G	A	0.000262378	1.913e-11	4.05696288387985e-13	1.14632643293339e-12	1000	0.001
LC-BMI	LC	BMI	rs2838818	21	46641017	A	G	0.000834917	4.943e-20	1.42645437942944e-21	2.16505448960838e-22	1000	0.001
LC-BMI	LC	BMI	rs2855777	4	55554155	A	G	0.000848513	1.523e-10	3.99786896571517e-12	9.62445723505172e-12	1000	0.001
LC-BMI	LC	BMI	rs329122	5	133864599	A	G	1.6932e-05	5.499e-15	4.24593286887856e-18	6.80815841667776e-18	1000	0.001
LC-BMI	LC	BMI	rs34517439	1	78450517	A	C	2.329659e-10	3.403e-39	8.04796511077076e-45	2.38410078707912e-45	1000	0.001
LC-BMI	LC	BMI	rs34661125	6	28281894	A	G	2.237029e-12	0.0002156	2.73529005024069e-09	2.58867447816999e-12	1000	0.001
LC-BMI	LC	BMI	rs35107973	4	143125948	T	C	0.000950479	2.749e-09	3.12306637625146e-11	1.41267084517633e-10	1000	0.001
LC-BMI	LC	BMI	rs3769159	2	174070111	A	C	8.66466e-05	2.172e-07	2.68517689125538e-09	2.28193158913051e-08	1000	0.001
LC-BMI	LC	BMI	rs3936944	1	93106958	C	T	0.000869865	2.366e-08	6.84062560794964e-10	4.57547403202382e-09	1000	0.001
LC-BMI	LC	BMI	rs4601460	9	134849254	A	G	0.000578979	2.131e-08	1.65089214350292e-10	1.13518286596673e-09	1000	0.001
LC-BMI	LC	BMI	rs501942	6	31840477	T	C	8.403716e-19	1.781e-05	1.42608309482788e-12	4.32424499949249e-19	1000	0.001
LC-BMI	LC	BMI	rs506120	15	43802024	T	C	0.000149895	6.935e-07	5.60832073657295e-09	4.36362324137997e-08	1000	0.001
LC-BMI	LC	BMI	rs56113850	19	41353107	T	C	5.01845e-19	0.0001703	2.13234725296071e-11	2.51941380405791e-19	1000	0.001
LC-BMI	LC	BMI	rs56114371	6	27274834	T	C	6.972252e-10	4.885e-05	3.04279197260893e-09	1.06918842588875e-09	1000	0.001
LC-BMI	LC	BMI	rs6884303	5	43152799	T	C	0.000973783	3.112e-12	2.44625204258566e-13	4.09724619349261e-13	1000	0.001
LC-BMI	LC	BMI	rs7042263	9	127039017	C	T	0.000942636	4.68e-10	6.24448343786425e-12	1.51975608851773e-11	1000	0.001
LC-BMI	LC	BMI	rs885946	6	29696657	C	T	1.348081e-13	2.231e-06	2.19409343527351e-12	1.3469020678172e-13	1000	0.001
LC-WHR	LC	WHR	rs10096191	8	72419498	G	T	0.000984083	9.161e-23	2.93812479017659e-23	1.36025441384639e-25	1000	0.001
LC-WHR	LC	WHR	rs1049225	6	32627747	A	G	4.52003e-05	6.374e-09	2.92660062835523e-11	1.78446338817689e-10	1000	0.001
LC-WHR	LC	WHR	rs10894196	11	130285356	G	A	0.000226375	4.288e-07	4.21325356986795e-09	2.65810209472445e-08	1000	0.001
LC-WHR	LC	WHR	rs11588857	1	204587047	A	G	0.000870116	2.413e-07	8.00992159712587e-09	2.36903873126518e-08	1000	0.001
LC-WHR	LC	WHR	rs12316047	12	108393845	A	G	0.00080092	9.485e-10	2.68869936471564e-11	3.14514262480065e-11	1000	0.001
LC-WHR	LC	WHR	rs12571414	10	122966573	G	A	0.000344208	6.398e-08	2.80690226474964e-09	9.10767622270298e-09	1000	0.001
LC-WHR	LC	WHR	rs12581771	12	1051867	T	C	0.000347081	1.549e-08	4.75194271461684e-10	1.8166268820271e-09	1000	0.001
LC-WHR	LC	WHR	rs12913300	15	40655444	T	C	0.000252397	8.354e-08	1.03724181322255e-09	5.12994715159284e-09	1000	0.001
LC-WHR	LC	WHR	rs13336226	16	24726071	C	T	0.00083103	3.036e-08	6.9882210131862e-10	1.34900072141434e-09	1000	0.001
LC-WHR	LC	WHR	rs1668389	7	32386915	G	T	0.000757346	2.134e-07	4.5271026639995e-09	1.19882811811915e-08	1000	0.001
LC-WHR	LC	WHR	rs2434612	5	158022041	G	A	0.000457844	3.143e-09	2.79512060018647e-10	4.99242527468737e-10	1000	0.001
LC-WHR	LC	WHR	rs2523579	6	31328517	T	C	2.2023571e-06	8.358e-25	1.4544177900733e-13	3.47315104019484e-30	1000	0.001
LC-WHR	LC	WHR	rs2838818	21	46641017	A	G	0.000834917	1.273e-07	6.45880145768684e-09	1.72715763554471e-08	1000	0.001
LC-WHR	LC	WHR	rs56113850	19	41353107	T	C	5.01845e-19	1.677e-09	1.4635745521693e-17	2.51562876671305e-19	1000	0.001
LC-WHR	LC	WHR	rs618138	11	111607290	A	G	0.000803233	1.482e-10	5.40588026158073e-12	6.34641662875419e-12	1000	0.001
LC-WHR	LC	WHR	rs6545684	2	58740603	G	T	0.000540386	1.118e-10	4.1813101272582e-12	4.2141566347517e-12	1000	0.001
LC-WHR	LC	WHR	rs7025089	9	134881443	C	A	0.000712115	4.288e-10	2.96050416273917e-11	3.68078684857061e-11	1000	0.001
LC-WHRadjbmi	LC	WHRadjbmi	rs10035782	5	173270328	G	A	0.000597518	5.985e-13	3.88593127935978e-14	7.10123943791929e-15	1000	0.001
LC-WHRadjbmi	LC	WHRadjbmi	rs115591082	6	32844103	G	A	1.2455144e-07	1.564e-23	7.09857476339373e-11	5.43920148405561e-28	1000	0.001
LC-WHRadjbmi	LC	WHRadjbmi	rs11585691	1	160420036	T	C	0.000932892	4.647e-10	1.87875230678872e-11	8.63096464360495e-12	1000	0.001
LC-WHRadjbmi	LC	WHRadjbmi	rs12342875	9	107744958	C	T	0.000503447	3.074e-15	2.55155002738157e-08	9.12914836341375e-17	1000	0.001
LC-WHRadjbmi	LC	WHRadjbmi	rs12571414	10	122966573	G	A	0.000344208	2.442e-07	1.22492228737848e-08	2.89493425539661e-08	1000	0.001
LC-WHRadjbmi	LC	WHRadjbmi	rs13180	15	78789488	C	T	2.252425e-45	0.000901	6.00111305645698e-15	2.74092637241609e-47	1000	0.001
LC-WHRadjbmi	LC	WHRadjbmi	rs2834315	21	35355410	T	G	0.000225271	1.238e-07	2.0775345234504e-09	4.20287732834126e-09	1000	0.001
LC-WHRadjbmi	LC	WHRadjbmi	rs2861647	2	67803820	A	G	0.000783747	2.426e-16	4.78212945490924e-09	9.55684983371344e-18	1000	0.001
LC-WHRadjbmi	LC	WHRadjbmi	rs3803360	15	40662669	T	C	0.000150787	8.134e-12	1.23740621035284e-13	6.6302043722793e-14	1000	0.001
LC-WHRadjbmi	LC	WHRadjbmi	rs521977	6	31836827	T	G	1.3567737e-07	1.401e-40	3.1647679280822e-21	1.48329127478918e-47	1000	0.001
LC-WHRadjbmi	LC	WHRadjbmi	rs56113850	19	41353107	T	C	5.01845e-19	1.5e-06	4.8838157713906e-14	2.51702277138662e-19	1000	0.001
LC-WHRadjbmi	LC	WHRadjbmi	rs618138	11	111607290	A	G	0.000803233	1.625e-13	1.31153827420544e-14	1.51793224418215e-15	1000	0.001
LC-WHRadjbmi	LC	WHRadjbmi	rs6545684	2	58740603	G	T	0.000540386	4.537e-07	1.47137513790227e-08	3.05484542432386e-08	1000	0.001
LC-WHRadjbmi	LC	WHRadjbmi	rs7014001	8	72414289	C	T	0.000598924	1.84e-33	2.21348222275545e-31	1.51852019596333e-36	1000	0.001
LC-AAA	LC	AAA	rs10894196	11	130285356	G	A	0.000226375	3.721e-22	1.52743830707424e-16	5.72151953990217e-26	1000	0.001
LC-AAA	LC	AAA	rs11680555	2	174038771	G	A	0.000335513	1.149e-08	2.66275932762336e-10	1.83998072148561e-10	1000	0.001
LC-AAA	LC	AAA	rs2176290	10	64349979	A	G	0.000591234	1.072e-08	3.22091874955597e-10	2.38335039489632e-10	1000	0.001
LC-AAA	LC	AAA	rs4958241	5	133829990	C	A	0.000853191	2.352e-07	1.17002879381847e-08	1.13003519200125e-08	1000	0.001
LC-AAA	LC	AAA	rs4977574	9	22098574	G	A	0.000347828	1.67e-114	2.81700245508544e-94	7.21171258399291e-121	1000	0.001
LC-AAA	LC	AAA	rs56077333	15	78899003	A	C	4.58044e-100	2.538e-33	3.15328768288209e-66	1.84612922021826e-104	1000	0.001
LC-AAA	LC	AAA	rs59339059	8	27416122	G	A	3.3932132e-06	8.256e-11	2.21082914935375e-13	7.20809588318687e-14	1000	0.001
LC-AAA	LC	AAA	rs6011779	20	61984317	C	T	1.2064191e-06	3.764e-07	1.64934676699915e-09	1.04239588073144e-09	1000	0.001
LC-CM	LC	CM	rs28661610	15	78985317	A	G	2.886866e-14	0.000179205	3.11883818406519e-11	3.4247176225312e-14	1000	0.001
LC-HF	LC	HF	rs7859727	9	22102165	T	C	0.000417181	1.975e-15	2.63131872541723e-11	4.12421838437276e-17	1000	0.001
LC-HF	LC	HF	rs9788721	15	78802869	C	T	9.513292e-97	0.0001833	2.03227832266526e-20	9.04658320173814e-103	1000	0.001
LC-PAD	LC	PAD	rs149543464	6	30400763	A	G	1.324495e-17	4.517e-07	6.48824321095351e-14	6.46464369365555e-18	1000	0.001
LC-PAD	LC	PAD	rs34661125	6	28281894	A	G	2.237029e-12	0.0005975	4.05574663513925e-08	2.21550514536663e-12	1000	0.001
LC-PAD	LC	PAD	rs3999544	6	26285867	C	T	1.335785e-10	1.222e-05	6.63597777283163e-10	1.65245264436726e-10	1000	0.001
LC-PAD	LC	PAD	rs501942	6	31840477	T	C	8.403716e-19	5.278e-07	3.55076285396622e-14	3.45428423057429e-19	1000	0.001
LC-PAD	LC	PAD	rs56077333	15	78899003	A	C	4.58044e-100	0.0001616	2.28861060664197e-25	5.36047764488041e-106	1000	0.001
LC-PAD	LC	PAD	rs56113850	19	41353107	T	C	5.01845e-19	0.0009038	2.03481643243684e-09	2.00783155043584e-19	1000	0.001
LC-PAD	LC	PAD	rs7099085	10	75735804	T	C	4.81931e-05	1.908e-07	5.5262108949554e-10	2.60369239022002e-08	1000	0.001
LC-PAD	LC	PAD	rs9644862	9	22090936	T	G	0.000464801	7.159e-22	3.64083293310684e-15	3.13772242696112e-24	1000	0.001
LC-SAH	LC	SAH	rs56077333	15	78899003	A	C	4.58044e-100	2.354e-05	3.36314684612315e-96	3.13873265839106e-109	1000	0.001
LC-T2D	LC	T2D	rs1047989	6	32605257	C	A	1.6657239e-06	1.516e-14	1.42391449589093e-17	1.46316249222563e-15	1000	0.001
LC-T2D	LC	T2D	rs1065359	7	44259706	A	G	0.000283243	7.923e-10	1.2436567314709e-11	3.14162516811948e-10	1000	0.001
LC-T2D	LC	T2D	rs113331129	19	46158062	T	C	0.000979531	3.223e-10	9.29803548694701e-12	1.54640359755023e-10	1000	0.001
LC-T2D	LC	T2D	rs1250604	10	81013758	T	C	0.00049965	3.788e-11	1.43504650971529e-08	4.82105278910469e-12	1000	0.001
LC-T2D	LC	T2D	rs2855812	6	31472720	T	G	0.000126032	7.28e-09	7.9617574870563e-11	2.60595392112329e-09	1000	0.001
LC-T2D	LC	T2D	rs3218020	9	21997872	A	G	0.000799038	2.578e-12	1.2836128449803e-09	2.79909256657836e-13	1000	0.001
LC-T2D	LC	T2D	rs4392990	9	19051028	G	T	0.000932922	9.142e-09	2.69968125076446e-10	4.87431532935303e-09	1000	0.001
LC-T2D	LC	T2D	rs77466522	10	114674436	T	G	0.00057471	2.887e-12	3.94420353997966e-14	6.80684265170912e-13	1000	0.001
LC-FG	LC	FG	rs1065359	7	44259706	A	G	0.000283243	2.331e-87	6.43368294062032e-85	2.44679853321161e-99	1000	0.001
LC-FG	LC	FG	rs2072113	11	61604967	T	C	1.34047e-05	2.069e-12	1.61367670967764e-19	2.20359343530675e-15	1000	0.001
LC-CRP	LC	CRP	rs10059188	5	130862999	A	C	0.000826798	2.8e-07	1.59805790243614e-08	3.02466138990513e-08	1000	0.001
LC-CRP	LC	CRP	rs10197392	2	214038178	A	G	2.38019e-05	2.1e-22	8.64908167227571e-23	1.50611318652905e-25	1000	0.001
LC-CRP	LC	CRP	rs112309636	6	26161111	C	A	1.1995e-05	2.4e-22	5.20441619281115e-23	1.30365321998655e-25	1000	0.001
LC-CRP	LC	CRP	rs1808730	1	44045528	A	G	0.000915716	1.8e-12	5.1432960342313e-13	5.80967423953811e-14	1000	0.001
LC-CRP	LC	CRP	rs198421	11	61518237	A	G	0.000244286	5.2e-10	2.43181456256021e-11	1.84072863548955e-11	1000	0.001
LC-CRP	LC	CRP	rs214278	14	73605495	A	G	0.000510011	1.8e-17	1.97792663710283e-17	1.5288786138545e-19	1000	0.001
LC-CRP	LC	CRP	rs34517439	1	78450517	A	C	2.329659e-10	5.4e-10	6.67137850070244e-15	4.81971386116663e-13	1000	0.001
LC-CRP	LC	CRP	rs34814028	7	22891353	A	G	0.00051048	8.7e-11	8.83183717524015e-12	3.28599286430949e-12	1000	0.001
LC-CRP	LC	CRP	rs3852860	19	45382966	T	C	0.000730565	1.4e-46	3.34297405776004e-40	1.08212297730172e-50	1000	0.001
LC-CRP	LC	CRP	rs521977	6	31836827	T	G	1.3567737e-07	1.7e-40	1.23393368930914e-18	1.48018109722263e-47	1000	0.001
LC-CRP	LC	CRP	rs550057	9	136146597	T	C	0.000767229	1.4e-20	3.36042819060531e-10	2.65780249044726e-23	1000	0.001
LC-CRP	LC	CRP	rs56077333	15	78899003	A	C	4.58044e-100	4.1e-06	5.08032298763611e-37	2.72970257460273e-105	1000	0.001
LC-CRP	LC	CRP	rs56113850	19	41353107	T	C	5.01845e-19	3.2e-09	6.00188201028811e-18	2.85146963710125e-19	1000	0.001
LC-CRP	LC	CRP	rs57651384	6	32923849	A	G	6.2771265e-06	3.2e-21	3.04454014720466e-09	3.48060084045523e-25	1000	0.001
LC-CRP	LC	CRP	rs77710113	1	154618623	C	T	9.5841031e-07	7.4e-23	1.13949401768484e-09	1.99182675693772e-27	1000	0.001
LC-CRP	LC	CRP	rs80163833	6	32559444	T	C	8.60681e-05	2.3e-18	2.32463734478363e-08	2.04530281987797e-21	1000	0.001
LC-GlycA	LC	GlycA	rs17612852	6	32620572	G	A	0.000237214	2.00000001996811e-09	2.84287068370527e-12	2.55573248287003e-12	1000	0.001
LC-GlycA	LC	GlycA	rs42544	16	72139537	T	C	0.000910734	1.29998996537546e-07	1.85900079068988e-09	2.80484050861666e-09	1000	0.001
LC-GlycA	LC	GlycA	rs56077333	15	78899003	A	C	4.58044e-100	2.19998641983516e-05	3.25890528298637e-62	7.03943196861579e-103	1000	0.001
LC-GlycA	LC	GlycA	rs56113850	19	41353107	T	C	5.01845e-19	4.09996359041765e-05	4.59008372762341e-18	9.55325507081663e-19	1000	0.001
LC-GlycA	LC	GlycA	rs9266244	6	31325692	G	A	2.0312836e-07	2.99985318119079e-28	2.09533220817827e-08	7.02918993245404e-37	1000	0.001
LC-TG	LC	TG	rs1029643	17	70296032	A	G	0.000304076	1.51e-08	3.14127175072861e-09	6.22445660386225e-10	1000	0.001
LC-TG	LC	TG	rs11021305	11	95498269	C	T	0.000277917	7.51e-09	1.58710871254034e-09	2.75969892702473e-10	1000	0.001
LC-TG	LC	TG	rs11244	6	32780724	A	G	2.4726237e-08	3.8e-18	1.25781212417522e-09	1.00504946557729e-22	1000	0.001
LC-TG	LC	TG	rs113368813	17	42075598	C	T	0.000832265	8.26e-08	2.26044374286708e-08	5.97832660063382e-09	1000	0.001
LC-TG	LC	TG	rs12931768	16	950503	A	C	0.000681458	1.8e-16	4.40887434251023e-16	1.57497704875534e-18	1000	0.001
LC-TG	LC	TG	rs1651274	5	158020425	G	A	0.000998267	2.32e-40	4.16211066138867e-27	1.75967090906006e-44	1000	0.001
LC-TG	LC	TG	rs2443058	15	61947055	A	C	0.000349199	2.2e-13	4.3209807149639e-08	1.58825717775053e-15	1000	0.001
LC-TG	LC	TG	rs2727270	11	61603237	T	C	1.73766e-05	1.25e-136	6.88630283299118e-95	1.4428515227706e-148	1000	0.001
LC-TG	LC	TG	rs2838818	21	46641017	A	G	0.000834917	1.52e-08	4.85113913585128e-09	9.03358260508644e-10	1000	0.001
LC-TG	LC	TG	rs28471687	8	72459582	G	A	0.000852463	1e-25	6.8037845819999e-24	1.7227645142696e-28	1000	0.001
LC-TG	LC	TG	rs28550053	8	19934305	G	A	0.000259328	1.17e-51	6.14841104667136e-46	1.31462598512024e-56	1000	0.001
LC-TG	LC	TG	rs2967597	19	8566894	C	T	0.000926198	1.28e-28	2.68064402047051e-26	1.42182886500551e-31	1000	0.001
LC-TG	LC	TG	rs34025993	9	123516572	A	G	0.00040361	5.71e-08	1.18317336892149e-08	3.06969083293973e-09	1000	0.001
LC-TG	LC	TG	rs4733612	8	129569999	G	A	0.000925338	4.98e-08	1.48941029715887e-08	3.52827884931226e-09	1000	0.001
LC-TG	LC	TG	rs4900591	14	104154878	A	G	0.000620424	6.81e-13	5.64527446569434e-13	1.24333342074557e-14	1000	0.001
LC-TG	LC	TG	rs550057	9	136146597	T	C	0.000767229	4.99e-10	2.18698914090468e-10	1.97198863815656e-11	1000	0.001
LC-TG	LC	TG	rs618138	11	111607290	A	G	0.000803233	1.42e-07	3.68511516440291e-08	1.07994604817735e-08	1000	0.001
LC-TG	LC	TG	rs707913	6	31084787	G	A	0.000391282	2.36e-27	1.1925243750763e-17	8.2917560345161e-31	1000	0.001
LC-TG	LC	TG	rs7104343	11	116529024	T	C	0.000190331	1.29e-112	9.46484553041822e-96	4.16035187011206e-121	1000	0.001
LC-TG	LC	TG	rs7141	17	7614601	G	A	0.000708291	5.5e-09	1.80590862537468e-09	2.74958921103658e-10	1000	0.001
LC-TG	LC	TG	rs7302200	12	56449435	A	G	0.000477303	8.49e-08	1.84524084722734e-08	5.0765573406013e-09	1000	0.001
LC-TG	LC	TG	rs73728204	6	32577903	C	A	0.000205214	2.45e-100	6.28780296855551e-69	7.25994106493643e-109	1000	0.001
LC-TG	LC	TG	rs75499503	6	26145217	T	C	6.1560857e-06	1.61e-08	7.40564832304215e-10	1.9313154537968e-10	1000	0.001
LC-TG	LC	TG	rs77418937	7	72991247	T	C	0.000301024	2.16e-21	1.85470093775378e-13	2.17497564941012e-24	1000	0.001
LC-TG	LC	TG	rs8029210	15	44013181	A	G	0.000967575	1.27e-43	1.97360474941006e-29	5.59537230927399e-48	1000	0.001
LC-TG	LC	TG	rs9378248	6	31326289	A	G	9.0442132e-07	6.85e-84	1.46941620152151e-55	6.5689987190492e-94	1000	0.001
LC-TG	LC	TG	rs978689	12	46102356	T	C	0.000637403	4.4e-18	1.76962599872645e-17	2.66389285982831e-20	1000	0.001
LC-TG	LC	TG	rs9925265	16	56950210	A	G	0.000919405	3.41e-16	3.76751617949842e-10	2.09608775178476e-18	1000	0.001
LC-BMI	LC	BMI	rs1007934	14	73463479	A	G	0.000930461	1.775e-11	2.69709905494772e-13	4.6487767913443e-13	1000	0.01
LC-BMI	LC	BMI	rs1035440	5	130446040	T	C	0.000939573	1.354e-08	7.54770752096221e-10	2.97802448122111e-09	1000	0.01
LC-BMI	LC	BMI	rs114302413	6	33845690	A	C	0.00031385	3.149e-07	3.00621065764464e-09	3.52781315499575e-08	1000	0.01
LC-BMI	LC	BMI	rs11613704	12	980925	A	C	0.000518989	2.723e-24	2.16637307362133e-25	8.68205479243703e-27	1000	0.01
LC-BMI	LC	BMI	rs11645302	16	28951457	T	C	0.000174666	3.12e-11	3.90326433193791e-13	2.33080459771326e-12	1000	0.01
LC-BMI	LC	BMI	rs1165164	6	25863481	A	G	0.000161903	1.78e-07	1.64811327481118e-09	9.24759550999988e-09	1000	0.01
LC-BMI	LC	BMI	rs12037224	1	96964159	C	A	0.000555536	3.558e-13	4.04661140318358e-15	4.49512556985322e-15	1000	0.01
LC-BMI	LC	BMI	rs12316047	12	108393845	A	G	0.00080092	1.335e-17	1.42162905950007e-19	4.17500113866117e-20	1000	0.01
LC-BMI	LC	BMI	rs13109017	4	67816492	C	T	0.000786333	8.52e-08	1.34439624475203e-09	1.00789895990673e-08	1000	0.01
LC-BMI	LC	BMI	rs1482058	15	61157114	T	C	0.000124343	2.228e-07	2.6227637845544e-09	2.02920967823766e-08	1000	0.01
LC-BMI	LC	BMI	rs1523785	2	36737784	A	G	0.000129852	4.045e-07	2.82565192953954e-09	2.17491291317033e-08	1000	0.01
LC-BMI	LC	BMI	rs1624064	6	26378681	C	T	0.000141107	8.609e-10	6.6278473417893e-12	3.0127512678422e-11	1000	0.01
LC-BMI	LC	BMI	rs1701704	12	56412487	G	T	0.000884294	1.675e-14	3.86756666132242e-16	3.1221861800118e-16	1000	0.01
LC-BMI	LC	BMI	rs17207524	6	31726850	T	G	0.000131719	1.13e-09	4.63305079995476e-12	4.149962057363e-11	1000	0.01
LC-BMI	LC	BMI	rs17608150	12	110046698	T	C	0.000210039	4.845e-09	1.2286640912391e-10	5.27120086720619e-10	1000	0.01
LC-BMI	LC	BMI	rs186229	7	32381557	C	A	0.00041489	1.535e-16	5.89082653940763e-19	2.80551732298987e-19	1000	0.01
LC-BMI	LC	BMI	rs2066295	6	26168903	G	A	2.5737435e-06	2.285e-12	1.31861730226146e-15	8.93694066707145e-15	1000	0.01
LC-BMI	LC	BMI	rs2208590	20	47411456	T	C	3.40466e-05	2.162e-08	3.0659790320118e-10	2.8399895563949e-09	1000	0.01
LC-BMI	LC	BMI	rs2273175	14	104160141	C	T	0.000822877	3.69e-11	4.97954648878457e-13	9.62504436448196e-13	1000	0.01
LC-BMI	LC	BMI	rs2278483	2	25040082	T	C	0.000650639	6.501e-31	4.94134878717026e-23	1.70194989402223e-35	1000	0.01
LC-BMI	LC	BMI	rs238230	17	4875566	T	C	0.000637874	4.076e-09	3.21696750463967e-11	1.05914741653561e-10	1000	0.01
LC-BMI	LC	BMI	rs2395075	10	75768180	G	A	0.000262378	1.913e-11	4.05696288387985e-13	1.14632643293339e-12	1000	0.01
LC-BMI	LC	BMI	rs2838818	21	46641017	A	G	0.000834917	4.943e-20	1.42645437942944e-21	2.16505448960838e-22	1000	0.01
LC-BMI	LC	BMI	rs2855777	4	55554155	A	G	0.000848513	1.523e-10	3.99786896571517e-12	9.62445723505172e-12	1000	0.01
LC-BMI	LC	BMI	rs329122	5	133864599	A	G	1.6932e-05	5.499e-15	4.24593286887856e-18	6.80815841667776e-18	1000	0.01
LC-BMI	LC	BMI	rs34517439	1	78450517	A	C	2.329659e-10	3.403e-39	8.04796511077076e-45	2.38410078707912e-45	1000	0.01
LC-BMI	LC	BMI	rs34661125	6	28281894	A	G	2.237029e-12	0.0002156	2.73529005024069e-09	2.58867447816999e-12	1000	0.01
LC-BMI	LC	BMI	rs35107973	4	143125948	T	C	0.000950479	2.749e-09	3.12306637625146e-11	1.41267084517633e-10	1000	0.01
LC-BMI	LC	BMI	rs3769159	2	174070111	A	C	8.66466e-05	2.172e-07	2.68517689125538e-09	2.28193158913051e-08	1000	0.01
LC-BMI	LC	BMI	rs3936944	1	93106958	C	T	0.000869865	2.366e-08	6.84062560794964e-10	4.57547403202382e-09	1000	0.01
LC-BMI	LC	BMI	rs4601460	9	134849254	A	G	0.000578979	2.131e-08	1.65089214350292e-10	1.13518286596673e-09	1000	0.01
LC-BMI	LC	BMI	rs501942	6	31840477	T	C	8.403716e-19	1.781e-05	1.42608309482788e-12	4.32424499949249e-19	1000	0.01
LC-BMI	LC	BMI	rs506120	15	43802024	T	C	0.000149895	6.935e-07	5.60832073657295e-09	4.36362324137997e-08	1000	0.01
LC-BMI	LC	BMI	rs56113850	19	41353107	T	C	5.01845e-19	0.0001703	2.13234725296071e-11	2.51941380405791e-19	1000	0.01
LC-BMI	LC	BMI	rs6884303	5	43152799	T	C	0.000973783	3.112e-12	2.44625204258566e-13	4.09724619349261e-13	1000	0.01
LC-BMI	LC	BMI	rs7042263	9	127039017	C	T	0.000942636	4.68e-10	6.24448343786425e-12	1.51975608851773e-11	1000	0.01
LC-BMI	LC	BMI	rs885946	6	29696657	C	T	1.348081e-13	2.231e-06	2.19409343527351e-12	1.3469020678172e-13	1000	0.01
LC-WHR	LC	WHR	rs10096191	8	72419498	G	T	0.000984083	9.161e-23	2.93812479017659e-23	1.36025441384639e-25	1000	0.01
LC-WHR	LC	WHR	rs1049225	6	32627747	A	G	4.52003e-05	6.374e-09	2.92660062835523e-11	1.78446338817689e-10	1000	0.01
LC-WHR	LC	WHR	rs10894196	11	130285356	G	A	0.000226375	4.288e-07	4.21325356986795e-09	2.65810209472445e-08	1000	0.01
LC-WHR	LC	WHR	rs11588857	1	204587047	A	G	0.000870116	2.413e-07	8.00992159712587e-09	2.36903873126518e-08	1000	0.01
LC-WHR	LC	WHR	rs12316047	12	108393845	A	G	0.00080092	9.485e-10	2.68869936471564e-11	3.14514262480065e-11	1000	0.01
LC-WHR	LC	WHR	rs12571414	10	122966573	G	A	0.000344208	6.398e-08	2.80690226474964e-09	9.10767622270298e-09	1000	0.01
LC-WHR	LC	WHR	rs12581771	12	1051867	T	C	0.000347081	1.549e-08	4.75194271461684e-10	1.8166268820271e-09	1000	0.01
LC-WHR	LC	WHR	rs12913300	15	40655444	T	C	0.000252397	8.354e-08	1.03724181322255e-09	5.12994715159284e-09	1000	0.01
LC-WHR	LC	WHR	rs13336226	16	24726071	C	T	0.00083103	3.036e-08	6.9882210131862e-10	1.34900072141434e-09	1000	0.01
LC-WHR	LC	WHR	rs1668389	7	32386915	G	T	0.000757346	2.134e-07	4.5271026639995e-09	1.19882811811915e-08	1000	0.01
LC-WHR	LC	WHR	rs2434612	5	158022041	G	A	0.000457844	3.143e-09	2.79512060018647e-10	4.99242527468737e-10	1000	0.01
LC-WHR	LC	WHR	rs2523579	6	31328517	T	C	2.2023571e-06	8.358e-25	1.4544177900733e-13	3.47315104019484e-30	1000	0.01
LC-WHR	LC	WHR	rs2838818	21	46641017	A	G	0.000834917	1.273e-07	6.45880145768684e-09	1.72715763554471e-08	1000	0.01
LC-WHR	LC	WHR	rs56113850	19	41353107	T	C	5.01845e-19	1.677e-09	1.4635745521693e-17	2.51562876671305e-19	1000	0.01
LC-WHR	LC	WHR	rs618138	11	111607290	A	G	0.000803233	1.482e-10	5.40588026158073e-12	6.34641662875419e-12	1000	0.01
LC-WHR	LC	WHR	rs6545684	2	58740603	G	T	0.000540386	1.118e-10	4.1813101272582e-12	4.2141566347517e-12	1000	0.01
LC-WHR	LC	WHR	rs7025089	9	134881443	C	A	0.000712115	4.288e-10	2.96050416273917e-11	3.68078684857061e-11	1000	0.01
LC-WHRadjbmi	LC	WHRadjbmi	rs10035782	5	173270328	G	A	0.000597518	5.985e-13	3.88593127935978e-14	7.10123943791929e-15	1000	0.01
LC-WHRadjbmi	LC	WHRadjbmi	rs115591082	6	32844103	G	A	1.2455144e-07	1.564e-23	7.09857476339373e-11	5.43920148405561e-28	1000	0.01
LC-WHRadjbmi	LC	WHRadjbmi	rs11585691	1	160420036	T	C	0.000932892	4.647e-10	1.87875230678872e-11	8.63096464360495e-12	1000	0.01
LC-WHRadjbmi	LC	WHRadjbmi	rs12342875	9	107744958	C	T	0.000503447	3.074e-15	2.55155002738157e-08	9.12914836341375e-17	1000	0.01
LC-WHRadjbmi	LC	WHRadjbmi	rs12571414	10	122966573	G	A	0.000344208	2.442e-07	1.22492228737848e-08	2.89493425539661e-08	1000	0.01
LC-WHRadjbmi	LC	WHRadjbmi	rs13180	15	78789488	C	T	2.252425e-45	0.000901	6.00111305645698e-15	2.74092637241609e-47	1000	0.01
LC-WHRadjbmi	LC	WHRadjbmi	rs2834315	21	35355410	T	G	0.000225271	1.238e-07	2.0775345234504e-09	4.20287732834126e-09	1000	0.01
LC-WHRadjbmi	LC	WHRadjbmi	rs2861647	2	67803820	A	G	0.000783747	2.426e-16	4.78212945490924e-09	9.55684983371344e-18	1000	0.01
LC-WHRadjbmi	LC	WHRadjbmi	rs3803360	15	40662669	T	C	0.000150787	8.134e-12	1.23740621035284e-13	6.6302043722793e-14	1000	0.01
LC-WHRadjbmi	LC	WHRadjbmi	rs521977	6	31836827	T	G	1.3567737e-07	1.401e-40	3.1647679280822e-21	1.48329127478918e-47	1000	0.01
LC-WHRadjbmi	LC	WHRadjbmi	rs56113850	19	41353107	T	C	5.01845e-19	1.5e-06	4.8838157713906e-14	2.51702277138662e-19	1000	0.01
LC-WHRadjbmi	LC	WHRadjbmi	rs618138	11	111607290	A	G	0.000803233	1.625e-13	1.31153827420544e-14	1.51793224418215e-15	1000	0.01
LC-WHRadjbmi	LC	WHRadjbmi	rs6545684	2	58740603	G	T	0.000540386	4.537e-07	1.47137513790227e-08	3.05484542432386e-08	1000	0.01
LC-WHRadjbmi	LC	WHRadjbmi	rs7014001	8	72414289	C	T	0.000598924	1.84e-33	2.21348222275545e-31	1.51852019596333e-36	1000	0.01
LC-AAA	LC	AAA	rs10894196	11	130285356	G	A	0.000226375	3.721e-22	1.52743830707424e-16	5.72151953990217e-26	1000	0.01
LC-AAA	LC	AAA	rs11680555	2	174038771	G	A	0.000335513	1.149e-08	2.66275932762336e-10	1.83998072148561e-10	1000	0.01
LC-AAA	LC	AAA	rs2176290	10	64349979	A	G	0.000591234	1.072e-08	3.22091874955597e-10	2.38335039489632e-10	1000	0.01
LC-AAA	LC	AAA	rs4958241	5	133829990	C	A	0.000853191	2.352e-07	1.17002879381847e-08	1.13003519200125e-08	1000	0.01
LC-AAA	LC	AAA	rs4977574	9	22098574	G	A	0.000347828	1.67e-114	2.81700245508544e-94	7.21171258399291e-121	1000	0.01
LC-AAA	LC	AAA	rs56077333	15	78899003	A	C	4.58044e-100	2.538e-33	3.15328768288209e-66	1.84612922021826e-104	1000	0.01
LC-AAA	LC	AAA	rs59339059	8	27416122	G	A	3.3932132e-06	8.256e-11	2.21082914935375e-13	7.20809588318687e-14	1000	0.01
LC-AAA	LC	AAA	rs6011779	20	61984317	C	T	1.2064191e-06	3.764e-07	1.64934676699915e-09	1.04239588073144e-09	1000	0.01
LC-CM	LC	CM	rs28661610	15	78985317	A	G	2.886866e-14	0.000179205	3.11883818406519e-11	3.4247176225312e-14	1000	0.01
LC-HF	LC	HF	rs7859727	9	22102165	T	C	0.000417181	1.975e-15	2.63131872541723e-11	4.12421838437276e-17	1000	0.01
LC-HF	LC	HF	rs9788721	15	78802869	C	T	9.513292e-97	0.0001833	2.03227832266526e-20	9.04658320173814e-103	1000	0.01
LC-PAD	LC	PAD	rs149543464	6	30400763	A	G	1.324495e-17	4.517e-07	6.48824321095351e-14	6.46464369365555e-18	1000	0.01
LC-PAD	LC	PAD	rs34661125	6	28281894	A	G	2.237029e-12	0.0005975	4.05574663513925e-08	2.21550514536663e-12	1000	0.01
LC-PAD	LC	PAD	rs3999544	6	26285867	C	T	1.335785e-10	1.222e-05	6.63597777283163e-10	1.65245264436726e-10	1000	0.01
LC-PAD	LC	PAD	rs501942	6	31840477	T	C	8.403716e-19	5.278e-07	3.55076285396622e-14	3.45428423057429e-19	1000	0.01
LC-PAD	LC	PAD	rs56077333	15	78899003	A	C	4.58044e-100	0.0001616	2.28861060664197e-25	5.36047764488041e-106	1000	0.01
LC-PAD	LC	PAD	rs56113850	19	41353107	T	C	5.01845e-19	0.0009038	2.03481643243684e-09	2.00783155043584e-19	1000	0.01
LC-PAD	LC	PAD	rs7099085	10	75735804	T	C	4.81931e-05	1.908e-07	5.5262108949554e-10	2.60369239022002e-08	1000	0.01
LC-PAD	LC	PAD	rs9644862	9	22090936	T	G	0.000464801	7.159e-22	3.64083293310684e-15	3.13772242696112e-24	1000	0.01
LC-SAH	LC	SAH	rs56077333	15	78899003	A	C	4.58044e-100	2.354e-05	3.36314684612315e-96	3.13873265839106e-109	1000	0.01
LC-T2D	LC	T2D	rs1047989	6	32605257	C	A	1.6657239e-06	1.516e-14	1.42391449589093e-17	1.46316249222563e-15	1000	0.01
LC-T2D	LC	T2D	rs1065359	7	44259706	A	G	0.000283243	7.923e-10	1.2436567314709e-11	3.14162516811948e-10	1000	0.01
LC-T2D	LC	T2D	rs113331129	19	46158062	T	C	0.000979531	3.223e-10	9.29803548694701e-12	1.54640359755023e-10	1000	0.01
LC-T2D	LC	T2D	rs1250604	10	81013758	T	C	0.00049965	3.788e-11	1.43504650971529e-08	4.82105278910469e-12	1000	0.01
LC-T2D	LC	T2D	rs2855812	6	31472720	T	G	0.000126032	7.28e-09	7.9617574870563e-11	2.60595392112329e-09	1000	0.01
LC-T2D	LC	T2D	rs3218020	9	21997872	A	G	0.000799038	2.578e-12	1.2836128449803e-09	2.79909256657836e-13	1000	0.01
LC-T2D	LC	T2D	rs4392990	9	19051028	G	T	0.000932922	9.142e-09	2.69968125076446e-10	4.87431532935303e-09	1000	0.01
LC-T2D	LC	T2D	rs77466522	10	114674436	T	G	0.00057471	2.887e-12	3.94420353997966e-14	6.80684265170912e-13	1000	0.01
LC-FG	LC	FG	rs1065359	7	44259706	A	G	0.000283243	2.331e-87	6.43368294062032e-85	2.44679853321161e-99	1000	0.01
LC-FG	LC	FG	rs2072113	11	61604967	T	C	1.34047e-05	2.069e-12	1.61367670967764e-19	2.20359343530675e-15	1000	0.01
LC-CRP	LC	CRP	rs10059188	5	130862999	A	C	0.000826798	2.8e-07	1.59805790243614e-08	3.02466138990513e-08	1000	0.01
LC-CRP	LC	CRP	rs10197392	2	214038178	A	G	2.38019e-05	2.1e-22	8.64908167227571e-23	1.50611318652905e-25	1000	0.01
LC-CRP	LC	CRP	rs112309636	6	26161111	C	A	1.1995e-05	2.4e-22	5.20441619281115e-23	1.30365321998655e-25	1000	0.01
LC-CRP	LC	CRP	rs1808730	1	44045528	A	G	0.000915716	1.8e-12	5.1432960342313e-13	5.80967423953811e-14	1000	0.01
LC-CRP	LC	CRP	rs198421	11	61518237	A	G	0.000244286	5.2e-10	2.43181456256021e-11	1.84072863548955e-11	1000	0.01
LC-CRP	LC	CRP	rs214278	14	73605495	A	G	0.000510011	1.8e-17	1.97792663710283e-17	1.5288786138545e-19	1000	0.01
LC-CRP	LC	CRP	rs34517439	1	78450517	A	C	2.329659e-10	5.4e-10	6.67137850070244e-15	4.81971386116663e-13	1000	0.01
LC-CRP	LC	CRP	rs34814028	7	22891353	A	G	0.00051048	8.7e-11	8.83183717524015e-12	3.28599286430949e-12	1000	0.01
LC-CRP	LC	CRP	rs3852860	19	45382966	T	C	0.000730565	1.4e-46	3.34297405776004e-40	1.08212297730172e-50	1000	0.01
LC-CRP	LC	CRP	rs521977	6	31836827	T	G	1.3567737e-07	1.7e-40	1.23393368930914e-18	1.48018109722263e-47	1000	0.01
LC-CRP	LC	CRP	rs550057	9	136146597	T	C	0.000767229	1.4e-20	3.36042819060531e-10	2.65780249044726e-23	1000	0.01
LC-CRP	LC	CRP	rs56077333	15	78899003	A	C	4.58044e-100	4.1e-06	5.08032298763611e-37	2.72970257460273e-105	1000	0.01
LC-CRP	LC	CRP	rs56113850	19	41353107	T	C	5.01845e-19	3.2e-09	6.00188201028811e-18	2.85146963710125e-19	1000	0.01
LC-CRP	LC	CRP	rs57651384	6	32923849	A	G	6.2771265e-06	3.2e-21	3.04454014720466e-09	3.48060084045523e-25	1000	0.01
LC-CRP	LC	CRP	rs77710113	1	154618623	C	T	9.5841031e-07	7.4e-23	1.13949401768484e-09	1.99182675693772e-27	1000	0.01
LC-CRP	LC	CRP	rs80163833	6	32559444	T	C	8.60681e-05	2.3e-18	2.32463734478363e-08	2.04530281987797e-21	1000	0.01
LC-GlycA	LC	GlycA	rs17612852	6	32620572	G	A	0.000237214	2.00000001996811e-09	2.84287068370527e-12	2.55573248287003e-12	1000	0.01
LC-GlycA	LC	GlycA	rs42544	16	72139537	T	C	0.000910734	1.29998996537546e-07	1.85900079068988e-09	2.80484050861666e-09	1000	0.01
LC-GlycA	LC	GlycA	rs56077333	15	78899003	A	C	4.58044e-100	2.19998641983516e-05	3.25890528298637e-62	7.03943196861579e-103	1000	0.01
LC-GlycA	LC	GlycA	rs56113850	19	41353107	T	C	5.01845e-19	4.09996359041765e-05	4.59008372762341e-18	9.55325507081663e-19	1000	0.01
LC-GlycA	LC	GlycA	rs9266244	6	31325692	G	A	2.0312836e-07	2.99985318119079e-28	2.09533220817827e-08	7.02918993245404e-37	1000	0.01
LC-TG	LC	TG	rs1029643	17	70296032	A	G	0.000304076	1.51e-08	3.14127175072861e-09	6.22445660386225e-10	1000	0.01
LC-TG	LC	TG	rs11021305	11	95498269	C	T	0.000277917	7.51e-09	1.58710871254034e-09	2.75969892702473e-10	1000	0.01
LC-TG	LC	TG	rs113368813	17	42075598	C	T	0.000832265	8.26e-08	2.26044374286708e-08	5.97832660063382e-09	1000	0.01
LC-TG	LC	TG	rs1265089	6	31108607	A	G	6.9482645e-06	1.88e-30	8.17436485851291e-19	2.46370594877183e-35	1000	0.01
LC-TG	LC	TG	rs12931768	16	950503	A	C	0.000681458	1.8e-16	4.40887434251023e-16	1.57497704875534e-18	1000	0.01
LC-TG	LC	TG	rs1651274	5	158020425	G	A	0.000998267	2.32e-40	4.16211066138867e-27	1.75967090906006e-44	1000	0.01
LC-TG	LC	TG	rs2443058	15	61947055	A	C	0.000349199	2.2e-13	4.3209807149639e-08	1.58825717775053e-15	1000	0.01
LC-TG	LC	TG	rs2523608	6	31322559	G	A	3.8147648e-06	3.54e-26	8.47184098695516e-16	9.1963629911182e-31	1000	0.01
LC-TG	LC	TG	rs2727270	11	61603237	T	C	1.73766e-05	1.25e-136	6.88630283299118e-95	1.4428515227706e-148	1000	0.01
LC-TG	LC	TG	rs2838818	21	46641017	A	G	0.000834917	1.52e-08	4.85113913585128e-09	9.03358260508644e-10	1000	0.01
LC-TG	LC	TG	rs28471687	8	72459582	G	A	0.000852463	1e-25	6.8037845819999e-24	1.7227645142696e-28	1000	0.01
LC-TG	LC	TG	rs2854275	6	32628428	A	C	2.058258e-12	2.43e-53	7.01585353591887e-31	1.82519791813521e-64	1000	0.01
LC-TG	LC	TG	rs28550053	8	19934305	G	A	0.000259328	1.17e-51	6.14841104667136e-46	1.31462598512024e-56	1000	0.01
LC-TG	LC	TG	rs2967597	19	8566894	C	T	0.000926198	1.28e-28	2.68064402047051e-26	1.42182886500551e-31	1000	0.01
LC-TG	LC	TG	rs34025993	9	123516572	A	G	0.00040361	5.71e-08	1.18317336892149e-08	3.06969083293973e-09	1000	0.01
LC-TG	LC	TG	rs4733612	8	129569999	G	A	0.000925338	4.98e-08	1.48941029715887e-08	3.52827884931226e-09	1000	0.01
LC-TG	LC	TG	rs4900591	14	104154878	A	G	0.000620424	6.81e-13	5.64527446569434e-13	1.24333342074557e-14	1000	0.01
LC-TG	LC	TG	rs550057	9	136146597	T	C	0.000767229	4.99e-10	2.18698914090468e-10	1.97198863815656e-11	1000	0.01
LC-TG	LC	TG	rs618138	11	111607290	A	G	0.000803233	1.42e-07	3.68511516440291e-08	1.07994604817735e-08	1000	0.01
LC-TG	LC	TG	rs7104343	11	116529024	T	C	0.000190331	1.29e-112	9.46484553041822e-96	4.16035187011206e-121	1000	0.01
LC-TG	LC	TG	rs7141	17	7614601	G	A	0.000708291	5.5e-09	1.80590862537468e-09	2.74958921103658e-10	1000	0.01
LC-TG	LC	TG	rs7302200	12	56449435	A	G	0.000477303	8.49e-08	1.84524084722734e-08	5.0765573406013e-09	1000	0.01
LC-TG	LC	TG	rs73728204	6	32577903	C	A	0.000205214	2.45e-100	6.28780296855551e-69	7.25994106493643e-109	1000	0.01
LC-TG	LC	TG	rs75499503	6	26145217	T	C	6.1560857e-06	1.61e-08	7.40564832304215e-10	1.9313154537968e-10	1000	0.01
LC-TG	LC	TG	rs77418937	7	72991247	T	C	0.000301024	2.16e-21	1.85470093775378e-13	2.17497564941012e-24	1000	0.01
LC-TG	LC	TG	rs8029210	15	44013181	A	G	0.000967575	1.27e-43	1.97360474941006e-29	5.59537230927399e-48	1000	0.01
LC-TG	LC	TG	rs9378248	6	31326289	A	G	9.0442132e-07	6.85e-84	1.46941620152151e-55	6.5689987190492e-94	1000	0.01
LC-TG	LC	TG	rs978689	12	46102356	T	C	0.000637403	4.4e-18	1.76962599872645e-17	2.66389285982831e-20	1000	0.01
LC-TG	LC	TG	rs9925265	16	56950210	A	G	0.000919405	3.41e-16	3.76751617949842e-10	2.09608775178476e-18	1000	0.01
LC-BMI	LC	BMI	rs1007934	14	73463479	A	G	0.000930461	1.775e-11	2.69709905494772e-13	4.6487767913443e-13	1000	0.1
LC-BMI	LC	BMI	rs1035440	5	130446040	T	C	0.000939573	1.354e-08	7.54770752096221e-10	2.97802448122111e-09	1000	0.1
LC-BMI	LC	BMI	rs114302413	6	33845690	A	C	0.00031385	3.149e-07	3.00621065764464e-09	3.52781315499575e-08	1000	0.1
LC-BMI	LC	BMI	rs11613704	12	980925	A	C	0.000518989	2.723e-24	2.16637307362133e-25	8.68205479243703e-27	1000	0.1
LC-BMI	LC	BMI	rs11645302	16	28951457	T	C	0.000174666	3.12e-11	3.90326433193791e-13	2.33080459771326e-12	1000	0.1
LC-BMI	LC	BMI	rs12037224	1	96964159	C	A	0.000555536	3.558e-13	4.04661140318358e-15	4.49512556985322e-15	1000	0.1
LC-BMI	LC	BMI	rs12316047	12	108393845	A	G	0.00080092	1.335e-17	1.42162905950007e-19	4.17500113866117e-20	1000	0.1
LC-BMI	LC	BMI	rs13109017	4	67816492	C	T	0.000786333	8.52e-08	1.34439624475203e-09	1.00789895990673e-08	1000	0.1
LC-BMI	LC	BMI	rs13206443	6	26119245	T	C	1.6255759e-07	8.298e-10	1.41644943233856e-13	3.37109561443281e-12	1000	0.1
LC-BMI	LC	BMI	rs1482058	15	61157114	T	C	0.000124343	2.228e-07	2.6227637845544e-09	2.02920967823766e-08	1000	0.1
LC-BMI	LC	BMI	rs1523785	2	36737784	A	G	0.000129852	4.045e-07	2.82565192953954e-09	2.17491291317033e-08	1000	0.1
LC-BMI	LC	BMI	rs1624064	6	26378681	C	T	0.000141107	8.609e-10	6.6278473417893e-12	3.0127512678422e-11	1000	0.1
LC-BMI	LC	BMI	rs1701704	12	56412487	G	T	0.000884294	1.675e-14	3.86756666132242e-16	3.1221861800118e-16	1000	0.1
LC-BMI	LC	BMI	rs17608150	12	110046698	T	C	0.000210039	4.845e-09	1.2286640912391e-10	5.27120086720619e-10	1000	0.1
LC-BMI	LC	BMI	rs186229	7	32381557	C	A	0.00041489	1.535e-16	5.89082653940763e-19	2.80551732298987e-19	1000	0.1
LC-BMI	LC	BMI	rs1966	6	31107733	T	C	6.8559089e-06	1.441e-07	4.65541065679479e-10	4.93903504623982e-09	1000	0.1
LC-BMI	LC	BMI	rs2051544	6	26071093	T	C	0.00030349	2.335e-07	1.3477103464079e-09	1.49398134973686e-08	1000	0.1
LC-BMI	LC	BMI	rs2066295	6	26168903	G	A	2.5737435e-06	2.285e-12	1.31861730226146e-15	8.93694066707145e-15	1000	0.1
LC-BMI	LC	BMI	rs2208590	20	47411456	T	C	3.40466e-05	2.162e-08	3.0659790320118e-10	2.8399895563949e-09	1000	0.1
LC-BMI	LC	BMI	rs2233987	6	31079074	T	C	2.3133771e-08	2.269e-05	4.06442361385122e-09	4.14648541129001e-08	1000	0.1
LC-BMI	LC	BMI	rs2273175	14	104160141	C	T	0.000822877	3.69e-11	4.97954648878457e-13	9.62504436448196e-13	1000	0.1
LC-BMI	LC	BMI	rs2277869	12	1016910	C	T	2.4590628e-07	5.203e-07	3.37421242905355e-10	9.5771025599964e-09	1000	0.1
LC-BMI	LC	BMI	rs2278483	2	25040082	T	C	0.000650639	6.501e-31	4.94134878717026e-23	1.70194989402223e-35	1000	0.1
LC-BMI	LC	BMI	rs238230	17	4875566	T	C	0.000637874	4.076e-09	3.21696750463967e-11	1.05914741653561e-10	1000	0.1
LC-BMI	LC	BMI	rs2395075	10	75768180	G	A	0.000262378	1.913e-11	4.05696288387985e-13	1.14632643293339e-12	1000	0.1
LC-BMI	LC	BMI	rs2647499	1	77949806	C	T	0.000251969	2.255e-16	7.44979168585742e-19	5.99414508653531e-19	1000	0.1
LC-BMI	LC	BMI	rs2760994	6	32574308	C	T	0.000969695	3.038e-07	3.6656167937649e-09	2.7797841881408e-08	1000	0.1
LC-BMI	LC	BMI	rs2838818	21	46641017	A	G	0.000834917	4.943e-20	1.42645437942944e-21	2.16505448960838e-22	1000	0.1
LC-BMI	LC	BMI	rs2855777	4	55554155	A	G	0.000848513	1.523e-10	3.99786896571517e-12	9.62445723505172e-12	1000	0.1
LC-BMI	LC	BMI	rs329122	5	133864599	A	G	1.6932e-05	5.499e-15	4.24593286887856e-18	6.80815841667776e-18	1000	0.1
LC-BMI	LC	BMI	rs34517439	1	78450517	A	C	2.329659e-10	3.403e-39	8.04796511077076e-45	2.38410078707912e-45	1000	0.1
LC-BMI	LC	BMI	rs34661125	6	28281894	A	G	2.237029e-12	0.0002156	2.73529005024069e-09	2.58867447816999e-12	1000	0.1
LC-BMI	LC	BMI	rs35027236	1	78984142	G	A	0.000695634	3.423e-07	4.3867158125289e-09	3.88324573271019e-08	1000	0.1
LC-BMI	LC	BMI	rs35107973	4	143125948	T	C	0.000950479	2.749e-09	3.12306637625146e-11	1.41267084517633e-10	1000	0.1
LC-BMI	LC	BMI	rs3769159	2	174070111	A	C	8.66466e-05	2.172e-07	2.68517689125538e-09	2.28193158913051e-08	1000	0.1
LC-BMI	LC	BMI	rs3844165	1	77854238	A	G	0.000397425	5.523e-07	6.54317983171636e-09	3.98174005826627e-08	1000	0.1
LC-BMI	LC	BMI	rs391165	6	31947086	A	G	0.000372303	2.249e-13	2.11754107212e-15	4.38980664862649e-15	1000	0.1
LC-BMI	LC	BMI	rs3936944	1	93106958	C	T	0.000869865	2.366e-08	6.84062560794964e-10	4.57547403202382e-09	1000	0.1
LC-BMI	LC	BMI	rs4601460	9	134849254	A	G	0.000578979	2.131e-08	1.65089214350292e-10	1.13518286596673e-09	1000	0.1
LC-BMI	LC	BMI	rs501942	6	31840477	T	C	8.403716e-19	1.781e-05	1.42608309482788e-12	4.32424499949249e-19	1000	0.1
LC-BMI	LC	BMI	rs506120	15	43802024	T	C	0.000149895	6.935e-07	5.60832073657295e-09	4.36362324137997e-08	1000	0.1
LC-BMI	LC	BMI	rs56113850	19	41353107	T	C	5.01845e-19	0.0001703	2.13234725296071e-11	2.51941380405791e-19	1000	0.1
LC-BMI	LC	BMI	rs56114371	6	27274834	T	C	6.972252e-10	4.885e-05	3.04279197260893e-09	1.06918842588875e-09	1000	0.1
LC-BMI	LC	BMI	rs6884303	5	43152799	T	C	0.000973783	3.112e-12	2.44625204258566e-13	4.09724619349261e-13	1000	0.1
LC-BMI	LC	BMI	rs7042263	9	127039017	C	T	0.000942636	4.68e-10	6.24448343786425e-12	1.51975608851773e-11	1000	0.1
LC-BMI	LC	BMI	rs7514041	1	77964269	G	A	0.000135894	6.834e-17	1.31373954256115e-18	1.10162501889547e-18	1000	0.1
LC-BMI	LC	BMI	rs885946	6	29696657	C	T	1.348081e-13	2.231e-06	2.19409343527351e-12	1.3469020678172e-13	1000	0.1
LC-WHR	LC	WHR	rs10096191	8	72419498	G	T	0.000984083	9.161e-23	2.93812479017659e-23	1.36025441384639e-25	1000	0.1
LC-WHR	LC	WHR	rs1049225	6	32627747	A	G	4.52003e-05	6.374e-09	2.92660062835523e-11	1.78446338817689e-10	1000	0.1
LC-WHR	LC	WHR	rs10894196	11	130285356	G	A	0.000226375	4.288e-07	4.21325356986795e-09	2.65810209472445e-08	1000	0.1
LC-WHR	LC	WHR	rs11588857	1	204587047	A	G	0.000870116	2.413e-07	8.00992159712587e-09	2.36903873126518e-08	1000	0.1
LC-WHR	LC	WHR	rs12316047	12	108393845	A	G	0.00080092	9.485e-10	2.68869936471564e-11	3.14514262480065e-11	1000	0.1
LC-WHR	LC	WHR	rs12571414	10	122966573	G	A	0.000344208	6.398e-08	2.80690226474964e-09	9.10767622270298e-09	1000	0.1
LC-WHR	LC	WHR	rs12581771	12	1051867	T	C	0.000347081	1.549e-08	4.75194271461684e-10	1.8166268820271e-09	1000	0.1
LC-WHR	LC	WHR	rs12913300	15	40655444	T	C	0.000252397	8.354e-08	1.03724181322255e-09	5.12994715159284e-09	1000	0.1
LC-WHR	LC	WHR	rs13336226	16	24726071	C	T	0.00083103	3.036e-08	6.9882210131862e-10	1.34900072141434e-09	1000	0.1
LC-WHR	LC	WHR	rs1668389	7	32386915	G	T	0.000757346	2.134e-07	4.5271026639995e-09	1.19882811811915e-08	1000	0.1
LC-WHR	LC	WHR	rs2242664	6	31839331	C	T	0.000102619	1.538e-21	1.51489657886077e-13	1.77477696289741e-25	1000	0.1
LC-WHR	LC	WHR	rs2434612	5	158022041	G	A	0.000457844	3.143e-09	2.79512060018647e-10	4.99242527468737e-10	1000	0.1
LC-WHR	LC	WHR	rs2523579	6	31328517	T	C	2.2023571e-06	8.358e-25	1.4544177900733e-13	3.47315104019484e-30	1000	0.1
LC-WHR	LC	WHR	rs2838818	21	46641017	A	G	0.000834917	1.273e-07	6.45880145768684e-09	1.72715763554471e-08	1000	0.1
LC-WHR	LC	WHR	rs56113850	19	41353107	T	C	5.01845e-19	1.677e-09	1.4635745521693e-17	2.51562876671305e-19	1000	0.1
LC-WHR	LC	WHR	rs618138	11	111607290	A	G	0.000803233	1.482e-10	5.40588026158073e-12	6.34641662875419e-12	1000	0.1
LC-WHR	LC	WHR	rs6545684	2	58740603	G	T	0.000540386	1.118e-10	4.1813101272582e-12	4.2141566347517e-12	1000	0.1
LC-WHR	LC	WHR	rs7025089	9	134881443	C	A	0.000712115	4.288e-10	2.96050416273917e-11	3.68078684857061e-11	1000	0.1
LC-WHRadjbmi	LC	WHRadjbmi	rs10035782	5	173270328	G	A	0.000597518	5.985e-13	3.88593127935978e-14	7.10123943791929e-15	1000	0.1
LC-WHRadjbmi	LC	WHRadjbmi	rs11585691	1	160420036	T	C	0.000932892	4.647e-10	1.87875230678872e-11	8.63096464360495e-12	1000	0.1
LC-WHRadjbmi	LC	WHRadjbmi	rs12342875	9	107744958	C	T	0.000503447	3.074e-15	2.55155002738157e-08	9.12914836341375e-17	1000	0.1
LC-WHRadjbmi	LC	WHRadjbmi	rs12571414	10	122966573	G	A	0.000344208	2.442e-07	1.22492228737848e-08	2.89493425539661e-08	1000	0.1
LC-WHRadjbmi	LC	WHRadjbmi	rs1265093	6	31107187	A	G	0.000585403	7.642e-16	3.82297411609679e-09	1.16819690151403e-17	1000	0.1
LC-WHRadjbmi	LC	WHRadjbmi	rs13180	15	78789488	C	T	2.252425e-45	0.000901	6.00111305645698e-15	2.74092637241609e-47	1000	0.1
LC-WHRadjbmi	LC	WHRadjbmi	rs17612852	6	32620572	G	A	0.000237214	1.415e-08	5.2399131956121e-10	1.28499301611632e-09	1000	0.1
LC-WHRadjbmi	LC	WHRadjbmi	rs2834315	21	35355410	T	G	0.000225271	1.238e-07	2.0775345234504e-09	4.20287732834126e-09	1000	0.1
LC-WHRadjbmi	LC	WHRadjbmi	rs2861647	2	67803820	A	G	0.000783747	2.426e-16	4.78212945490924e-09	9.55684983371344e-18	1000	0.1
LC-WHRadjbmi	LC	WHRadjbmi	rs3021302	6	32623150	C	T	3.4865614e-07	3.53e-23	3.46823194487142e-11	5.23898323404447e-28	1000	0.1
LC-WHRadjbmi	LC	WHRadjbmi	rs3803360	15	40662669	T	C	0.000150787	8.134e-12	1.23740621035284e-13	6.6302043722793e-14	1000	0.1
LC-WHRadjbmi	LC	WHRadjbmi	rs521977	6	31836827	T	G	1.3567737e-07	1.401e-40	3.1647679280822e-21	1.48329127478918e-47	1000	0.1
LC-WHRadjbmi	LC	WHRadjbmi	rs56113850	19	41353107	T	C	5.01845e-19	1.5e-06	4.8838157713906e-14	2.51702277138662e-19	1000	0.1
LC-WHRadjbmi	LC	WHRadjbmi	rs618138	11	111607290	A	G	0.000803233	1.625e-13	1.31153827420544e-14	1.51793224418215e-15	1000	0.1
LC-WHRadjbmi	LC	WHRadjbmi	rs6545684	2	58740603	G	T	0.000540386	4.537e-07	1.47137513790227e-08	3.05484542432386e-08	1000	0.1
LC-WHRadjbmi	LC	WHRadjbmi	rs7014001	8	72414289	C	T	0.000598924	1.84e-33	2.21348222275545e-31	1.51852019596333e-36	1000	0.1
LC-WHRadjbmi	LC	WHRadjbmi	rs9271539	6	32590028	A	G	7.43752e-05	6.572e-17	1.31283710721421e-08	9.20311966965567e-20	1000	0.1
LC-AAA	LC	AAA	rs10894196	11	130285356	G	A	0.000226375	3.721e-22	1.52743830707424e-16	5.72151953990217e-26	1000	0.1
LC-AAA	LC	AAA	rs11680555	2	174038771	G	A	0.000335513	1.149e-08	2.66275932762336e-10	1.83998072148561e-10	1000	0.1
LC-AAA	LC	AAA	rs12443170	15	78907736	A	G	9.170048e-34	6.214e-05	6.77151871154377e-12	1.46440573432621e-34	1000	0.1
LC-AAA	LC	AAA	rs2176290	10	64349979	A	G	0.000591234	1.072e-08	3.22091874955597e-10	2.38335039489632e-10	1000	0.1
LC-AAA	LC	AAA	rs4958241	5	133829990	C	A	0.000853191	2.352e-07	1.17002879381847e-08	1.13003519200125e-08	1000	0.1
LC-AAA	LC	AAA	rs4977574	9	22098574	G	A	0.000347828	1.67e-114	2.81700245508544e-94	7.21171258399291e-121	1000	0.1
LC-AAA	LC	AAA	rs56077333	15	78899003	A	C	4.58044e-100	2.538e-33	3.15328768288209e-66	1.84612922021826e-104	1000	0.1
LC-AAA	LC	AAA	rs59339059	8	27416122	G	A	3.3932132e-06	8.256e-11	2.21082914935375e-13	7.20809588318687e-14	1000	0.1
LC-AAA	LC	AAA	rs6011779	20	61984317	C	T	1.2064191e-06	3.764e-07	1.64934676699915e-09	1.04239588073144e-09	1000	0.1
LC-AAA	LC	AAA	rs7181033	15	79152414	T	C	1.053789e-11	7.87e-13	1.6267175094829e-17	1.44231315305775e-18	1000	0.1
LC-AAA	LC	AAA	rs76474922	15	78884553	C	A	6.134768e-21	8.418e-09	4.35173474644373e-15	4.26896157147224e-21	1000	0.1
LC-AAA	LC	AAA	rs77719127	15	79110783	T	C	1.794494e-13	0.0001555	2.10677540133236e-08	2.7130520281212e-13	1000	0.1
LC-CM	LC	CM	rs28661610	15	78985317	A	G	2.886866e-14	0.000179205	3.11883818406519e-11	3.4247176225312e-14	1000	0.1
LC-HF	LC	HF	rs7859727	9	22102165	T	C	0.000417181	1.975e-15	2.63131872541723e-11	4.12421838437276e-17	1000	0.1
LC-HF	LC	HF	rs9788721	15	78802869	C	T	9.513292e-97	0.0001833	2.03227832266526e-20	9.04658320173814e-103	1000	0.1
LC-PAD	LC	PAD	rs149543464	6	30400763	A	G	1.324495e-17	4.517e-07	6.48824321095351e-14	6.46464369365555e-18	1000	0.1
LC-PAD	LC	PAD	rs34661125	6	28281894	A	G	2.237029e-12	0.0005975	4.05574663513925e-08	2.21550514536663e-12	1000	0.1
LC-PAD	LC	PAD	rs3999544	6	26285867	C	T	1.335785e-10	1.222e-05	6.63597777283163e-10	1.65245264436726e-10	1000	0.1
LC-PAD	LC	PAD	rs501942	6	31840477	T	C	8.403716e-19	5.278e-07	3.55076285396622e-14	3.45428423057429e-19	1000	0.1
LC-PAD	LC	PAD	rs56077333	15	78899003	A	C	4.58044e-100	0.0001616	2.28861060664197e-25	5.36047764488041e-106	1000	0.1
LC-PAD	LC	PAD	rs56113850	19	41353107	T	C	5.01845e-19	0.0009038	2.03481643243684e-09	2.00783155043584e-19	1000	0.1
LC-PAD	LC	PAD	rs7099085	10	75735804	T	C	4.81931e-05	1.908e-07	5.5262108949554e-10	2.60369239022002e-08	1000	0.1
LC-PAD	LC	PAD	rs9644862	9	22090936	T	G	0.000464801	7.159e-22	3.64083293310684e-15	3.13772242696112e-24	1000	0.1
LC-SAH	LC	SAH	rs56077333	15	78899003	A	C	4.58044e-100	2.354e-05	3.36314684612315e-96	3.13873265839106e-109	1000	0.1
LC-T2D	LC	T2D	rs1047989	6	32605257	C	A	1.6657239e-06	1.516e-14	1.42391449589093e-17	1.46316249222563e-15	1000	0.1
LC-T2D	LC	T2D	rs1065359	7	44259706	A	G	0.000283243	7.923e-10	1.2436567314709e-11	3.14162516811948e-10	1000	0.1
LC-T2D	LC	T2D	rs113331129	19	46158062	T	C	0.000979531	3.223e-10	9.29803548694701e-12	1.54640359755023e-10	1000	0.1
LC-T2D	LC	T2D	rs1250604	10	81013758	T	C	0.00049965	3.788e-11	1.43504650971529e-08	4.82105278910469e-12	1000	0.1
LC-T2D	LC	T2D	rs2516396	6	31521913	A	G	0.000708181	1.485e-08	3.29881689029893e-10	6.5144902324597e-09	1000	0.1
LC-T2D	LC	T2D	rs2760994	6	32574308	C	T	0.000969695	2.032e-08	6.25471862994763e-10	1.12760859404535e-08	1000	0.1
LC-T2D	LC	T2D	rs2855812	6	31472720	T	G	0.000126032	7.28e-09	7.9617574870563e-11	2.60595392112329e-09	1000	0.1
LC-T2D	LC	T2D	rs3218020	9	21997872	A	G	0.000799038	2.578e-12	1.2836128449803e-09	2.79909256657836e-13	1000	0.1
LC-T2D	LC	T2D	rs4392990	9	19051028	G	T	0.000932922	9.142e-09	2.69968125076446e-10	4.87431532935303e-09	1000	0.1
LC-T2D	LC	T2D	rs77466522	10	114674436	T	G	0.00057471	2.887e-12	3.94420353997966e-14	6.80684265170912e-13	1000	0.1
LC-FG	LC	FG	rs1065359	7	44259706	A	G	0.000283243	2.331e-87	6.43368294062032e-85	2.44679853321161e-99	1000	0.1
LC-FG	LC	FG	rs2072113	11	61604967	T	C	1.34047e-05	2.069e-12	1.61367670967764e-19	2.20359343530675e-15	1000	0.1
LC-CRP	LC	CRP	rs10059188	5	130862999	A	C	0.000826798	2.8e-07	1.59805790243614e-08	3.02466138990513e-08	1000	0.1
LC-CRP	LC	CRP	rs10197392	2	214038178	A	G	2.38019e-05	2.1e-22	8.64908167227571e-23	1.50611318652905e-25	1000	0.1
LC-CRP	LC	CRP	rs112309636	6	26161111	C	A	1.1995e-05	2.4e-22	5.20441619281115e-23	1.30365321998655e-25	1000	0.1
LC-CRP	LC	CRP	rs117824460	19	41371480	G	A	5.722514e-08	8e-12	2.14987617990433e-15	1.30449216036617e-14	1000	0.1
LC-CRP	LC	CRP	rs17612852	6	32620572	G	A	0.000237214	1.6e-22	6.69516131547395e-22	3.43937703761708e-25	1000	0.1
LC-CRP	LC	CRP	rs1808730	1	44045528	A	G	0.000915716	1.8e-12	5.1432960342313e-13	5.80967423953811e-14	1000	0.1
LC-CRP	LC	CRP	rs198421	11	61518237	A	G	0.000244286	5.2e-10	2.43181456256021e-11	1.84072863548955e-11	1000	0.1
LC-CRP	LC	CRP	rs214278	14	73605495	A	G	0.000510011	1.8e-17	1.97792663710283e-17	1.5288786138545e-19	1000	0.1
LC-CRP	LC	CRP	rs2516396	6	31521913	A	G	0.000708181	7.8e-13	2.02287631962484e-13	2.0791330475235e-14	1000	0.1
LC-CRP	LC	CRP	rs2647499	1	77949806	C	T	0.000251969	2.2e-08	7.0528532506768e-10	1.20136293355066e-09	1000	0.1
LC-CRP	LC	CRP	rs34517439	1	78450517	A	C	2.329659e-10	5.4e-10	6.67137850070244e-15	4.81971386116663e-13	1000	0.1
LC-CRP	LC	CRP	rs34814028	7	22891353	A	G	0.00051048	8.7e-11	8.83183717524015e-12	3.28599286430949e-12	1000	0.1
LC-CRP	LC	CRP	rs3852860	19	45382966	T	C	0.000730565	1.4e-46	3.34297405776004e-40	1.08212297730172e-50	1000	0.1
LC-CRP	LC	CRP	rs41285646	6	32551603	A	G	8.5326325e-06	2e-15	3.28087941735776e-17	5.11552641284488e-18	1000	0.1
LC-CRP	LC	CRP	rs4413606	6	26338257	A	G	0.000730104	1.5e-16	1.64779223604408e-16	1.87526427637861e-18	1000	0.1
LC-CRP	LC	CRP	rs521977	6	31836827	T	G	1.3567737e-07	1.7e-40	1.23393368930914e-18	1.48018109722263e-47	1000	0.1
LC-CRP	LC	CRP	rs550057	9	136146597	T	C	0.000767229	1.4e-20	3.36042819060531e-10	2.65780249044726e-23	1000	0.1
LC-CRP	LC	CRP	rs56077333	15	78899003	A	C	4.58044e-100	4.1e-06	5.08032298763611e-37	2.72970257460273e-105	1000	0.1
LC-CRP	LC	CRP	rs56113850	19	41353107	T	C	5.01845e-19	3.2e-09	6.00188201028811e-18	2.85146963710125e-19	1000	0.1
LC-CRP	LC	CRP	rs57651384	6	32923849	A	G	6.2771265e-06	3.2e-21	3.04454014720466e-09	3.48060084045523e-25	1000	0.1
LC-CRP	LC	CRP	rs76288224	6	32561566	G	A	2.53606e-05	5.1e-07	3.19489721930496e-09	2.2332520298258e-08	1000	0.1
LC-CRP	LC	CRP	rs77710113	1	154618623	C	T	9.5841031e-07	7.4e-23	1.13949401768484e-09	1.99182675693772e-27	1000	0.1
LC-CRP	LC	CRP	rs9461246	6	26381660	A	G	4.3317717e-06	4.6e-07	1.0704140673164e-09	1.27981589902729e-08	1000	0.1
LC-GlycA	LC	GlycA	rs143127868	15	78711994	G	A	2.2238183e-06	0.000109999319893519	3.62434690596355e-09	1.18817181924286e-08	1000	0.1
LC-GlycA	LC	GlycA	rs17612852	6	32620572	G	A	0.000237214	2.00000001996811e-09	2.84287068370527e-12	2.55573248287003e-12	1000	0.1
LC-GlycA	LC	GlycA	rs2516396	6	31521913	A	G	0.000708181	1.19999655704812e-06	1.08068522240367e-08	2.02278174888373e-08	1000	0.1
LC-GlycA	LC	GlycA	rs42544	16	72139537	T	C	0.000910734	1.29998996537546e-07	1.85900079068988e-09	2.80484050861666e-09	1000	0.1
LC-GlycA	LC	GlycA	rs56077333	15	78899003	A	C	4.58044e-100	2.19998641983516e-05	3.25890528298637e-62	7.03943196861579e-103	1000	0.1
LC-GlycA	LC	GlycA	rs56113850	19	41353107	T	C	5.01845e-19	4.09996359041765e-05	4.59008372762341e-18	9.55325507081663e-19	1000	0.1
LC-GlycA	LC	GlycA	rs9266244	6	31325692	G	A	2.0312836e-07	2.99985318119079e-28	2.09533220817827e-08	7.02918993245404e-37	1000	0.1
LC-TG	LC	TG	rs1029643	17	70296032	A	G	0.000304076	1.51e-08	3.14127175072861e-09	6.22445660386225e-10	1000	0.1
LC-TG	LC	TG	rs11021305	11	95498269	C	T	0.000277917	7.51e-09	1.58710871254034e-09	2.75969892702473e-10	1000	0.1
LC-TG	LC	TG	rs113368813	17	42075598	C	T	0.000832265	8.26e-08	2.26044374286708e-08	5.97832660063382e-09	1000	0.1
LC-TG	LC	TG	rs114803358	6	32601708	A	G	3.3088374e-07	1.05e-69	1.932170518853e-43	5.19006255924697e-79	1000	0.1
LC-TG	LC	TG	rs116382538	6	31328972	T	G	0.000187351	2.6e-63	7.05306828527994e-43	1.13966932992628e-69	1000	0.1
LC-TG	LC	TG	rs12050604	15	43357406	A	C	0.000928309	6.15e-08	1.8125929880654e-08	4.47355337115894e-09	1000	0.1
LC-TG	LC	TG	rs12931768	16	950503	A	C	0.000681458	1.8e-16	4.40887434251023e-16	1.57497704875534e-18	1000	0.1
LC-TG	LC	TG	rs1651274	5	158020425	G	A	0.000998267	2.32e-40	4.16211066138867e-27	1.75967090906006e-44	1000	0.1
LC-TG	LC	TG	rs198459	11	61525020	A	G	0.000156282	2.02e-22	5.13088833655025e-14	1.08632397996101e-25	1000	0.1
LC-TG	LC	TG	rs2252937	6	31461613	C	T	0.000231065	1.45e-17	1.0795531380113e-10	2.997403542895e-20	1000	0.1
LC-TG	LC	TG	rs2442719	6	31320538	C	T	3.8329549e-06	5.18e-33	7.68200250286753e-19	2.62372733551554e-38	1000	0.1
LC-TG	LC	TG	rs2443058	15	61947055	A	C	0.000349199	2.2e-13	4.3209807149639e-08	1.58825717775053e-15	1000	0.1
LC-TG	LC	TG	rs2727270	11	61603237	T	C	1.73766e-05	1.25e-136	6.88630283299118e-95	1.4428515227706e-148	1000	0.1
LC-TG	LC	TG	rs2838818	21	46641017	A	G	0.000834917	1.52e-08	4.85113913585128e-09	9.03358260508644e-10	1000	0.1
LC-TG	LC	TG	rs28471687	8	72459582	G	A	0.000852463	1e-25	6.8037845819999e-24	1.7227645142696e-28	1000	0.1
LC-TG	LC	TG	rs28550053	8	19934305	G	A	0.000259328	1.17e-51	6.14841104667136e-46	1.31462598512024e-56	1000	0.1
LC-TG	LC	TG	rs2967597	19	8566894	C	T	0.000926198	1.28e-28	2.68064402047051e-26	1.42182886500551e-31	1000	0.1
LC-TG	LC	TG	rs3130976	6	31081940	C	T	8.271156e-11	1.05e-48	9.18362490910979e-29	2.07597572097153e-58	1000	0.1
LC-TG	LC	TG	rs3132561	6	31103931	A	G	7.7992391e-06	5.1e-40	2.07827634371101e-25	8.99987101249548e-46	1000	0.1
LC-TG	LC	TG	rs34025993	9	123516572	A	G	0.00040361	5.71e-08	1.18317336892149e-08	3.06969083293973e-09	1000	0.1
LC-TG	LC	TG	rs389883	6	31947460	G	T	1.8794111e-06	2.5e-63	6.80494876137225e-41	1.65611209150965e-71	1000	0.1
LC-TG	LC	TG	rs4733612	8	129569999	G	A	0.000925338	4.98e-08	1.48941029715887e-08	3.52827884931226e-09	1000	0.1
LC-TG	LC	TG	rs4900591	14	104154878	A	G	0.000620424	6.81e-13	5.64527446569434e-13	1.24333342074557e-14	1000	0.1
LC-TG	LC	TG	rs550057	9	136146597	T	C	0.000767229	4.99e-10	2.18698914090468e-10	1.97198863815656e-11	1000	0.1
LC-TG	LC	TG	rs618138	11	111607290	A	G	0.000803233	1.42e-07	3.68511516440291e-08	1.07994604817735e-08	1000	0.1
LC-TG	LC	TG	rs6933289	6	32604551	T	C	3.422137e-13	3.32e-44	1.37912977112045e-23	1.37124937656767e-54	1000	0.1
LC-TG	LC	TG	rs7104343	11	116529024	T	C	0.000190331	1.29e-112	9.46484553041822e-96	4.16035187011206e-121	1000	0.1
LC-TG	LC	TG	rs7141	17	7614601	G	A	0.000708291	5.5e-09	1.80590862537468e-09	2.74958921103658e-10	1000	0.1
LC-TG	LC	TG	rs7302200	12	56449435	A	G	0.000477303	8.49e-08	1.84524084722734e-08	5.0765573406013e-09	1000	0.1
LC-TG	LC	TG	rs73728204	6	32577903	C	A	0.000205214	2.45e-100	6.28780296855551e-69	7.25994106493643e-109	1000	0.1
LC-TG	LC	TG	rs75499503	6	26145217	T	C	6.1560857e-06	1.61e-08	7.40564832304215e-10	1.9313154537968e-10	1000	0.1
LC-TG	LC	TG	rs77418937	7	72991247	T	C	0.000301024	2.16e-21	1.85470093775378e-13	2.17497564941012e-24	1000	0.1
LC-TG	LC	TG	rs8029210	15	44013181	A	G	0.000967575	1.27e-43	1.97360474941006e-29	5.59537230927399e-48	1000	0.1
LC-TG	LC	TG	rs9276807	6	32780156	A	G	5.7818174e-08	1.85e-18	7.27322818725596e-10	6.18616743965961e-23	1000	0.1
LC-TG	LC	TG	rs9378248	6	31326289	A	G	9.0442132e-07	6.85e-84	1.46941620152151e-55	6.5689987190492e-94	1000	0.1
LC-TG	LC	TG	rs978689	12	46102356	T	C	0.000637403	4.4e-18	1.76962599872645e-17	2.66389285982831e-20	1000	0.1
LC-TG	LC	TG	rs9925265	16	56950210	A	G	0.000919405	3.41e-16	3.76751617949842e-10	2.09608775178476e-18	1000	0.1
LC-BMI	LC	BMI	rs1007934	14	73463479	A	G	0.000930461	1.775e-11	2.69709905494772e-13	4.6487767913443e-13	1000	0.2
LC-BMI	LC	BMI	rs1035440	5	130446040	T	C	0.000939573	1.354e-08	7.54770752096221e-10	2.97802448122111e-09	1000	0.2
LC-BMI	LC	BMI	rs114302413	6	33845690	A	C	0.00031385	3.149e-07	3.00621065764464e-09	3.52781315499575e-08	1000	0.2
LC-BMI	LC	BMI	rs11613704	12	980925	A	C	0.000518989	2.723e-24	2.16637307362133e-25	8.68205479243703e-27	1000	0.2
LC-BMI	LC	BMI	rs11645302	16	28951457	T	C	0.000174666	3.12e-11	3.90326433193791e-13	2.33080459771326e-12	1000	0.2
LC-BMI	LC	BMI	rs12037224	1	96964159	C	A	0.000555536	3.558e-13	4.04661140318358e-15	4.49512556985322e-15	1000	0.2
LC-BMI	LC	BMI	rs12044354	1	77918347	G	A	8.8892321e-06	4.793e-19	4.31683574594729e-22	3.90221183203264e-22	1000	0.2
LC-BMI	LC	BMI	rs12142416	1	78830045	T	C	8.47309e-05	2.378e-15	9.14337134575173e-18	1.96907342489148e-17	1000	0.2
LC-BMI	LC	BMI	rs12316047	12	108393845	A	G	0.00080092	1.335e-17	1.42162905950007e-19	4.17500113866117e-20	1000	0.2
LC-BMI	LC	BMI	rs1265092	6	31107317	T	C	3.3824913e-06	6.98e-10	2.30270094909676e-13	6.76119820022109e-12	1000	0.2
LC-BMI	LC	BMI	rs13109017	4	67816492	C	T	0.000786333	8.52e-08	1.34439624475203e-09	1.00789895990673e-08	1000	0.2
LC-BMI	LC	BMI	rs13206443	6	26119245	T	C	1.6255759e-07	8.298e-10	1.41644943233856e-13	3.37109561443281e-12	1000	0.2
LC-BMI	LC	BMI	rs1482058	15	61157114	T	C	0.000124343	2.228e-07	2.6227637845544e-09	2.02920967823766e-08	1000	0.2
LC-BMI	LC	BMI	rs1523785	2	36737784	A	G	0.000129852	4.045e-07	2.82565192953954e-09	2.17491291317033e-08	1000	0.2
LC-BMI	LC	BMI	rs1624064	6	26378681	C	T	0.000141107	8.609e-10	6.6278473417893e-12	3.0127512678422e-11	1000	0.2
LC-BMI	LC	BMI	rs169219	6	25957392	C	A	1.2697e-05	1.145e-08	6.07714190416925e-11	7.69067878293276e-10	1000	0.2
LC-BMI	LC	BMI	rs1701704	12	56412487	G	T	0.000884294	1.675e-14	3.86756666132242e-16	3.1221861800118e-16	1000	0.2
LC-BMI	LC	BMI	rs17608150	12	110046698	T	C	0.000210039	4.845e-09	1.2286640912391e-10	5.27120086720619e-10	1000	0.2
LC-BMI	LC	BMI	rs186229	7	32381557	C	A	0.00041489	1.535e-16	5.89082653940763e-19	2.80551732298987e-19	1000	0.2
LC-BMI	LC	BMI	rs1966	6	31107733	T	C	6.8559089e-06	1.441e-07	4.65541065679479e-10	4.93903504623982e-09	1000	0.2
LC-BMI	LC	BMI	rs2066295	6	26168903	G	A	2.5737435e-06	2.285e-12	1.31861730226146e-15	8.93694066707145e-15	1000	0.2
LC-BMI	LC	BMI	rs215700	7	32399166	T	C	0.00084981	1.261e-07	3.02254753706446e-09	1.42092969115248e-08	1000	0.2
LC-BMI	LC	BMI	rs2208590	20	47411456	T	C	3.40466e-05	2.162e-08	3.0659790320118e-10	2.8399895563949e-09	1000	0.2
LC-BMI	LC	BMI	rs2273175	14	104160141	C	T	0.000822877	3.69e-11	4.97954648878457e-13	9.62504436448196e-13	1000	0.2
LC-BMI	LC	BMI	rs2278483	2	25040082	T	C	0.000650639	6.501e-31	4.94134878717026e-23	1.70194989402223e-35	1000	0.2
LC-BMI	LC	BMI	rs237706	20	47915390	G	T	0.000884664	4.3e-08	1.6252067720109e-09	1.18117161682308e-08	1000	0.2
LC-BMI	LC	BMI	rs238230	17	4875566	T	C	0.000637874	4.076e-09	3.21696750463967e-11	1.05914741653561e-10	1000	0.2
LC-BMI	LC	BMI	rs2395075	10	75768180	G	A	0.000262378	1.913e-11	4.05696288387985e-13	1.14632643293339e-12	1000	0.2
LC-BMI	LC	BMI	rs2838818	21	46641017	A	G	0.000834917	4.943e-20	1.42645437942944e-21	2.16505448960838e-22	1000	0.2
LC-BMI	LC	BMI	rs2855777	4	55554155	A	G	0.000848513	1.523e-10	3.99786896571517e-12	9.62445723505172e-12	1000	0.2
LC-BMI	LC	BMI	rs329122	5	133864599	A	G	1.6932e-05	5.499e-15	4.24593286887856e-18	6.80815841667776e-18	1000	0.2
LC-BMI	LC	BMI	rs34517439	1	78450517	A	C	2.329659e-10	3.403e-39	8.04796511077076e-45	2.38410078707912e-45	1000	0.2
LC-BMI	LC	BMI	rs34661125	6	28281894	A	G	2.237029e-12	0.0002156	2.73529005024069e-09	2.58867447816999e-12	1000	0.2
LC-BMI	LC	BMI	rs35107973	4	143125948	T	C	0.000950479	2.749e-09	3.12306637625146e-11	1.41267084517633e-10	1000	0.2
LC-BMI	LC	BMI	rs3769159	2	174070111	A	C	8.66466e-05	2.172e-07	2.68517689125538e-09	2.28193158913051e-08	1000	0.2
LC-BMI	LC	BMI	rs3844165	1	77854238	A	G	0.000397425	5.523e-07	6.54317983171636e-09	3.98174005826627e-08	1000	0.2
LC-BMI	LC	BMI	rs391165	6	31947086	A	G	0.000372303	2.249e-13	2.11754107212e-15	4.38980664862649e-15	1000	0.2
LC-BMI	LC	BMI	rs3936944	1	93106958	C	T	0.000869865	2.366e-08	6.84062560794964e-10	4.57547403202382e-09	1000	0.2
LC-BMI	LC	BMI	rs4601460	9	134849254	A	G	0.000578979	2.131e-08	1.65089214350292e-10	1.13518286596673e-09	1000	0.2
LC-BMI	LC	BMI	rs4765655	12	1067758	T	C	8.578825e-07	4.988e-08	2.58578413344766e-11	1.697287470605e-09	1000	0.2
LC-BMI	LC	BMI	rs501942	6	31840477	T	C	8.403716e-19	1.781e-05	1.42608309482788e-12	4.32424499949249e-19	1000	0.2
LC-BMI	LC	BMI	rs502771	6	32578970	C	T	3.5227302e-09	0.0002879	4.36898196221141e-08	5.8265050757108e-09	1000	0.2
LC-BMI	LC	BMI	rs506120	15	43802024	T	C	0.000149895	6.935e-07	5.60832073657295e-09	4.36362324137997e-08	1000	0.2
LC-BMI	LC	BMI	rs56113850	19	41353107	T	C	5.01845e-19	0.0001703	2.13234725296071e-11	2.51941380405791e-19	1000	0.2
LC-BMI	LC	BMI	rs56114371	6	27274834	T	C	6.972252e-10	4.885e-05	3.04279197260893e-09	1.06918842588875e-09	1000	0.2
LC-BMI	LC	BMI	rs596123	1	79019872	A	C	0.000481021	1.413e-07	4.04595484897308e-09	2.31075808412158e-08	1000	0.2
LC-BMI	LC	BMI	rs6884303	5	43152799	T	C	0.000973783	3.112e-12	2.44625204258566e-13	4.09724619349261e-13	1000	0.2
LC-BMI	LC	BMI	rs7042263	9	127039017	C	T	0.000942636	4.68e-10	6.24448343786425e-12	1.51975608851773e-11	1000	0.2
LC-BMI	LC	BMI	rs7515509	1	77949123	A	G	0.000173645	3.707e-18	6.88208391543485e-21	3.35369837549493e-21	1000	0.2
LC-BMI	LC	BMI	rs885946	6	29696657	C	T	1.348081e-13	2.231e-06	2.19409343527351e-12	1.3469020678172e-13	1000	0.2
LC-BMI	LC	BMI	rs989134	6	26336224	A	C	1.354205e-10	2.485e-05	7.54476438694223e-10	1.92603488782817e-10	1000	0.2
LC-WHR	LC	WHR	rs10096191	8	72419498	G	T	0.000984083	9.161e-23	2.93812479017659e-23	1.36025441384639e-25	1000	0.2
LC-WHR	LC	WHR	rs1049225	6	32627747	A	G	4.52003e-05	6.374e-09	2.92660062835523e-11	1.78446338817689e-10	1000	0.2
LC-WHR	LC	WHR	rs10894196	11	130285356	G	A	0.000226375	4.288e-07	4.21325356986795e-09	2.65810209472445e-08	1000	0.2
LC-WHR	LC	WHR	rs11588857	1	204587047	A	G	0.000870116	2.413e-07	8.00992159712587e-09	2.36903873126518e-08	1000	0.2
LC-WHR	LC	WHR	rs12316047	12	108393845	A	G	0.00080092	9.485e-10	2.68869936471564e-11	3.14514262480065e-11	1000	0.2
LC-WHR	LC	WHR	rs12571414	10	122966573	G	A	0.000344208	6.398e-08	2.80690226474964e-09	9.10767622270298e-09	1000	0.2
LC-WHR	LC	WHR	rs12581771	12	1051867	T	C	0.000347081	1.549e-08	4.75194271461684e-10	1.8166268820271e-09	1000	0.2
LC-WHR	LC	WHR	rs12913300	15	40655444	T	C	0.000252397	8.354e-08	1.03724181322255e-09	5.12994715159284e-09	1000	0.2
LC-WHR	LC	WHR	rs13336226	16	24726071	C	T	0.00083103	3.036e-08	6.9882210131862e-10	1.34900072141434e-09	1000	0.2
LC-WHR	LC	WHR	rs1668389	7	32386915	G	T	0.000757346	2.134e-07	4.5271026639995e-09	1.19882811811915e-08	1000	0.2
LC-WHR	LC	WHR	rs2242664	6	31839331	C	T	0.000102619	1.538e-21	1.51489657886077e-13	1.77477696289741e-25	1000	0.2
LC-WHR	LC	WHR	rs2434612	5	158022041	G	A	0.000457844	3.143e-09	2.79512060018647e-10	4.99242527468737e-10	1000	0.2
LC-WHR	LC	WHR	rs2523579	6	31328517	T	C	2.2023571e-06	8.358e-25	1.4544177900733e-13	3.47315104019484e-30	1000	0.2
LC-WHR	LC	WHR	rs2838818	21	46641017	A	G	0.000834917	1.273e-07	6.45880145768684e-09	1.72715763554471e-08	1000	0.2
LC-WHR	LC	WHR	rs28724138	6	32552617	G	A	0.000388177	1.536e-08	6.89439056273019e-10	2.65539205121522e-09	1000	0.2
LC-WHR	LC	WHR	rs56113850	19	41353107	T	C	5.01845e-19	1.677e-09	1.4635745521693e-17	2.51562876671305e-19	1000	0.2
LC-WHR	LC	WHR	rs618138	11	111607290	A	G	0.000803233	1.482e-10	5.40588026158073e-12	6.34641662875419e-12	1000	0.2
LC-WHR	LC	WHR	rs6545684	2	58740603	G	T	0.000540386	1.118e-10	4.1813101272582e-12	4.2141566347517e-12	1000	0.2
LC-WHR	LC	WHR	rs7025089	9	134881443	C	A	0.000712115	4.288e-10	2.96050416273917e-11	3.68078684857061e-11	1000	0.2
LC-WHRadjbmi	LC	WHRadjbmi	rs10035782	5	173270328	G	A	0.000597518	5.985e-13	3.88593127935978e-14	7.10123943791929e-15	1000	0.2
LC-WHRadjbmi	LC	WHRadjbmi	rs11585691	1	160420036	T	C	0.000932892	4.647e-10	1.87875230678872e-11	8.63096464360495e-12	1000	0.2
LC-WHRadjbmi	LC	WHRadjbmi	rs12342875	9	107744958	C	T	0.000503447	3.074e-15	2.55155002738157e-08	9.12914836341375e-17	1000	0.2
LC-WHRadjbmi	LC	WHRadjbmi	rs12571414	10	122966573	G	A	0.000344208	2.442e-07	1.22492228737848e-08	2.89493425539661e-08	1000	0.2
LC-WHRadjbmi	LC	WHRadjbmi	rs1265093	6	31107187	A	G	0.000585403	7.642e-16	3.82297411609679e-09	1.16819690151403e-17	1000	0.2
LC-WHRadjbmi	LC	WHRadjbmi	rs13180	15	78789488	C	T	2.252425e-45	0.000901	6.00111305645698e-15	2.74092637241609e-47	1000	0.2
LC-WHRadjbmi	LC	WHRadjbmi	rs17612852	6	32620572	G	A	0.000237214	1.415e-08	5.2399131956121e-10	1.28499301611632e-09	1000	0.2
LC-WHRadjbmi	LC	WHRadjbmi	rs2523594	6	31326629	C	T	0.000302837	2.082e-28	1.84286194204816e-16	7.5374847569147e-33	1000	0.2
LC-WHRadjbmi	LC	WHRadjbmi	rs2834315	21	35355410	T	G	0.000225271	1.238e-07	2.0775345234504e-09	4.20287732834126e-09	1000	0.2
LC-WHRadjbmi	LC	WHRadjbmi	rs2854275	6	32628428	A	C	2.058258e-12	1.373e-22	1.23593010336411e-08	1.07526903129226e-28	1000	0.2
LC-WHRadjbmi	LC	WHRadjbmi	rs2861647	2	67803820	A	G	0.000783747	2.426e-16	4.78212945490924e-09	9.55684983371344e-18	1000	0.2
LC-WHRadjbmi	LC	WHRadjbmi	rs3130557	6	31094703	T	C	9.70606e-17	1.18e-27	1.14337541520662e-11	2.55007111291047e-35	1000	0.2
LC-WHRadjbmi	LC	WHRadjbmi	rs3803360	15	40662669	T	C	0.000150787	8.134e-12	1.23740621035284e-13	6.6302043722793e-14	1000	0.2
LC-WHRadjbmi	LC	WHRadjbmi	rs521977	6	31836827	T	G	1.3567737e-07	1.401e-40	3.1647679280822e-21	1.48329127478918e-47	1000	0.2
LC-WHRadjbmi	LC	WHRadjbmi	rs56113850	19	41353107	T	C	5.01845e-19	1.5e-06	4.8838157713906e-14	2.51702277138662e-19	1000	0.2
LC-WHRadjbmi	LC	WHRadjbmi	rs618138	11	111607290	A	G	0.000803233	1.625e-13	1.31153827420544e-14	1.51793224418215e-15	1000	0.2
LC-WHRadjbmi	LC	WHRadjbmi	rs6545684	2	58740603	G	T	0.000540386	4.537e-07	1.47137513790227e-08	3.05484542432386e-08	1000	0.2
LC-WHRadjbmi	LC	WHRadjbmi	rs6937318	6	32024832	T	C	0.000604764	1.525e-17	4.49704279005265e-09	3.03064609911697e-19	1000	0.2
LC-WHRadjbmi	LC	WHRadjbmi	rs7014001	8	72414289	C	T	0.000598924	1.84e-33	2.21348222275545e-31	1.51852019596333e-36	1000	0.2
LC-WHRadjbmi	LC	WHRadjbmi	rs9270614	6	32565115	A	C	8.60199e-05	9.911e-18	4.60966607259704e-09	1.5723126234029e-20	1000	0.2
LC-AAA	LC	AAA	rs10894196	11	130285356	G	A	0.000226375	3.721e-22	1.52743830707424e-16	5.72151953990217e-26	1000	0.2
LC-AAA	LC	AAA	rs10965227	9	22081796	G	A	0.000155897	2.183e-28	3.55965330645613e-21	2.25499751193596e-32	1000	0.2
LC-AAA	LC	AAA	rs11680555	2	174038771	G	A	0.000335513	1.149e-08	2.66275932762336e-10	1.83998072148561e-10	1000	0.2
LC-AAA	LC	AAA	rs12593207	15	78987225	A	G	2.878881e-14	9.092e-05	1.93889403982997e-08	4.02012293143041e-14	1000	0.2
LC-AAA	LC	AAA	rs2176290	10	64349979	A	G	0.000591234	1.072e-08	3.22091874955597e-10	2.38335039489632e-10	1000	0.2
LC-AAA	LC	AAA	rs4958241	5	133829990	C	A	0.000853191	2.352e-07	1.17002879381847e-08	1.13003519200125e-08	1000	0.2
LC-AAA	LC	AAA	rs4977574	9	22098574	G	A	0.000347828	1.67e-114	2.81700245508544e-94	7.21171258399291e-121	1000	0.2
LC-AAA	LC	AAA	rs56077333	15	78899003	A	C	4.58044e-100	2.538e-33	3.15328768288209e-66	1.84612922021826e-104	1000	0.2
LC-AAA	LC	AAA	rs59339059	8	27416122	G	A	3.3932132e-06	8.256e-11	2.21082914935375e-13	7.20809588318687e-14	1000	0.2
LC-AAA	LC	AAA	rs6011779	20	61984317	C	T	1.2064191e-06	3.764e-07	1.64934676699915e-09	1.04239588073144e-09	1000	0.2
LC-AAA	LC	AAA	rs7041637	9	21961866	A	C	3.54759e-05	5.924e-16	4.98338734674198e-11	1.7166960140943e-19	1000	0.2
LC-AAA	LC	AAA	rs7166723	15	79133848	T	C	3.873668e-13	6.966e-13	4.73371649720246e-18	3.34257486038131e-19	1000	0.2
LC-AAA	LC	AAA	rs7173514	15	78849918	T	C	8.119668e-61	8.932e-13	8.96275227006491e-28	4.7734146039302e-63	1000	0.2
LC-AAA	LC	AAA	rs77719127	15	79110783	T	C	1.794494e-13	0.0001555	2.10677540133236e-08	2.7130520281212e-13	1000	0.2
LC-AAA	LC	AAA	rs8043105	15	78973356	T	C	8.6224792e-08	4.197e-06	1.16790594787288e-08	8.06253534525094e-09	1000	0.2
LC-CM	LC	CM	rs28661610	15	78985317	A	G	2.886866e-14	0.000179205	3.11883818406519e-11	3.4247176225312e-14	1000	0.2
LC-HF	LC	HF	rs7859727	9	22102165	T	C	0.000417181	1.975e-15	2.63131872541723e-11	4.12421838437276e-17	1000	0.2
LC-HF	LC	HF	rs9788721	15	78802869	C	T	9.513292e-97	0.0001833	2.03227832266526e-20	9.04658320173814e-103	1000	0.2
LC-PAD	LC	PAD	rs149543464	6	30400763	A	G	1.324495e-17	4.517e-07	6.48824321095351e-14	6.46464369365555e-18	1000	0.2
LC-PAD	LC	PAD	rs3130975	6	31081838	T	C	1.1748677e-09	3.595e-07	1.70362701419108e-11	1.6317631485397e-09	1000	0.2
LC-PAD	LC	PAD	rs34661125	6	28281894	A	G	2.237029e-12	0.0005975	4.05574663513925e-08	2.21550514536663e-12	1000	0.2
LC-PAD	LC	PAD	rs3999544	6	26285867	C	T	1.335785e-10	1.222e-05	6.63597777283163e-10	1.65245264436726e-10	1000	0.2
LC-PAD	LC	PAD	rs501942	6	31840477	T	C	8.403716e-19	5.278e-07	3.55076285396622e-14	3.45428423057429e-19	1000	0.2
LC-PAD	LC	PAD	rs56077333	15	78899003	A	C	4.58044e-100	0.0001616	2.28861060664197e-25	5.36047764488041e-106	1000	0.2
LC-PAD	LC	PAD	rs56113850	19	41353107	T	C	5.01845e-19	0.0009038	2.03481643243684e-09	2.00783155043584e-19	1000	0.2
LC-PAD	LC	PAD	rs7099085	10	75735804	T	C	4.81931e-05	1.908e-07	5.5262108949554e-10	2.60369239022002e-08	1000	0.2
LC-PAD	LC	PAD	rs8042494	15	78908010	T	C	2.211574e-60	0.0009256	3.99751867113754e-17	1.51050359045135e-63	1000	0.2
LC-PAD	LC	PAD	rs9644862	9	22090936	T	G	0.000464801	7.159e-22	3.64083293310684e-15	3.13772242696112e-24	1000	0.2
LC-SAH	LC	SAH	rs56077333	15	78899003	A	C	4.58044e-100	2.354e-05	3.36314684612315e-96	3.13873265839106e-109	1000	0.2
LC-SAH	LC	SAH	rs938682	15	78896547	G	A	3.92934e-60	3.729e-05	7.04046009602429e-60	4.07074752140007e-66	1000	0.2
LC-T2D	LC	T2D	rs1047989	6	32605257	C	A	1.6657239e-06	1.516e-14	1.42391449589093e-17	1.46316249222563e-15	1000	0.2
LC-T2D	LC	T2D	rs1065359	7	44259706	A	G	0.000283243	7.923e-10	1.2436567314709e-11	3.14162516811948e-10	1000	0.2
LC-T2D	LC	T2D	rs113331129	19	46158062	T	C	0.000979531	3.223e-10	9.29803548694701e-12	1.54640359755023e-10	1000	0.2
LC-T2D	LC	T2D	rs1250604	10	81013758	T	C	0.00049965	3.788e-11	1.43504650971529e-08	4.82105278910469e-12	1000	0.2
LC-T2D	LC	T2D	rs2516396	6	31521913	A	G	0.000708181	1.485e-08	3.29881689029893e-10	6.5144902324597e-09	1000	0.2
LC-T2D	LC	T2D	rs2760994	6	32574308	C	T	0.000969695	2.032e-08	6.25471862994763e-10	1.12760859404535e-08	1000	0.2
LC-T2D	LC	T2D	rs2855812	6	31472720	T	G	0.000126032	7.28e-09	7.9617574870563e-11	2.60595392112329e-09	1000	0.2
LC-T2D	LC	T2D	rs3218020	9	21997872	A	G	0.000799038	2.578e-12	1.2836128449803e-09	2.79909256657836e-13	1000	0.2
LC-T2D	LC	T2D	rs4392990	9	19051028	G	T	0.000932922	9.142e-09	2.69968125076446e-10	4.87431532935303e-09	1000	0.2
LC-T2D	LC	T2D	rs77466522	10	114674436	T	G	0.00057471	2.887e-12	3.94420353997966e-14	6.80684265170912e-13	1000	0.2
LC-FG	LC	FG	rs1065359	7	44259706	A	G	0.000283243	2.331e-87	6.43368294062032e-85	2.44679853321161e-99	1000	0.2
LC-FG	LC	FG	rs2072113	11	61604967	T	C	1.34047e-05	2.069e-12	1.61367670967764e-19	2.20359343530675e-15	1000	0.2
LC-CRP	LC	CRP	rs10059188	5	130862999	A	C	0.000826798	2.8e-07	1.59805790243614e-08	3.02466138990513e-08	1000	0.2
LC-CRP	LC	CRP	rs10197392	2	214038178	A	G	2.38019e-05	2.1e-22	8.64908167227571e-23	1.50611318652905e-25	1000	0.2
LC-CRP	LC	CRP	rs112309636	6	26161111	C	A	1.1995e-05	2.4e-22	5.20441619281115e-23	1.30365321998655e-25	1000	0.2
LC-CRP	LC	CRP	rs117824460	19	41371480	G	A	5.722514e-08	8e-12	2.14987617990433e-15	1.30449216036617e-14	1000	0.2
LC-CRP	LC	CRP	rs12142416	1	78830045	T	C	8.47309e-05	7.1e-07	8.99682563683793e-09	4.52515924588846e-08	1000	0.2
LC-CRP	LC	CRP	rs17380544	1	77958712	A	G	0.000224699	2.5e-07	6.15564418335799e-09	1.81533341687637e-08	1000	0.2
LC-CRP	LC	CRP	rs17612852	6	32620572	G	A	0.000237214	1.6e-22	6.69516131547395e-22	3.43937703761708e-25	1000	0.2
LC-CRP	LC	CRP	rs1808730	1	44045528	A	G	0.000915716	1.8e-12	5.1432960342313e-13	5.80967423953811e-14	1000	0.2
LC-CRP	LC	CRP	rs198421	11	61518237	A	G	0.000244286	5.2e-10	2.43181456256021e-11	1.84072863548955e-11	1000	0.2
LC-CRP	LC	CRP	rs214278	14	73605495	A	G	0.000510011	1.8e-17	1.97792663710283e-17	1.5288786138545e-19	1000	0.2
LC-CRP	LC	CRP	rs2395475	6	31326920	G	A	0.000158571	6.5e-35	7.03260311205256e-18	2.07558064215685e-39	1000	0.2
LC-CRP	LC	CRP	rs2516396	6	31521913	A	G	0.000708181	7.8e-13	2.02287631962484e-13	2.0791330475235e-14	1000	0.2
LC-CRP	LC	CRP	rs28724138	6	32552617	G	A	0.000388177	1.2e-12	1.79443992088729e-13	2.686102104681e-14	1000	0.2
LC-CRP	LC	CRP	rs34517439	1	78450517	A	C	2.329659e-10	5.4e-10	6.67137850070244e-15	4.81971386116663e-13	1000	0.2
LC-CRP	LC	CRP	rs34814028	7	22891353	A	G	0.00051048	8.7e-11	8.83183717524015e-12	3.28599286430949e-12	1000	0.2
LC-CRP	LC	CRP	rs3852860	19	45382966	T	C	0.000730565	1.4e-46	3.34297405776004e-40	1.08212297730172e-50	1000	0.2
LC-CRP	LC	CRP	rs41285646	6	32551603	A	G	8.5326325e-06	2e-15	3.28087941735776e-17	5.11552641284488e-18	1000	0.2
LC-CRP	LC	CRP	rs4413606	6	26338257	A	G	0.000730104	1.5e-16	1.64779223604408e-16	1.87526427637861e-18	1000	0.2
LC-CRP	LC	CRP	rs521977	6	31836827	T	G	1.3567737e-07	1.7e-40	1.23393368930914e-18	1.48018109722263e-47	1000	0.2
LC-CRP	LC	CRP	rs550057	9	136146597	T	C	0.000767229	1.4e-20	3.36042819060531e-10	2.65780249044726e-23	1000	0.2
LC-CRP	LC	CRP	rs56077333	15	78899003	A	C	4.58044e-100	4.1e-06	5.08032298763611e-37	2.72970257460273e-105	1000	0.2
LC-CRP	LC	CRP	rs56113850	19	41353107	T	C	5.01845e-19	3.2e-09	6.00188201028811e-18	2.85146963710125e-19	1000	0.2
LC-CRP	LC	CRP	rs57651384	6	32923849	A	G	6.2771265e-06	3.2e-21	3.04454014720466e-09	3.48060084045523e-25	1000	0.2
LC-CRP	LC	CRP	rs6937318	6	32024832	T	C	0.000604764	5.2e-21	2.23658420257432e-10	7.40009362597152e-24	1000	0.2
LC-CRP	LC	CRP	rs7173514	15	78849918	T	C	8.119668e-61	0.00058	2.01614562390929e-22	1.4488803382881e-63	1000	0.2
LC-CRP	LC	CRP	rs7515509	1	77949123	A	G	0.000173645	1.6e-08	4.11925816085797e-10	7.51983589625825e-10	1000	0.2
LC-CRP	LC	CRP	rs77710113	1	154618623	C	T	9.5841031e-07	7.4e-23	1.13949401768484e-09	1.99182675693772e-27	1000	0.2
LC-CRP	LC	CRP	rs80163833	6	32559444	T	C	8.60681e-05	2.3e-18	2.32463734478363e-08	2.04530281987797e-21	1000	0.2
LC-CRP	LC	CRP	rs9461246	6	26381660	A	G	4.3317717e-06	4.6e-07	1.0704140673164e-09	1.27981589902729e-08	1000	0.2
LC-GlycA	LC	GlycA	rs143127868	15	78711994	G	A	2.2238183e-06	0.000109999319893519	3.62434690596355e-09	1.18817181924286e-08	1000	0.2
LC-GlycA	LC	GlycA	rs17612852	6	32620572	G	A	0.000237214	2.00000001996811e-09	2.84287068370527e-12	2.55573248287003e-12	1000	0.2
LC-GlycA	LC	GlycA	rs2516396	6	31521913	A	G	0.000708181	1.19999655704812e-06	1.08068522240367e-08	2.02278174888373e-08	1000	0.2
LC-GlycA	LC	GlycA	rs28724138	6	32552617	G	A	0.000388177	1.79998961724559e-05	1.54269460517824e-08	3.2328147332422e-08	1000	0.2
LC-GlycA	LC	GlycA	rs42544	16	72139537	T	C	0.000910734	1.29998996537546e-07	1.85900079068988e-09	2.80484050861666e-09	1000	0.2
LC-GlycA	LC	GlycA	rs56077333	15	78899003	A	C	4.58044e-100	2.19998641983516e-05	3.25890528298637e-62	7.03943196861579e-103	1000	0.2
LC-GlycA	LC	GlycA	rs56113850	19	41353107	T	C	5.01845e-19	4.09996359041765e-05	4.59008372762341e-18	9.55325507081663e-19	1000	0.2
LC-GlycA	LC	GlycA	rs7173514	15	78849918	T	C	8.119668e-61	0.000580002679601591	5.61172458184388e-39	4.65167457304612e-62	1000	0.2
LC-GlycA	LC	GlycA	rs9266244	6	31325692	G	A	2.0312836e-07	2.99985318119079e-28	2.09533220817827e-08	7.02918993245404e-37	1000	0.2
LC-TG	LC	TG	rs1029643	17	70296032	A	G	0.000304076	1.51e-08	3.14127175072861e-09	6.22445660386225e-10	1000	0.2
LC-TG	LC	TG	rs11021305	11	95498269	C	T	0.000277917	7.51e-09	1.58710871254034e-09	2.75969892702473e-10	1000	0.2
LC-TG	LC	TG	rs113368813	17	42075598	C	T	0.000832265	8.26e-08	2.26044374286708e-08	5.97832660063382e-09	1000	0.2
LC-TG	LC	TG	rs116382538	6	31328972	T	G	0.000187351	2.6e-63	7.05306828527994e-43	1.13966932992628e-69	1000	0.2
LC-TG	LC	TG	rs12050604	15	43357406	A	C	0.000928309	6.15e-08	1.8125929880654e-08	4.47355337115894e-09	1000	0.2
LC-TG	LC	TG	rs12931768	16	950503	A	C	0.000681458	1.8e-16	4.40887434251023e-16	1.57497704875534e-18	1000	0.2
LC-TG	LC	TG	rs1651274	5	158020425	G	A	0.000998267	2.32e-40	4.16211066138867e-27	1.75967090906006e-44	1000	0.2
LC-TG	LC	TG	rs17612468	6	32606150	T	C	2.0719157e-07	4.81e-18	3.26376354788482e-09	3.12764373470582e-22	1000	0.2
LC-TG	LC	TG	rs1811197	6	31327660	A	G	1.698738e-09	1.04e-21	4.29019171088741e-10	2.71028405718589e-27	1000	0.2
LC-TG	LC	TG	rs198459	11	61525020	A	G	0.000156282	2.02e-22	5.13088833655025e-14	1.08632397996101e-25	1000	0.2
LC-TG	LC	TG	rs2252937	6	31461613	C	T	0.000231065	1.45e-17	1.0795531380113e-10	2.997403542895e-20	1000	0.2
LC-TG	LC	TG	rs2442719	6	31320538	C	T	3.8329549e-06	5.18e-33	7.68200250286753e-19	2.62372733551554e-38	1000	0.2
LC-TG	LC	TG	rs2443058	15	61947055	A	C	0.000349199	2.2e-13	4.3209807149639e-08	1.58825717775053e-15	1000	0.2
LC-TG	LC	TG	rs2523608	6	31322559	G	A	3.8147648e-06	3.54e-26	8.47184098695516e-16	9.1963629911182e-31	1000	0.2
LC-TG	LC	TG	rs2596502	6	31321032	G	A	0.000962746	7.74e-36	1.35754667348044e-23	1.18643772881516e-39	1000	0.2
LC-TG	LC	TG	rs2727270	11	61603237	T	C	1.73766e-05	1.25e-136	6.88630283299118e-95	1.4428515227706e-148	1000	0.2
LC-TG	LC	TG	rs28383322	6	32592796	T	C	1.5342223e-08	6.97e-48	1.39192150792135e-28	3.6175927659701e-56	1000	0.2
LC-TG	LC	TG	rs2838818	21	46641017	A	G	0.000834917	1.52e-08	4.85113913585128e-09	9.03358260508644e-10	1000	0.2
LC-TG	LC	TG	rs28471687	8	72459582	G	A	0.000852463	1e-25	6.8037845819999e-24	1.7227645142696e-28	1000	0.2
LC-TG	LC	TG	rs2854275	6	32628428	A	C	2.058258e-12	2.43e-53	7.01585353591887e-31	1.82519791813521e-64	1000	0.2
LC-TG	LC	TG	rs28550053	8	19934305	G	A	0.000259328	1.17e-51	6.14841104667136e-46	1.31462598512024e-56	1000	0.2
LC-TG	LC	TG	rs28718232	6	32626750	G	A	4.99939e-05	1.97e-89	5.87172652859524e-61	4.65928518939921e-98	1000	0.2
LC-TG	LC	TG	rs2967597	19	8566894	C	T	0.000926198	1.28e-28	2.68064402047051e-26	1.42182886500551e-31	1000	0.2
LC-TG	LC	TG	rs3130976	6	31081940	C	T	8.271156e-11	1.05e-48	9.18362490910979e-29	2.07597572097153e-58	1000	0.2
LC-TG	LC	TG	rs3132559	6	31105265	A	G	5.1919342e-06	6.71e-29	1.39260818864482e-17	1.06607146664105e-33	1000	0.2
LC-TG	LC	TG	rs3132561	6	31103931	A	G	7.7992391e-06	5.1e-40	2.07827634371101e-25	8.99987101249548e-46	1000	0.2
LC-TG	LC	TG	rs34025993	9	123516572	A	G	0.00040361	5.71e-08	1.18317336892149e-08	3.06969083293973e-09	1000	0.2
LC-TG	LC	TG	rs389883	6	31947460	G	T	1.8794111e-06	2.5e-63	6.80494876137225e-41	1.65611209150965e-71	1000	0.2
LC-TG	LC	TG	rs4733612	8	129569999	G	A	0.000925338	4.98e-08	1.48941029715887e-08	3.52827884931226e-09	1000	0.2
LC-TG	LC	TG	rs4900591	14	104154878	A	G	0.000620424	6.81e-13	5.64527446569434e-13	1.24333342074557e-14	1000	0.2
LC-TG	LC	TG	rs550057	9	136146597	T	C	0.000767229	4.99e-10	2.18698914090468e-10	1.97198863815656e-11	1000	0.2
LC-TG	LC	TG	rs618138	11	111607290	A	G	0.000803233	1.42e-07	3.68511516440291e-08	1.07994604817735e-08	1000	0.2
LC-TG	LC	TG	rs7104343	11	116529024	T	C	0.000190331	1.29e-112	9.46484553041822e-96	4.16035187011206e-121	1000	0.2
LC-TG	LC	TG	rs7141	17	7614601	G	A	0.000708291	5.5e-09	1.80590862537468e-09	2.74958921103658e-10	1000	0.2
LC-TG	LC	TG	rs7302200	12	56449435	A	G	0.000477303	8.49e-08	1.84524084722734e-08	5.0765573406013e-09	1000	0.2
LC-TG	LC	TG	rs73728204	6	32577903	C	A	0.000205214	2.45e-100	6.28780296855551e-69	7.25994106493643e-109	1000	0.2
LC-TG	LC	TG	rs75499503	6	26145217	T	C	6.1560857e-06	1.61e-08	7.40564832304215e-10	1.9313154537968e-10	1000	0.2
LC-TG	LC	TG	rs77418937	7	72991247	T	C	0.000301024	2.16e-21	1.85470093775378e-13	2.17497564941012e-24	1000	0.2
LC-TG	LC	TG	rs80279176	6	26185403	G	T	3.58431e-05	3.42e-07	2.53583887503727e-08	1.09761721420368e-08	1000	0.2
LC-TG	LC	TG	rs8029210	15	44013181	A	G	0.000967575	1.27e-43	1.97360474941006e-29	5.59537230927399e-48	1000	0.2
LC-TG	LC	TG	rs9274622	6	32635990	C	T	1.307e-05	2.48e-18	1.55245843720026e-10	9.59258252227953e-22	1000	0.2
LC-TG	LC	TG	rs9276807	6	32780156	A	G	5.7818174e-08	1.85e-18	7.27322818725596e-10	6.18616743965961e-23	1000	0.2
LC-TG	LC	TG	rs9378248	6	31326289	A	G	9.0442132e-07	6.85e-84	1.46941620152151e-55	6.5689987190492e-94	1000	0.2
LC-TG	LC	TG	rs978689	12	46102356	T	C	0.000637403	4.4e-18	1.76962599872645e-17	2.66389285982831e-20	1000	0.2
LC-TG	LC	TG	rs9925265	16	56950210	A	G	0.000919405	3.41e-16	3.76751617949842e-10	2.09608775178476e-18	1000	0.2
LC-BMI	LC	BMI	rs1007934	14	73463479	A	G	0.000930461	1.775e-11	2.69709905494772e-13	4.6487767913443e-13	500	0.001
LC-BMI	LC	BMI	rs1035440	5	130446040	T	C	0.000939573	1.354e-08	7.54770752096221e-10	2.97802448122111e-09	500	0.001
LC-BMI	LC	BMI	rs114302413	6	33845690	A	C	0.00031385	3.149e-07	3.00621065764464e-09	3.52781315499575e-08	500	0.001
LC-BMI	LC	BMI	rs11613704	12	980925	A	C	0.000518989	2.723e-24	2.16637307362133e-25	8.68205479243703e-27	500	0.001
LC-BMI	LC	BMI	rs11645302	16	28951457	T	C	0.000174666	3.12e-11	3.90326433193791e-13	2.33080459771326e-12	500	0.001
LC-BMI	LC	BMI	rs12037224	1	96964159	C	A	0.000555536	3.558e-13	4.04661140318358e-15	4.49512556985322e-15	500	0.001
LC-BMI	LC	BMI	rs12316047	12	108393845	A	G	0.00080092	1.335e-17	1.42162905950007e-19	4.17500113866117e-20	500	0.001
LC-BMI	LC	BMI	rs13109017	4	67816492	C	T	0.000786333	8.52e-08	1.34439624475203e-09	1.00789895990673e-08	500	0.001
LC-BMI	LC	BMI	rs1482058	15	61157114	T	C	0.000124343	2.228e-07	2.6227637845544e-09	2.02920967823766e-08	500	0.001
LC-BMI	LC	BMI	rs148696809	6	28934352	C	T	2.574316e-12	0.0003605	7.0469952591343e-09	3.00086806262284e-12	500	0.001
LC-BMI	LC	BMI	rs1523785	2	36737784	A	G	0.000129852	4.045e-07	2.82565192953954e-09	2.17491291317033e-08	500	0.001
LC-BMI	LC	BMI	rs1701704	12	56412487	G	T	0.000884294	1.675e-14	3.86756666132242e-16	3.1221861800118e-16	500	0.001
LC-BMI	LC	BMI	rs17608150	12	110046698	T	C	0.000210039	4.845e-09	1.2286640912391e-10	5.27120086720619e-10	500	0.001
LC-BMI	LC	BMI	rs186229	7	32381557	C	A	0.00041489	1.535e-16	5.89082653940763e-19	2.80551732298987e-19	500	0.001
LC-BMI	LC	BMI	rs2066295	6	26168903	G	A	2.5737435e-06	2.285e-12	1.31861730226146e-15	8.93694066707145e-15	500	0.001
LC-BMI	LC	BMI	rs2208590	20	47411456	T	C	3.40466e-05	2.162e-08	3.0659790320118e-10	2.8399895563949e-09	500	0.001
LC-BMI	LC	BMI	rs2273175	14	104160141	C	T	0.000822877	3.69e-11	4.97954648878457e-13	9.62504436448196e-13	500	0.001
LC-BMI	LC	BMI	rs2278483	2	25040082	T	C	0.000650639	6.501e-31	4.94134878717026e-23	1.70194989402223e-35	500	0.001
LC-BMI	LC	BMI	rs237706	20	47915390	G	T	0.000884664	4.3e-08	1.6252067720109e-09	1.18117161682308e-08	500	0.001
LC-BMI	LC	BMI	rs238230	17	4875566	T	C	0.000637874	4.076e-09	3.21696750463967e-11	1.05914741653561e-10	500	0.001
LC-BMI	LC	BMI	rs2395075	10	75768180	G	A	0.000262378	1.913e-11	4.05696288387985e-13	1.14632643293339e-12	500	0.001
LC-BMI	LC	BMI	rs2523593	6	31326703	C	T	3.259114e-17	0.0002172	1.6638372736362e-10	2.06861211833553e-17	500	0.001
LC-BMI	LC	BMI	rs2838818	21	46641017	A	G	0.000834917	4.943e-20	1.42645437942944e-21	2.16505448960838e-22	500	0.001
LC-BMI	LC	BMI	rs2854277	6	32628084	T	C	3.604415e-13	1.164e-05	2.61541422380078e-11	3.79130447701216e-13	500	0.001
LC-BMI	LC	BMI	rs2855777	4	55554155	A	G	0.000848513	1.523e-10	3.99786896571517e-12	9.62445723505172e-12	500	0.001
LC-BMI	LC	BMI	rs329122	5	133864599	A	G	1.6932e-05	5.499e-15	4.24593286887856e-18	6.80815841667776e-18	500	0.001
LC-BMI	LC	BMI	rs34244947	6	26761745	C	T	9.4392915e-09	7.071e-05	1.5687132020252e-08	1.63083367919756e-08	500	0.001
LC-BMI	LC	BMI	rs34517439	1	78450517	A	C	2.329659e-10	3.403e-39	8.04796511077076e-45	2.38410078707912e-45	500	0.001
LC-BMI	LC	BMI	rs34661125	6	28281894	A	G	2.237029e-12	0.0002156	2.73529005024069e-09	2.58867447816999e-12	500	0.001
LC-BMI	LC	BMI	rs35107973	4	143125948	T	C	0.000950479	2.749e-09	3.12306637625146e-11	1.41267084517633e-10	500	0.001
LC-BMI	LC	BMI	rs3769159	2	174070111	A	C	8.66466e-05	2.172e-07	2.68517689125538e-09	2.28193158913051e-08	500	0.001
LC-BMI	LC	BMI	rs3936944	1	93106958	C	T	0.000869865	2.366e-08	6.84062560794964e-10	4.57547403202382e-09	500	0.001
LC-BMI	LC	BMI	rs41269265	6	27425349	C	T	4.632662e-11	0.0002513	1.36902339177488e-08	6.24594807978926e-11	500	0.001
LC-BMI	LC	BMI	rs4601460	9	134849254	A	G	0.000578979	2.131e-08	1.65089214350292e-10	1.13518286596673e-09	500	0.001
LC-BMI	LC	BMI	rs501942	6	31840477	T	C	8.403716e-19	1.781e-05	1.42608309482788e-12	4.32424499949249e-19	500	0.001
LC-BMI	LC	BMI	rs506120	15	43802024	T	C	0.000149895	6.935e-07	5.60832073657295e-09	4.36362324137997e-08	500	0.001
LC-BMI	LC	BMI	rs56113850	19	41353107	T	C	5.01845e-19	0.0001703	2.13234725296071e-11	2.51941380405791e-19	500	0.001
LC-BMI	LC	BMI	rs596123	1	79019872	A	C	0.000481021	1.413e-07	4.04595484897308e-09	2.31075808412158e-08	500	0.001
LC-BMI	LC	BMI	rs6695572	1	77945635	A	G	1.5878426e-07	2.825e-28	3.99307742115227e-32	1.03300373095637e-32	500	0.001
LC-BMI	LC	BMI	rs6884303	5	43152799	T	C	0.000973783	3.112e-12	2.44625204258566e-13	4.09724619349261e-13	500	0.001
LC-BMI	LC	BMI	rs7042263	9	127039017	C	T	0.000942636	4.68e-10	6.24448343786425e-12	1.51975608851773e-11	500	0.001
LC-BMI	LC	BMI	rs885946	6	29696657	C	T	1.348081e-13	2.231e-06	2.19409343527351e-12	1.3469020678172e-13	500	0.001
LC-WHR	LC	WHR	rs10096191	8	72419498	G	T	0.000984083	9.161e-23	2.93812479017659e-23	1.36025441384639e-25	500	0.001
LC-WHR	LC	WHR	rs1049225	6	32627747	A	G	4.52003e-05	6.374e-09	2.92660062835523e-11	1.78446338817689e-10	500	0.001
LC-WHR	LC	WHR	rs10894196	11	130285356	G	A	0.000226375	4.288e-07	4.21325356986795e-09	2.65810209472445e-08	500	0.001
LC-WHR	LC	WHR	rs11588857	1	204587047	A	G	0.000870116	2.413e-07	8.00992159712587e-09	2.36903873126518e-08	500	0.001
LC-WHR	LC	WHR	rs12316047	12	108393845	A	G	0.00080092	9.485e-10	2.68869936471564e-11	3.14514262480065e-11	500	0.001
LC-WHR	LC	WHR	rs12571414	10	122966573	G	A	0.000344208	6.398e-08	2.80690226474964e-09	9.10767622270298e-09	500	0.001
LC-WHR	LC	WHR	rs12581771	12	1051867	T	C	0.000347081	1.549e-08	4.75194271461684e-10	1.8166268820271e-09	500	0.001
LC-WHR	LC	WHR	rs12913300	15	40655444	T	C	0.000252397	8.354e-08	1.03724181322255e-09	5.12994715159284e-09	500	0.001
LC-WHR	LC	WHR	rs13336226	16	24726071	C	T	0.00083103	3.036e-08	6.9882210131862e-10	1.34900072141434e-09	500	0.001
LC-WHR	LC	WHR	rs1668389	7	32386915	G	T	0.000757346	2.134e-07	4.5271026639995e-09	1.19882811811915e-08	500	0.001
LC-WHR	LC	WHR	rs2434612	5	158022041	G	A	0.000457844	3.143e-09	2.79512060018647e-10	4.99242527468737e-10	500	0.001
LC-WHR	LC	WHR	rs2523579	6	31328517	T	C	2.2023571e-06	8.358e-25	1.4544177900733e-13	3.47315104019484e-30	500	0.001
LC-WHR	LC	WHR	rs2838818	21	46641017	A	G	0.000834917	1.273e-07	6.45880145768684e-09	1.72715763554471e-08	500	0.001
LC-WHR	LC	WHR	rs56113850	19	41353107	T	C	5.01845e-19	1.677e-09	1.4635745521693e-17	2.51562876671305e-19	500	0.001
LC-WHR	LC	WHR	rs570263	6	31847196	T	C	1.7473041e-06	7.462e-25	2.29871748819332e-13	5.64314443854333e-30	500	0.001
LC-WHR	LC	WHR	rs618138	11	111607290	A	G	0.000803233	1.482e-10	5.40588026158073e-12	6.34641662875419e-12	500	0.001
LC-WHR	LC	WHR	rs6545684	2	58740603	G	T	0.000540386	1.118e-10	4.1813101272582e-12	4.2141566347517e-12	500	0.001
LC-WHR	LC	WHR	rs7025089	9	134881443	C	A	0.000712115	4.288e-10	2.96050416273917e-11	3.68078684857061e-11	500	0.001
LC-WHRadjbmi	LC	WHRadjbmi	rs10035782	5	173270328	G	A	0.000597518	5.985e-13	3.88593127935978e-14	7.10123943791929e-15	500	0.001
LC-WHRadjbmi	LC	WHRadjbmi	rs11585691	1	160420036	T	C	0.000932892	4.647e-10	1.87875230678872e-11	8.63096464360495e-12	500	0.001
LC-WHRadjbmi	LC	WHRadjbmi	rs12342875	9	107744958	C	T	0.000503447	3.074e-15	2.55155002738157e-08	9.12914836341375e-17	500	0.001
LC-WHRadjbmi	LC	WHRadjbmi	rs12571414	10	122966573	G	A	0.000344208	2.442e-07	1.22492228737848e-08	2.89493425539661e-08	500	0.001
LC-WHRadjbmi	LC	WHRadjbmi	rs13180	15	78789488	C	T	2.252425e-45	0.000901	6.00111305645698e-15	2.74092637241609e-47	500	0.001
LC-WHRadjbmi	LC	WHRadjbmi	rs2233956	6	31081205	C	T	1.637999e-16	1.262e-30	3.59834853238499e-14	2.72348537385559e-40	500	0.001
LC-WHRadjbmi	LC	WHRadjbmi	rs2834315	21	35355410	T	G	0.000225271	1.238e-07	2.0775345234504e-09	4.20287732834126e-09	500	0.001
LC-WHRadjbmi	LC	WHRadjbmi	rs2854275	6	32628428	A	C	2.058258e-12	1.373e-22	1.23593010336411e-08	1.07526903129226e-28	500	0.001
LC-WHRadjbmi	LC	WHRadjbmi	rs2861647	2	67803820	A	G	0.000783747	2.426e-16	4.78212945490924e-09	9.55684983371344e-18	500	0.001
LC-WHRadjbmi	LC	WHRadjbmi	rs3803360	15	40662669	T	C	0.000150787	8.134e-12	1.23740621035284e-13	6.6302043722793e-14	500	0.001
LC-WHRadjbmi	LC	WHRadjbmi	rs521977	6	31836827	T	G	1.3567737e-07	1.401e-40	3.1647679280822e-21	1.48329127478918e-47	500	0.001
LC-WHRadjbmi	LC	WHRadjbmi	rs56113850	19	41353107	T	C	5.01845e-19	1.5e-06	4.8838157713906e-14	2.51702277138662e-19	500	0.001
LC-WHRadjbmi	LC	WHRadjbmi	rs618138	11	111607290	A	G	0.000803233	1.625e-13	1.31153827420544e-14	1.51793224418215e-15	500	0.001
LC-WHRadjbmi	LC	WHRadjbmi	rs6545684	2	58740603	G	T	0.000540386	4.537e-07	1.47137513790227e-08	3.05484542432386e-08	500	0.001
LC-WHRadjbmi	LC	WHRadjbmi	rs7014001	8	72414289	C	T	0.000598924	1.84e-33	2.21348222275545e-31	1.51852019596333e-36	500	0.001
LC-AAA	LC	AAA	rs10894196	11	130285356	G	A	0.000226375	3.721e-22	1.52743830707424e-16	5.72151953990217e-26	500	0.001
LC-AAA	LC	AAA	rs11680555	2	174038771	G	A	0.000335513	1.149e-08	2.66275932762336e-10	1.83998072148561e-10	500	0.001
LC-AAA	LC	AAA	rs2176290	10	64349979	A	G	0.000591234	1.072e-08	3.22091874955597e-10	2.38335039489632e-10	500	0.001
LC-AAA	LC	AAA	rs4958241	5	133829990	C	A	0.000853191	2.352e-07	1.17002879381847e-08	1.13003519200125e-08	500	0.001
LC-AAA	LC	AAA	rs4977574	9	22098574	G	A	0.000347828	1.67e-114	2.81700245508544e-94	7.21171258399291e-121	500	0.001
LC-AAA	LC	AAA	rs56077333	15	78899003	A	C	4.58044e-100	2.538e-33	3.15328768288209e-66	1.84612922021826e-104	500	0.001
LC-AAA	LC	AAA	rs59339059	8	27416122	G	A	3.3932132e-06	8.256e-11	2.21082914935375e-13	7.20809588318687e-14	500	0.001
LC-AAA	LC	AAA	rs6011779	20	61984317	C	T	1.2064191e-06	3.764e-07	1.64934676699915e-09	1.04239588073144e-09	500	0.001
LC-CM	LC	CM	rs28661610	15	78985317	A	G	2.886866e-14	0.000179205	3.11883818406519e-11	3.4247176225312e-14	500	0.001
LC-HF	LC	HF	rs7859727	9	22102165	T	C	0.000417181	1.975e-15	2.63131872541723e-11	4.12421838437276e-17	500	0.001
LC-HF	LC	HF	rs9788721	15	78802869	C	T	9.513292e-97	0.0001833	2.03227832266526e-20	9.04658320173814e-103	500	0.001
LC-PAD	LC	PAD	rs148696809	6	28934352	C	T	2.574316e-12	0.0003103	1.60416687040083e-08	2.56999264587421e-12	500	0.001
LC-PAD	LC	PAD	rs149543464	6	30400763	A	G	1.324495e-17	4.517e-07	6.48824321095351e-14	6.46464369365555e-18	500	0.001
LC-PAD	LC	PAD	rs2523593	6	31326703	C	T	3.259114e-17	2.875e-07	4.31741552707277e-14	1.68056743205481e-17	500	0.001
LC-PAD	LC	PAD	rs34661125	6	28281894	A	G	2.237029e-12	0.0005975	4.05574663513925e-08	2.21550514536663e-12	500	0.001
LC-PAD	LC	PAD	rs3999544	6	26285867	C	T	1.335785e-10	1.222e-05	6.63597777283163e-10	1.65245264436726e-10	500	0.001
LC-PAD	LC	PAD	rs41269265	6	27425349	C	T	4.632662e-11	0.0002881	3.14175935826713e-08	5.42340311604399e-11	500	0.001
LC-PAD	LC	PAD	rs501942	6	31840477	T	C	8.403716e-19	5.278e-07	3.55076285396622e-14	3.45428423057429e-19	500	0.001
LC-PAD	LC	PAD	rs56077333	15	78899003	A	C	4.58044e-100	0.0001616	2.28861060664197e-25	5.36047764488041e-106	500	0.001
LC-PAD	LC	PAD	rs56113850	19	41353107	T	C	5.01845e-19	0.0009038	2.03481643243684e-09	2.00783155043584e-19	500	0.001
LC-PAD	LC	PAD	rs6910310	6	32604221	G	A	5.718634e-13	0.0003007	1.03666299204372e-08	5.24681861162548e-13	500	0.001
LC-PAD	LC	PAD	rs7099085	10	75735804	T	C	4.81931e-05	1.908e-07	5.5262108949554e-10	2.60369239022002e-08	500	0.001
LC-PAD	LC	PAD	rs9644862	9	22090936	T	G	0.000464801	7.159e-22	3.64083293310684e-15	3.13772242696112e-24	500	0.001
LC-SAH	LC	SAH	rs56077333	15	78899003	A	C	4.58044e-100	2.354e-05	3.36314684612315e-96	3.13873265839106e-109	500	0.001
LC-T2D	LC	T2D	rs1047989	6	32605257	C	A	1.6657239e-06	1.516e-14	1.42391449589093e-17	1.46316249222563e-15	500	0.001
LC-T2D	LC	T2D	rs1065359	7	44259706	A	G	0.000283243	7.923e-10	1.2436567314709e-11	3.14162516811948e-10	500	0.001
LC-T2D	LC	T2D	rs113331129	19	46158062	T	C	0.000979531	3.223e-10	9.29803548694701e-12	1.54640359755023e-10	500	0.001
LC-T2D	LC	T2D	rs1250604	10	81013758	T	C	0.00049965	3.788e-11	1.43504650971529e-08	4.82105278910469e-12	500	0.001
LC-T2D	LC	T2D	rs2855812	6	31472720	T	G	0.000126032	7.28e-09	7.9617574870563e-11	2.60595392112329e-09	500	0.001
LC-T2D	LC	T2D	rs3218020	9	21997872	A	G	0.000799038	2.578e-12	1.2836128449803e-09	2.79909256657836e-13	500	0.001
LC-T2D	LC	T2D	rs4392990	9	19051028	G	T	0.000932922	9.142e-09	2.69968125076446e-10	4.87431532935303e-09	500	0.001
LC-T2D	LC	T2D	rs77466522	10	114674436	T	G	0.00057471	2.887e-12	3.94420353997966e-14	6.80684265170912e-13	500	0.001
LC-FG	LC	FG	rs1065359	7	44259706	A	G	0.000283243	2.331e-87	6.43368294062032e-85	2.44679853321161e-99	500	0.001
LC-FG	LC	FG	rs2072113	11	61604967	T	C	1.34047e-05	2.069e-12	1.61367670967764e-19	2.20359343530675e-15	500	0.001
LC-CRP	LC	CRP	rs10059188	5	130862999	A	C	0.000826798	2.8e-07	1.59805790243614e-08	3.02466138990513e-08	500	0.001
LC-CRP	LC	CRP	rs10197392	2	214038178	A	G	2.38019e-05	2.1e-22	8.64908167227571e-23	1.50611318652905e-25	500	0.001
LC-CRP	LC	CRP	rs112309636	6	26161111	C	A	1.1995e-05	2.4e-22	5.20441619281115e-23	1.30365321998655e-25	500	0.001
LC-CRP	LC	CRP	rs17612852	6	32620572	G	A	0.000237214	1.6e-22	6.69516131547395e-22	3.43937703761708e-25	500	0.001
LC-CRP	LC	CRP	rs1808730	1	44045528	A	G	0.000915716	1.8e-12	5.1432960342313e-13	5.80967423953811e-14	500	0.001
LC-CRP	LC	CRP	rs198421	11	61518237	A	G	0.000244286	5.2e-10	2.43181456256021e-11	1.84072863548955e-11	500	0.001
LC-CRP	LC	CRP	rs214278	14	73605495	A	G	0.000510011	1.8e-17	1.97792663710283e-17	1.5288786138545e-19	500	0.001
LC-CRP	LC	CRP	rs34517439	1	78450517	A	C	2.329659e-10	5.4e-10	6.67137850070244e-15	4.81971386116663e-13	500	0.001
LC-CRP	LC	CRP	rs34814028	7	22891353	A	G	0.00051048	8.7e-11	8.83183717524015e-12	3.28599286430949e-12	500	0.001
LC-CRP	LC	CRP	rs3852860	19	45382966	T	C	0.000730565	1.4e-46	3.34297405776004e-40	1.08212297730172e-50	500	0.001
LC-CRP	LC	CRP	rs521977	6	31836827	T	G	1.3567737e-07	1.7e-40	1.23393368930914e-18	1.48018109722263e-47	500	0.001
LC-CRP	LC	CRP	rs550057	9	136146597	T	C	0.000767229	1.4e-20	3.36042819060531e-10	2.65780249044726e-23	500	0.001
LC-CRP	LC	CRP	rs56077333	15	78899003	A	C	4.58044e-100	4.1e-06	5.08032298763611e-37	2.72970257460273e-105	500	0.001
LC-CRP	LC	CRP	rs56113850	19	41353107	T	C	5.01845e-19	3.2e-09	6.00188201028811e-18	2.85146963710125e-19	500	0.001
LC-CRP	LC	CRP	rs6695572	1	77945635	A	G	1.5878426e-07	5e-10	2.10386525622642e-13	2.05566710089002e-12	500	0.001
LC-CRP	LC	CRP	rs77710113	1	154618623	C	T	9.5841031e-07	7.4e-23	1.13949401768484e-09	1.99182675693772e-27	500	0.001
LC-CRP	LC	CRP	rs9266231	6	31325380	C	T	2.29652e-05	2.7e-35	2.22619432698747e-17	2.02520483386415e-40	500	0.001
LC-GlycA	LC	GlycA	rs17612852	6	32620572	G	A	0.000237214	2.00000001996811e-09	2.84287068370527e-12	2.55573248287003e-12	500	0.001
LC-GlycA	LC	GlycA	rs42544	16	72139537	T	C	0.000910734	1.29998996537546e-07	1.85900079068988e-09	2.80484050861666e-09	500	0.001
LC-GlycA	LC	GlycA	rs55697235	16	71493214	A	G	5.26933e-05	8.70001497192316e-06	2.98560510816745e-09	6.8286724813263e-09	500	0.001
LC-GlycA	LC	GlycA	rs56077333	15	78899003	A	C	4.58044e-100	2.19998641983516e-05	3.25890528298637e-62	7.03943196861579e-103	500	0.001
LC-GlycA	LC	GlycA	rs56113850	19	41353107	T	C	5.01845e-19	4.09996359041765e-05	4.59008372762341e-18	9.55325507081663e-19	500	0.001
LC-GlycA	LC	GlycA	rs9266244	6	31325692	G	A	2.0312836e-07	2.99985318119079e-28	2.09533220817827e-08	7.02918993245404e-37	500	0.001
LC-TG	LC	TG	rs1029643	17	70296032	A	G	0.000304076	1.51e-08	3.14127175072861e-09	6.22445660386225e-10	500	0.001
LC-TG	LC	TG	rs11021305	11	95498269	C	T	0.000277917	7.51e-09	1.58710871254034e-09	2.75969892702473e-10	500	0.001
LC-TG	LC	TG	rs11244	6	32780724	A	G	2.4726237e-08	3.8e-18	1.25781212417522e-09	1.00504946557729e-22	500	0.001
LC-TG	LC	TG	rs113368813	17	42075598	C	T	0.000832265	8.26e-08	2.26044374286708e-08	5.97832660063382e-09	500	0.001
LC-TG	LC	TG	rs12050604	15	43357406	A	C	0.000928309	6.15e-08	1.8125929880654e-08	4.47355337115894e-09	500	0.001
LC-TG	LC	TG	rs12931768	16	950503	A	C	0.000681458	1.8e-16	4.40887434251023e-16	1.57497704875534e-18	500	0.001
LC-TG	LC	TG	rs1651274	5	158020425	G	A	0.000998267	2.32e-40	4.16211066138867e-27	1.75967090906006e-44	500	0.001
LC-TG	LC	TG	rs2443058	15	61947055	A	C	0.000349199	2.2e-13	4.3209807149639e-08	1.58825717775053e-15	500	0.001
LC-TG	LC	TG	rs2727270	11	61603237	T	C	1.73766e-05	1.25e-136	6.88630283299118e-95	1.4428515227706e-148	500	0.001
LC-TG	LC	TG	rs2838818	21	46641017	A	G	0.000834917	1.52e-08	4.85113913585128e-09	9.03358260508644e-10	500	0.001
LC-TG	LC	TG	rs28471687	8	72459582	G	A	0.000852463	1e-25	6.8037845819999e-24	1.7227645142696e-28	500	0.001
LC-TG	LC	TG	rs28550053	8	19934305	G	A	0.000259328	1.17e-51	6.14841104667136e-46	1.31462598512024e-56	500	0.001
LC-TG	LC	TG	rs2967597	19	8566894	C	T	0.000926198	1.28e-28	2.68064402047051e-26	1.42182886500551e-31	500	0.001
LC-TG	LC	TG	rs34025993	9	123516572	A	G	0.00040361	5.71e-08	1.18317336892149e-08	3.06969083293973e-09	500	0.001
LC-TG	LC	TG	rs389883	6	31947460	G	T	1.8794111e-06	2.5e-63	6.80494876137225e-41	1.65611209150965e-71	500	0.001
LC-TG	LC	TG	rs4733612	8	129569999	G	A	0.000925338	4.98e-08	1.48941029715887e-08	3.52827884931226e-09	500	0.001
LC-TG	LC	TG	rs4900591	14	104154878	A	G	0.000620424	6.81e-13	5.64527446569434e-13	1.24333342074557e-14	500	0.001
LC-TG	LC	TG	rs550057	9	136146597	T	C	0.000767229	4.99e-10	2.18698914090468e-10	1.97198863815656e-11	500	0.001
LC-TG	LC	TG	rs618138	11	111607290	A	G	0.000803233	1.42e-07	3.68511516440291e-08	1.07994604817735e-08	500	0.001
LC-TG	LC	TG	rs707913	6	31084787	G	A	0.000391282	2.36e-27	1.1925243750763e-17	8.2917560345161e-31	500	0.001
LC-TG	LC	TG	rs7104343	11	116529024	T	C	0.000190331	1.29e-112	9.46484553041822e-96	4.16035187011206e-121	500	0.001
LC-TG	LC	TG	rs7141	17	7614601	G	A	0.000708291	5.5e-09	1.80590862537468e-09	2.74958921103658e-10	500	0.001
LC-TG	LC	TG	rs7302200	12	56449435	A	G	0.000477303	8.49e-08	1.84524084722734e-08	5.0765573406013e-09	500	0.001
LC-TG	LC	TG	rs73728204	6	32577903	C	A	0.000205214	2.45e-100	6.28780296855551e-69	7.25994106493643e-109	500	0.001
LC-TG	LC	TG	rs75499503	6	26145217	T	C	6.1560857e-06	1.61e-08	7.40564832304215e-10	1.9313154537968e-10	500	0.001
LC-TG	LC	TG	rs77418937	7	72991247	T	C	0.000301024	2.16e-21	1.85470093775378e-13	2.17497564941012e-24	500	0.001
LC-TG	LC	TG	rs8029210	15	44013181	A	G	0.000967575	1.27e-43	1.97360474941006e-29	5.59537230927399e-48	500	0.001
LC-TG	LC	TG	rs9378248	6	31326289	A	G	9.0442132e-07	6.85e-84	1.46941620152151e-55	6.5689987190492e-94	500	0.001
LC-TG	LC	TG	rs978689	12	46102356	T	C	0.000637403	4.4e-18	1.76962599872645e-17	2.66389285982831e-20	500	0.001
LC-TG	LC	TG	rs9925265	16	56950210	A	G	0.000919405	3.41e-16	3.76751617949842e-10	2.09608775178476e-18	500	0.001
LC-BMI	LC	BMI	rs1007934	14	73463479	A	G	0.000930461	1.775e-11	2.69709905494772e-13	4.6487767913443e-13	500	0.01
LC-BMI	LC	BMI	rs1035440	5	130446040	T	C	0.000939573	1.354e-08	7.54770752096221e-10	2.97802448122111e-09	500	0.01
LC-BMI	LC	BMI	rs114302413	6	33845690	A	C	0.00031385	3.149e-07	3.00621065764464e-09	3.52781315499575e-08	500	0.01
LC-BMI	LC	BMI	rs11613704	12	980925	A	C	0.000518989	2.723e-24	2.16637307362133e-25	8.68205479243703e-27	500	0.01
LC-BMI	LC	BMI	rs11645302	16	28951457	T	C	0.000174666	3.12e-11	3.90326433193791e-13	2.33080459771326e-12	500	0.01
LC-BMI	LC	BMI	rs12037224	1	96964159	C	A	0.000555536	3.558e-13	4.04661140318358e-15	4.49512556985322e-15	500	0.01
LC-BMI	LC	BMI	rs12316047	12	108393845	A	G	0.00080092	1.335e-17	1.42162905950007e-19	4.17500113866117e-20	500	0.01
LC-BMI	LC	BMI	rs13109017	4	67816492	C	T	0.000786333	8.52e-08	1.34439624475203e-09	1.00789895990673e-08	500	0.01
LC-BMI	LC	BMI	rs1482058	15	61157114	T	C	0.000124343	2.228e-07	2.6227637845544e-09	2.02920967823766e-08	500	0.01
LC-BMI	LC	BMI	rs148696809	6	28934352	C	T	2.574316e-12	0.0003605	7.0469952591343e-09	3.00086806262284e-12	500	0.01
LC-BMI	LC	BMI	rs1523785	2	36737784	A	G	0.000129852	4.045e-07	2.82565192953954e-09	2.17491291317033e-08	500	0.01
LC-BMI	LC	BMI	rs1624064	6	26378681	C	T	0.000141107	8.609e-10	6.6278473417893e-12	3.0127512678422e-11	500	0.01
LC-BMI	LC	BMI	rs1701704	12	56412487	G	T	0.000884294	1.675e-14	3.86756666132242e-16	3.1221861800118e-16	500	0.01
LC-BMI	LC	BMI	rs17207524	6	31726850	T	G	0.000131719	1.13e-09	4.63305079995476e-12	4.149962057363e-11	500	0.01
LC-BMI	LC	BMI	rs17608150	12	110046698	T	C	0.000210039	4.845e-09	1.2286640912391e-10	5.27120086720619e-10	500	0.01
LC-BMI	LC	BMI	rs186229	7	32381557	C	A	0.00041489	1.535e-16	5.89082653940763e-19	2.80551732298987e-19	500	0.01
LC-BMI	LC	BMI	rs2066295	6	26168903	G	A	2.5737435e-06	2.285e-12	1.31861730226146e-15	8.93694066707145e-15	500	0.01
LC-BMI	LC	BMI	rs2208590	20	47411456	T	C	3.40466e-05	2.162e-08	3.0659790320118e-10	2.8399895563949e-09	500	0.01
LC-BMI	LC	BMI	rs2273175	14	104160141	C	T	0.000822877	3.69e-11	4.97954648878457e-13	9.62504436448196e-13	500	0.01
LC-BMI	LC	BMI	rs2278483	2	25040082	T	C	0.000650639	6.501e-31	4.94134878717026e-23	1.70194989402223e-35	500	0.01
LC-BMI	LC	BMI	rs237706	20	47915390	G	T	0.000884664	4.3e-08	1.6252067720109e-09	1.18117161682308e-08	500	0.01
LC-BMI	LC	BMI	rs238230	17	4875566	T	C	0.000637874	4.076e-09	3.21696750463967e-11	1.05914741653561e-10	500	0.01
LC-BMI	LC	BMI	rs2395075	10	75768180	G	A	0.000262378	1.913e-11	4.05696288387985e-13	1.14632643293339e-12	500	0.01
LC-BMI	LC	BMI	rs2523593	6	31326703	C	T	3.259114e-17	0.0002172	1.6638372736362e-10	2.06861211833553e-17	500	0.01
LC-BMI	LC	BMI	rs2838818	21	46641017	A	G	0.000834917	4.943e-20	1.42645437942944e-21	2.16505448960838e-22	500	0.01
LC-BMI	LC	BMI	rs2854277	6	32628084	T	C	3.604415e-13	1.164e-05	2.61541422380078e-11	3.79130447701216e-13	500	0.01
LC-BMI	LC	BMI	rs2855777	4	55554155	A	G	0.000848513	1.523e-10	3.99786896571517e-12	9.62445723505172e-12	500	0.01
LC-BMI	LC	BMI	rs329122	5	133864599	A	G	1.6932e-05	5.499e-15	4.24593286887856e-18	6.80815841667776e-18	500	0.01
LC-BMI	LC	BMI	rs34517439	1	78450517	A	C	2.329659e-10	3.403e-39	8.04796511077076e-45	2.38410078707912e-45	500	0.01
LC-BMI	LC	BMI	rs34661125	6	28281894	A	G	2.237029e-12	0.0002156	2.73529005024069e-09	2.58867447816999e-12	500	0.01
LC-BMI	LC	BMI	rs35107973	4	143125948	T	C	0.000950479	2.749e-09	3.12306637625146e-11	1.41267084517633e-10	500	0.01
LC-BMI	LC	BMI	rs3769159	2	174070111	A	C	8.66466e-05	2.172e-07	2.68517689125538e-09	2.28193158913051e-08	500	0.01
LC-BMI	LC	BMI	rs3936944	1	93106958	C	T	0.000869865	2.366e-08	6.84062560794964e-10	4.57547403202382e-09	500	0.01
LC-BMI	LC	BMI	rs41269265	6	27425349	C	T	4.632662e-11	0.0002513	1.36902339177488e-08	6.24594807978926e-11	500	0.01
LC-BMI	LC	BMI	rs4601460	9	134849254	A	G	0.000578979	2.131e-08	1.65089214350292e-10	1.13518286596673e-09	500	0.01
LC-BMI	LC	BMI	rs501942	6	31840477	T	C	8.403716e-19	1.781e-05	1.42608309482788e-12	4.32424499949249e-19	500	0.01
LC-BMI	LC	BMI	rs506120	15	43802024	T	C	0.000149895	6.935e-07	5.60832073657295e-09	4.36362324137997e-08	500	0.01
LC-BMI	LC	BMI	rs56113850	19	41353107	T	C	5.01845e-19	0.0001703	2.13234725296071e-11	2.51941380405791e-19	500	0.01
LC-BMI	LC	BMI	rs596123	1	79019872	A	C	0.000481021	1.413e-07	4.04595484897308e-09	2.31075808412158e-08	500	0.01
LC-BMI	LC	BMI	rs6695572	1	77945635	A	G	1.5878426e-07	2.825e-28	3.99307742115227e-32	1.03300373095637e-32	500	0.01
LC-BMI	LC	BMI	rs6884303	5	43152799	T	C	0.000973783	3.112e-12	2.44625204258566e-13	4.09724619349261e-13	500	0.01
LC-BMI	LC	BMI	rs6910549	6	25780811	A	G	1.4448921e-07	2.426e-08	1.73155284541854e-11	3.1904740651143e-10	500	0.01
LC-BMI	LC	BMI	rs7042263	9	127039017	C	T	0.000942636	4.68e-10	6.24448343786425e-12	1.51975608851773e-11	500	0.01
LC-BMI	LC	BMI	rs71557378	6	26903585	G	T	1.802226e-08	0.0001026	3.23690926228921e-08	3.19878996881248e-08	500	0.01
LC-BMI	LC	BMI	rs885946	6	29696657	C	T	1.348081e-13	2.231e-06	2.19409343527351e-12	1.3469020678172e-13	500	0.01
LC-WHR	LC	WHR	rs10096191	8	72419498	G	T	0.000984083	9.161e-23	2.93812479017659e-23	1.36025441384639e-25	500	0.01
LC-WHR	LC	WHR	rs1049225	6	32627747	A	G	4.52003e-05	6.374e-09	2.92660062835523e-11	1.78446338817689e-10	500	0.01
LC-WHR	LC	WHR	rs10894196	11	130285356	G	A	0.000226375	4.288e-07	4.21325356986795e-09	2.65810209472445e-08	500	0.01
LC-WHR	LC	WHR	rs11588857	1	204587047	A	G	0.000870116	2.413e-07	8.00992159712587e-09	2.36903873126518e-08	500	0.01
LC-WHR	LC	WHR	rs12316047	12	108393845	A	G	0.00080092	9.485e-10	2.68869936471564e-11	3.14514262480065e-11	500	0.01
LC-WHR	LC	WHR	rs12571414	10	122966573	G	A	0.000344208	6.398e-08	2.80690226474964e-09	9.10767622270298e-09	500	0.01
LC-WHR	LC	WHR	rs12581771	12	1051867	T	C	0.000347081	1.549e-08	4.75194271461684e-10	1.8166268820271e-09	500	0.01
LC-WHR	LC	WHR	rs12913300	15	40655444	T	C	0.000252397	8.354e-08	1.03724181322255e-09	5.12994715159284e-09	500	0.01
LC-WHR	LC	WHR	rs13336226	16	24726071	C	T	0.00083103	3.036e-08	6.9882210131862e-10	1.34900072141434e-09	500	0.01
LC-WHR	LC	WHR	rs1668389	7	32386915	G	T	0.000757346	2.134e-07	4.5271026639995e-09	1.19882811811915e-08	500	0.01
LC-WHR	LC	WHR	rs2434612	5	158022041	G	A	0.000457844	3.143e-09	2.79512060018647e-10	4.99242527468737e-10	500	0.01
LC-WHR	LC	WHR	rs2523579	6	31328517	T	C	2.2023571e-06	8.358e-25	1.4544177900733e-13	3.47315104019484e-30	500	0.01
LC-WHR	LC	WHR	rs2838818	21	46641017	A	G	0.000834917	1.273e-07	6.45880145768684e-09	1.72715763554471e-08	500	0.01
LC-WHR	LC	WHR	rs56113850	19	41353107	T	C	5.01845e-19	1.677e-09	1.4635745521693e-17	2.51562876671305e-19	500	0.01
LC-WHR	LC	WHR	rs570263	6	31847196	T	C	1.7473041e-06	7.462e-25	2.29871748819332e-13	5.64314443854333e-30	500	0.01
LC-WHR	LC	WHR	rs618138	11	111607290	A	G	0.000803233	1.482e-10	5.40588026158073e-12	6.34641662875419e-12	500	0.01
LC-WHR	LC	WHR	rs6545684	2	58740603	G	T	0.000540386	1.118e-10	4.1813101272582e-12	4.2141566347517e-12	500	0.01
LC-WHR	LC	WHR	rs7025089	9	134881443	C	A	0.000712115	4.288e-10	2.96050416273917e-11	3.68078684857061e-11	500	0.01
LC-WHRadjbmi	LC	WHRadjbmi	rs10035782	5	173270328	G	A	0.000597518	5.985e-13	3.88593127935978e-14	7.10123943791929e-15	500	0.01
LC-WHRadjbmi	LC	WHRadjbmi	rs11585691	1	160420036	T	C	0.000932892	4.647e-10	1.87875230678872e-11	8.63096464360495e-12	500	0.01
LC-WHRadjbmi	LC	WHRadjbmi	rs12342875	9	107744958	C	T	0.000503447	3.074e-15	2.55155002738157e-08	9.12914836341375e-17	500	0.01
LC-WHRadjbmi	LC	WHRadjbmi	rs12571414	10	122966573	G	A	0.000344208	2.442e-07	1.22492228737848e-08	2.89493425539661e-08	500	0.01
LC-WHRadjbmi	LC	WHRadjbmi	rs13180	15	78789488	C	T	2.252425e-45	0.000901	6.00111305645698e-15	2.74092637241609e-47	500	0.01
LC-WHRadjbmi	LC	WHRadjbmi	rs2233956	6	31081205	C	T	1.637999e-16	1.262e-30	3.59834853238499e-14	2.72348537385559e-40	500	0.01
LC-WHRadjbmi	LC	WHRadjbmi	rs2834315	21	35355410	T	G	0.000225271	1.238e-07	2.0775345234504e-09	4.20287732834126e-09	500	0.01
LC-WHRadjbmi	LC	WHRadjbmi	rs2854275	6	32628428	A	C	2.058258e-12	1.373e-22	1.23593010336411e-08	1.07526903129226e-28	500	0.01
LC-WHRadjbmi	LC	WHRadjbmi	rs2861647	2	67803820	A	G	0.000783747	2.426e-16	4.78212945490924e-09	9.55684983371344e-18	500	0.01
LC-WHRadjbmi	LC	WHRadjbmi	rs3803360	15	40662669	T	C	0.000150787	8.134e-12	1.23740621035284e-13	6.6302043722793e-14	500	0.01
LC-WHRadjbmi	LC	WHRadjbmi	rs521977	6	31836827	T	G	1.3567737e-07	1.401e-40	3.1647679280822e-21	1.48329127478918e-47	500	0.01
LC-WHRadjbmi	LC	WHRadjbmi	rs56113850	19	41353107	T	C	5.01845e-19	1.5e-06	4.8838157713906e-14	2.51702277138662e-19	500	0.01
LC-WHRadjbmi	LC	WHRadjbmi	rs618138	11	111607290	A	G	0.000803233	1.625e-13	1.31153827420544e-14	1.51793224418215e-15	500	0.01
LC-WHRadjbmi	LC	WHRadjbmi	rs6545684	2	58740603	G	T	0.000540386	4.537e-07	1.47137513790227e-08	3.05484542432386e-08	500	0.01
LC-WHRadjbmi	LC	WHRadjbmi	rs7014001	8	72414289	C	T	0.000598924	1.84e-33	2.21348222275545e-31	1.51852019596333e-36	500	0.01
LC-AAA	LC	AAA	rs10894196	11	130285356	G	A	0.000226375	3.721e-22	1.52743830707424e-16	5.72151953990217e-26	500	0.01
LC-AAA	LC	AAA	rs11680555	2	174038771	G	A	0.000335513	1.149e-08	2.66275932762336e-10	1.83998072148561e-10	500	0.01
LC-AAA	LC	AAA	rs2176290	10	64349979	A	G	0.000591234	1.072e-08	3.22091874955597e-10	2.38335039489632e-10	500	0.01
LC-AAA	LC	AAA	rs4958241	5	133829990	C	A	0.000853191	2.352e-07	1.17002879381847e-08	1.13003519200125e-08	500	0.01
LC-AAA	LC	AAA	rs4977574	9	22098574	G	A	0.000347828	1.67e-114	2.81700245508544e-94	7.21171258399291e-121	500	0.01
LC-AAA	LC	AAA	rs56077333	15	78899003	A	C	4.58044e-100	2.538e-33	3.15328768288209e-66	1.84612922021826e-104	500	0.01
LC-AAA	LC	AAA	rs59339059	8	27416122	G	A	3.3932132e-06	8.256e-11	2.21082914935375e-13	7.20809588318687e-14	500	0.01
LC-AAA	LC	AAA	rs6011779	20	61984317	C	T	1.2064191e-06	3.764e-07	1.64934676699915e-09	1.04239588073144e-09	500	0.01
LC-CM	LC	CM	rs28661610	15	78985317	A	G	2.886866e-14	0.000179205	3.11883818406519e-11	3.4247176225312e-14	500	0.01
LC-HF	LC	HF	rs7859727	9	22102165	T	C	0.000417181	1.975e-15	2.63131872541723e-11	4.12421838437276e-17	500	0.01
LC-HF	LC	HF	rs9788721	15	78802869	C	T	9.513292e-97	0.0001833	2.03227832266526e-20	9.04658320173814e-103	500	0.01
LC-PAD	LC	PAD	rs148696809	6	28934352	C	T	2.574316e-12	0.0003103	1.60416687040083e-08	2.56999264587421e-12	500	0.01
LC-PAD	LC	PAD	rs149543464	6	30400763	A	G	1.324495e-17	4.517e-07	6.48824321095351e-14	6.46464369365555e-18	500	0.01
LC-PAD	LC	PAD	rs2523593	6	31326703	C	T	3.259114e-17	2.875e-07	4.31741552707277e-14	1.68056743205481e-17	500	0.01
LC-PAD	LC	PAD	rs34661125	6	28281894	A	G	2.237029e-12	0.0005975	4.05574663513925e-08	2.21550514536663e-12	500	0.01
LC-PAD	LC	PAD	rs3999544	6	26285867	C	T	1.335785e-10	1.222e-05	6.63597777283163e-10	1.65245264436726e-10	500	0.01
LC-PAD	LC	PAD	rs41269265	6	27425349	C	T	4.632662e-11	0.0002881	3.14175935826713e-08	5.42340311604399e-11	500	0.01
LC-PAD	LC	PAD	rs501942	6	31840477	T	C	8.403716e-19	5.278e-07	3.55076285396622e-14	3.45428423057429e-19	500	0.01
LC-PAD	LC	PAD	rs56077333	15	78899003	A	C	4.58044e-100	0.0001616	2.28861060664197e-25	5.36047764488041e-106	500	0.01
LC-PAD	LC	PAD	rs56113850	19	41353107	T	C	5.01845e-19	0.0009038	2.03481643243684e-09	2.00783155043584e-19	500	0.01
LC-PAD	LC	PAD	rs6910310	6	32604221	G	A	5.718634e-13	0.0003007	1.03666299204372e-08	5.24681861162548e-13	500	0.01
LC-PAD	LC	PAD	rs7099085	10	75735804	T	C	4.81931e-05	1.908e-07	5.5262108949554e-10	2.60369239022002e-08	500	0.01
LC-PAD	LC	PAD	rs9644862	9	22090936	T	G	0.000464801	7.159e-22	3.64083293310684e-15	3.13772242696112e-24	500	0.01
LC-SAH	LC	SAH	rs56077333	15	78899003	A	C	4.58044e-100	2.354e-05	3.36314684612315e-96	3.13873265839106e-109	500	0.01
LC-T2D	LC	T2D	rs1047989	6	32605257	C	A	1.6657239e-06	1.516e-14	1.42391449589093e-17	1.46316249222563e-15	500	0.01
LC-T2D	LC	T2D	rs1065359	7	44259706	A	G	0.000283243	7.923e-10	1.2436567314709e-11	3.14162516811948e-10	500	0.01
LC-T2D	LC	T2D	rs113331129	19	46158062	T	C	0.000979531	3.223e-10	9.29803548694701e-12	1.54640359755023e-10	500	0.01
LC-T2D	LC	T2D	rs1250604	10	81013758	T	C	0.00049965	3.788e-11	1.43504650971529e-08	4.82105278910469e-12	500	0.01
LC-T2D	LC	T2D	rs2855812	6	31472720	T	G	0.000126032	7.28e-09	7.9617574870563e-11	2.60595392112329e-09	500	0.01
LC-T2D	LC	T2D	rs3218020	9	21997872	A	G	0.000799038	2.578e-12	1.2836128449803e-09	2.79909256657836e-13	500	0.01
LC-T2D	LC	T2D	rs4392990	9	19051028	G	T	0.000932922	9.142e-09	2.69968125076446e-10	4.87431532935303e-09	500	0.01
LC-T2D	LC	T2D	rs77466522	10	114674436	T	G	0.00057471	2.887e-12	3.94420353997966e-14	6.80684265170912e-13	500	0.01
LC-FG	LC	FG	rs1065359	7	44259706	A	G	0.000283243	2.331e-87	6.43368294062032e-85	2.44679853321161e-99	500	0.01
LC-FG	LC	FG	rs2072113	11	61604967	T	C	1.34047e-05	2.069e-12	1.61367670967764e-19	2.20359343530675e-15	500	0.01
LC-CRP	LC	CRP	rs10059188	5	130862999	A	C	0.000826798	2.8e-07	1.59805790243614e-08	3.02466138990513e-08	500	0.01
LC-CRP	LC	CRP	rs10197392	2	214038178	A	G	2.38019e-05	2.1e-22	8.64908167227571e-23	1.50611318652905e-25	500	0.01
LC-CRP	LC	CRP	rs112309636	6	26161111	C	A	1.1995e-05	2.4e-22	5.20441619281115e-23	1.30365321998655e-25	500	0.01
LC-CRP	LC	CRP	rs17612852	6	32620572	G	A	0.000237214	1.6e-22	6.69516131547395e-22	3.43937703761708e-25	500	0.01
LC-CRP	LC	CRP	rs1808730	1	44045528	A	G	0.000915716	1.8e-12	5.1432960342313e-13	5.80967423953811e-14	500	0.01
LC-CRP	LC	CRP	rs198421	11	61518237	A	G	0.000244286	5.2e-10	2.43181456256021e-11	1.84072863548955e-11	500	0.01
LC-CRP	LC	CRP	rs214278	14	73605495	A	G	0.000510011	1.8e-17	1.97792663710283e-17	1.5288786138545e-19	500	0.01
LC-CRP	LC	CRP	rs34517439	1	78450517	A	C	2.329659e-10	5.4e-10	6.67137850070244e-15	4.81971386116663e-13	500	0.01
LC-CRP	LC	CRP	rs34814028	7	22891353	A	G	0.00051048	8.7e-11	8.83183717524015e-12	3.28599286430949e-12	500	0.01
LC-CRP	LC	CRP	rs3852860	19	45382966	T	C	0.000730565	1.4e-46	3.34297405776004e-40	1.08212297730172e-50	500	0.01
LC-CRP	LC	CRP	rs521977	6	31836827	T	G	1.3567737e-07	1.7e-40	1.23393368930914e-18	1.48018109722263e-47	500	0.01
LC-CRP	LC	CRP	rs550057	9	136146597	T	C	0.000767229	1.4e-20	3.36042819060531e-10	2.65780249044726e-23	500	0.01
LC-CRP	LC	CRP	rs56077333	15	78899003	A	C	4.58044e-100	4.1e-06	5.08032298763611e-37	2.72970257460273e-105	500	0.01
LC-CRP	LC	CRP	rs56113850	19	41353107	T	C	5.01845e-19	3.2e-09	6.00188201028811e-18	2.85146963710125e-19	500	0.01
LC-CRP	LC	CRP	rs6695572	1	77945635	A	G	1.5878426e-07	5e-10	2.10386525622642e-13	2.05566710089002e-12	500	0.01
LC-CRP	LC	CRP	rs77710113	1	154618623	C	T	9.5841031e-07	7.4e-23	1.13949401768484e-09	1.99182675693772e-27	500	0.01
LC-CRP	LC	CRP	rs9266231	6	31325380	C	T	2.29652e-05	2.7e-35	2.22619432698747e-17	2.02520483386415e-40	500	0.01
LC-GlycA	LC	GlycA	rs17612852	6	32620572	G	A	0.000237214	2.00000001996811e-09	2.84287068370527e-12	2.55573248287003e-12	500	0.01
LC-GlycA	LC	GlycA	rs42544	16	72139537	T	C	0.000910734	1.29998996537546e-07	1.85900079068988e-09	2.80484050861666e-09	500	0.01
LC-GlycA	LC	GlycA	rs55697235	16	71493214	A	G	5.26933e-05	8.70001497192316e-06	2.98560510816745e-09	6.8286724813263e-09	500	0.01
LC-GlycA	LC	GlycA	rs56077333	15	78899003	A	C	4.58044e-100	2.19998641983516e-05	3.25890528298637e-62	7.03943196861579e-103	500	0.01
LC-GlycA	LC	GlycA	rs56113850	19	41353107	T	C	5.01845e-19	4.09996359041765e-05	4.59008372762341e-18	9.55325507081663e-19	500	0.01
LC-GlycA	LC	GlycA	rs9266244	6	31325692	G	A	2.0312836e-07	2.99985318119079e-28	2.09533220817827e-08	7.02918993245404e-37	500	0.01
LC-TG	LC	TG	rs1029643	17	70296032	A	G	0.000304076	1.51e-08	3.14127175072861e-09	6.22445660386225e-10	500	0.01
LC-TG	LC	TG	rs11021305	11	95498269	C	T	0.000277917	7.51e-09	1.58710871254034e-09	2.75969892702473e-10	500	0.01
LC-TG	LC	TG	rs113368813	17	42075598	C	T	0.000832265	8.26e-08	2.26044374286708e-08	5.97832660063382e-09	500	0.01
LC-TG	LC	TG	rs12050604	15	43357406	A	C	0.000928309	6.15e-08	1.8125929880654e-08	4.47355337115894e-09	500	0.01
LC-TG	LC	TG	rs1265089	6	31108607	A	G	6.9482645e-06	1.88e-30	8.17436485851291e-19	2.46370594877183e-35	500	0.01
LC-TG	LC	TG	rs12931768	16	950503	A	C	0.000681458	1.8e-16	4.40887434251023e-16	1.57497704875534e-18	500	0.01
LC-TG	LC	TG	rs1651274	5	158020425	G	A	0.000998267	2.32e-40	4.16211066138867e-27	1.75967090906006e-44	500	0.01
LC-TG	LC	TG	rs2443058	15	61947055	A	C	0.000349199	2.2e-13	4.3209807149639e-08	1.58825717775053e-15	500	0.01
LC-TG	LC	TG	rs2523608	6	31322559	G	A	3.8147648e-06	3.54e-26	8.47184098695516e-16	9.1963629911182e-31	500	0.01
LC-TG	LC	TG	rs2727270	11	61603237	T	C	1.73766e-05	1.25e-136	6.88630283299118e-95	1.4428515227706e-148	500	0.01
LC-TG	LC	TG	rs2838818	21	46641017	A	G	0.000834917	1.52e-08	4.85113913585128e-09	9.03358260508644e-10	500	0.01
LC-TG	LC	TG	rs28471687	8	72459582	G	A	0.000852463	1e-25	6.8037845819999e-24	1.7227645142696e-28	500	0.01
LC-TG	LC	TG	rs2854275	6	32628428	A	C	2.058258e-12	2.43e-53	7.01585353591887e-31	1.82519791813521e-64	500	0.01
LC-TG	LC	TG	rs28550053	8	19934305	G	A	0.000259328	1.17e-51	6.14841104667136e-46	1.31462598512024e-56	500	0.01
LC-TG	LC	TG	rs2967597	19	8566894	C	T	0.000926198	1.28e-28	2.68064402047051e-26	1.42182886500551e-31	500	0.01
LC-TG	LC	TG	rs34025993	9	123516572	A	G	0.00040361	5.71e-08	1.18317336892149e-08	3.06969083293973e-09	500	0.01
LC-TG	LC	TG	rs389883	6	31947460	G	T	1.8794111e-06	2.5e-63	6.80494876137225e-41	1.65611209150965e-71	500	0.01
LC-TG	LC	TG	rs4733612	8	129569999	G	A	0.000925338	4.98e-08	1.48941029715887e-08	3.52827884931226e-09	500	0.01
LC-TG	LC	TG	rs4900591	14	104154878	A	G	0.000620424	6.81e-13	5.64527446569434e-13	1.24333342074557e-14	500	0.01
LC-TG	LC	TG	rs550057	9	136146597	T	C	0.000767229	4.99e-10	2.18698914090468e-10	1.97198863815656e-11	500	0.01
LC-TG	LC	TG	rs618138	11	111607290	A	G	0.000803233	1.42e-07	3.68511516440291e-08	1.07994604817735e-08	500	0.01
LC-TG	LC	TG	rs7104343	11	116529024	T	C	0.000190331	1.29e-112	9.46484553041822e-96	4.16035187011206e-121	500	0.01
LC-TG	LC	TG	rs7141	17	7614601	G	A	0.000708291	5.5e-09	1.80590862537468e-09	2.74958921103658e-10	500	0.01
LC-TG	LC	TG	rs7302200	12	56449435	A	G	0.000477303	8.49e-08	1.84524084722734e-08	5.0765573406013e-09	500	0.01
LC-TG	LC	TG	rs73728204	6	32577903	C	A	0.000205214	2.45e-100	6.28780296855551e-69	7.25994106493643e-109	500	0.01
LC-TG	LC	TG	rs75499503	6	26145217	T	C	6.1560857e-06	1.61e-08	7.40564832304215e-10	1.9313154537968e-10	500	0.01
LC-TG	LC	TG	rs77418937	7	72991247	T	C	0.000301024	2.16e-21	1.85470093775378e-13	2.17497564941012e-24	500	0.01
LC-TG	LC	TG	rs8029210	15	44013181	A	G	0.000967575	1.27e-43	1.97360474941006e-29	5.59537230927399e-48	500	0.01
LC-TG	LC	TG	rs9378248	6	31326289	A	G	9.0442132e-07	6.85e-84	1.46941620152151e-55	6.5689987190492e-94	500	0.01
LC-TG	LC	TG	rs978689	12	46102356	T	C	0.000637403	4.4e-18	1.76962599872645e-17	2.66389285982831e-20	500	0.01
LC-TG	LC	TG	rs9925265	16	56950210	A	G	0.000919405	3.41e-16	3.76751617949842e-10	2.09608775178476e-18	500	0.01
LC-BMI	LC	BMI	rs1007934	14	73463479	A	G	0.000930461	1.775e-11	2.69709905494772e-13	4.6487767913443e-13	500	0.1
LC-BMI	LC	BMI	rs1035440	5	130446040	T	C	0.000939573	1.354e-08	7.54770752096221e-10	2.97802448122111e-09	500	0.1
LC-BMI	LC	BMI	rs114302413	6	33845690	A	C	0.00031385	3.149e-07	3.00621065764464e-09	3.52781315499575e-08	500	0.1
LC-BMI	LC	BMI	rs11613704	12	980925	A	C	0.000518989	2.723e-24	2.16637307362133e-25	8.68205479243703e-27	500	0.1
LC-BMI	LC	BMI	rs11645302	16	28951457	T	C	0.000174666	3.12e-11	3.90326433193791e-13	2.33080459771326e-12	500	0.1
LC-BMI	LC	BMI	rs12037224	1	96964159	C	A	0.000555536	3.558e-13	4.04661140318358e-15	4.49512556985322e-15	500	0.1
LC-BMI	LC	BMI	rs12316047	12	108393845	A	G	0.00080092	1.335e-17	1.42162905950007e-19	4.17500113866117e-20	500	0.1
LC-BMI	LC	BMI	rs13109017	4	67816492	C	T	0.000786333	8.52e-08	1.34439624475203e-09	1.00789895990673e-08	500	0.1
LC-BMI	LC	BMI	rs13206443	6	26119245	T	C	1.6255759e-07	8.298e-10	1.41644943233856e-13	3.37109561443281e-12	500	0.1
LC-BMI	LC	BMI	rs1482058	15	61157114	T	C	0.000124343	2.228e-07	2.6227637845544e-09	2.02920967823766e-08	500	0.1
LC-BMI	LC	BMI	rs148696809	6	28934352	C	T	2.574316e-12	0.0003605	7.0469952591343e-09	3.00086806262284e-12	500	0.1
LC-BMI	LC	BMI	rs1523785	2	36737784	A	G	0.000129852	4.045e-07	2.82565192953954e-09	2.17491291317033e-08	500	0.1
LC-BMI	LC	BMI	rs1624064	6	26378681	C	T	0.000141107	8.609e-10	6.6278473417893e-12	3.0127512678422e-11	500	0.1
LC-BMI	LC	BMI	rs1701704	12	56412487	G	T	0.000884294	1.675e-14	3.86756666132242e-16	3.1221861800118e-16	500	0.1
LC-BMI	LC	BMI	rs17608150	12	110046698	T	C	0.000210039	4.845e-09	1.2286640912391e-10	5.27120086720619e-10	500	0.1
LC-BMI	LC	BMI	rs186229	7	32381557	C	A	0.00041489	1.535e-16	5.89082653940763e-19	2.80551732298987e-19	500	0.1
LC-BMI	LC	BMI	rs1966	6	31107733	T	C	6.8559089e-06	1.441e-07	4.65541065679479e-10	4.93903504623982e-09	500	0.1
LC-BMI	LC	BMI	rs2051544	6	26071093	T	C	0.00030349	2.335e-07	1.3477103464079e-09	1.49398134973686e-08	500	0.1
LC-BMI	LC	BMI	rs2066295	6	26168903	G	A	2.5737435e-06	2.285e-12	1.31861730226146e-15	8.93694066707145e-15	500	0.1
LC-BMI	LC	BMI	rs2208590	20	47411456	T	C	3.40466e-05	2.162e-08	3.0659790320118e-10	2.8399895563949e-09	500	0.1
LC-BMI	LC	BMI	rs2273175	14	104160141	C	T	0.000822877	3.69e-11	4.97954648878457e-13	9.62504436448196e-13	500	0.1
LC-BMI	LC	BMI	rs2277869	12	1016910	C	T	2.4590628e-07	5.203e-07	3.37421242905355e-10	9.5771025599964e-09	500	0.1
LC-BMI	LC	BMI	rs2278483	2	25040082	T	C	0.000650639	6.501e-31	4.94134878717026e-23	1.70194989402223e-35	500	0.1
LC-BMI	LC	BMI	rs237706	20	47915390	G	T	0.000884664	4.3e-08	1.6252067720109e-09	1.18117161682308e-08	500	0.1
LC-BMI	LC	BMI	rs238230	17	4875566	T	C	0.000637874	4.076e-09	3.21696750463967e-11	1.05914741653561e-10	500	0.1
LC-BMI	LC	BMI	rs2395075	10	75768180	G	A	0.000262378	1.913e-11	4.05696288387985e-13	1.14632643293339e-12	500	0.1
LC-BMI	LC	BMI	rs2523593	6	31326703	C	T	3.259114e-17	0.0002172	1.6638372736362e-10	2.06861211833553e-17	500	0.1
LC-BMI	LC	BMI	rs2760994	6	32574308	C	T	0.000969695	3.038e-07	3.6656167937649e-09	2.7797841881408e-08	500	0.1
LC-BMI	LC	BMI	rs2838818	21	46641017	A	G	0.000834917	4.943e-20	1.42645437942944e-21	2.16505448960838e-22	500	0.1
LC-BMI	LC	BMI	rs2854277	6	32628084	T	C	3.604415e-13	1.164e-05	2.61541422380078e-11	3.79130447701216e-13	500	0.1
LC-BMI	LC	BMI	rs2855777	4	55554155	A	G	0.000848513	1.523e-10	3.99786896571517e-12	9.62445723505172e-12	500	0.1
LC-BMI	LC	BMI	rs329122	5	133864599	A	G	1.6932e-05	5.499e-15	4.24593286887856e-18	6.80815841667776e-18	500	0.1
LC-BMI	LC	BMI	rs34244947	6	26761745	C	T	9.4392915e-09	7.071e-05	1.5687132020252e-08	1.63083367919756e-08	500	0.1
LC-BMI	LC	BMI	rs34517439	1	78450517	A	C	2.329659e-10	3.403e-39	8.04796511077076e-45	2.38410078707912e-45	500	0.1
LC-BMI	LC	BMI	rs34661125	6	28281894	A	G	2.237029e-12	0.0002156	2.73529005024069e-09	2.58867447816999e-12	500	0.1
LC-BMI	LC	BMI	rs35027236	1	78984142	G	A	0.000695634	3.423e-07	4.3867158125289e-09	3.88324573271019e-08	500	0.1
LC-BMI	LC	BMI	rs35107973	4	143125948	T	C	0.000950479	2.749e-09	3.12306637625146e-11	1.41267084517633e-10	500	0.1
LC-BMI	LC	BMI	rs3769159	2	174070111	A	C	8.66466e-05	2.172e-07	2.68517689125538e-09	2.28193158913051e-08	500	0.1
LC-BMI	LC	BMI	rs391165	6	31947086	A	G	0.000372303	2.249e-13	2.11754107212e-15	4.38980664862649e-15	500	0.1
LC-BMI	LC	BMI	rs3936944	1	93106958	C	T	0.000869865	2.366e-08	6.84062560794964e-10	4.57547403202382e-09	500	0.1
LC-BMI	LC	BMI	rs41269265	6	27425349	C	T	4.632662e-11	0.0002513	1.36902339177488e-08	6.24594807978926e-11	500	0.1
LC-BMI	LC	BMI	rs4601460	9	134849254	A	G	0.000578979	2.131e-08	1.65089214350292e-10	1.13518286596673e-09	500	0.1
LC-BMI	LC	BMI	rs501942	6	31840477	T	C	8.403716e-19	1.781e-05	1.42608309482788e-12	4.32424499949249e-19	500	0.1
LC-BMI	LC	BMI	rs506120	15	43802024	T	C	0.000149895	6.935e-07	5.60832073657295e-09	4.36362324137997e-08	500	0.1
LC-BMI	LC	BMI	rs56113850	19	41353107	T	C	5.01845e-19	0.0001703	2.13234725296071e-11	2.51941380405791e-19	500	0.1
LC-BMI	LC	BMI	rs596123	1	79019872	A	C	0.000481021	1.413e-07	4.04595484897308e-09	2.31075808412158e-08	500	0.1
LC-BMI	LC	BMI	rs6695572	1	77945635	A	G	1.5878426e-07	2.825e-28	3.99307742115227e-32	1.03300373095637e-32	500	0.1
LC-BMI	LC	BMI	rs6884303	5	43152799	T	C	0.000973783	3.112e-12	2.44625204258566e-13	4.09724619349261e-13	500	0.1
LC-BMI	LC	BMI	rs7042263	9	127039017	C	T	0.000942636	4.68e-10	6.24448343786425e-12	1.51975608851773e-11	500	0.1
LC-BMI	LC	BMI	rs885946	6	29696657	C	T	1.348081e-13	2.231e-06	2.19409343527351e-12	1.3469020678172e-13	500	0.1
LC-WHR	LC	WHR	rs10096191	8	72419498	G	T	0.000984083	9.161e-23	2.93812479017659e-23	1.36025441384639e-25	500	0.1
LC-WHR	LC	WHR	rs1049225	6	32627747	A	G	4.52003e-05	6.374e-09	2.92660062835523e-11	1.78446338817689e-10	500	0.1
LC-WHR	LC	WHR	rs10894196	11	130285356	G	A	0.000226375	4.288e-07	4.21325356986795e-09	2.65810209472445e-08	500	0.1
LC-WHR	LC	WHR	rs11588857	1	204587047	A	G	0.000870116	2.413e-07	8.00992159712587e-09	2.36903873126518e-08	500	0.1
LC-WHR	LC	WHR	rs12316047	12	108393845	A	G	0.00080092	9.485e-10	2.68869936471564e-11	3.14514262480065e-11	500	0.1
LC-WHR	LC	WHR	rs12571414	10	122966573	G	A	0.000344208	6.398e-08	2.80690226474964e-09	9.10767622270298e-09	500	0.1
LC-WHR	LC	WHR	rs12581771	12	1051867	T	C	0.000347081	1.549e-08	4.75194271461684e-10	1.8166268820271e-09	500	0.1
LC-WHR	LC	WHR	rs12913300	15	40655444	T	C	0.000252397	8.354e-08	1.03724181322255e-09	5.12994715159284e-09	500	0.1
LC-WHR	LC	WHR	rs13336226	16	24726071	C	T	0.00083103	3.036e-08	6.9882210131862e-10	1.34900072141434e-09	500	0.1
LC-WHR	LC	WHR	rs1668389	7	32386915	G	T	0.000757346	2.134e-07	4.5271026639995e-09	1.19882811811915e-08	500	0.1
LC-WHR	LC	WHR	rs2434612	5	158022041	G	A	0.000457844	3.143e-09	2.79512060018647e-10	4.99242527468737e-10	500	0.1
LC-WHR	LC	WHR	rs2523579	6	31328517	T	C	2.2023571e-06	8.358e-25	1.4544177900733e-13	3.47315104019484e-30	500	0.1
LC-WHR	LC	WHR	rs2838818	21	46641017	A	G	0.000834917	1.273e-07	6.45880145768684e-09	1.72715763554471e-08	500	0.1
LC-WHR	LC	WHR	rs56113850	19	41353107	T	C	5.01845e-19	1.677e-09	1.4635745521693e-17	2.51562876671305e-19	500	0.1
LC-WHR	LC	WHR	rs570263	6	31847196	T	C	1.7473041e-06	7.462e-25	2.29871748819332e-13	5.64314443854333e-30	500	0.1
LC-WHR	LC	WHR	rs618138	11	111607290	A	G	0.000803233	1.482e-10	5.40588026158073e-12	6.34641662875419e-12	500	0.1
LC-WHR	LC	WHR	rs6545684	2	58740603	G	T	0.000540386	1.118e-10	4.1813101272582e-12	4.2141566347517e-12	500	0.1
LC-WHR	LC	WHR	rs7025089	9	134881443	C	A	0.000712115	4.288e-10	2.96050416273917e-11	3.68078684857061e-11	500	0.1
LC-WHRadjbmi	LC	WHRadjbmi	rs10035782	5	173270328	G	A	0.000597518	5.985e-13	3.88593127935978e-14	7.10123943791929e-15	500	0.1
LC-WHRadjbmi	LC	WHRadjbmi	rs11585691	1	160420036	T	C	0.000932892	4.647e-10	1.87875230678872e-11	8.63096464360495e-12	500	0.1
LC-WHRadjbmi	LC	WHRadjbmi	rs12342875	9	107744958	C	T	0.000503447	3.074e-15	2.55155002738157e-08	9.12914836341375e-17	500	0.1
LC-WHRadjbmi	LC	WHRadjbmi	rs12571414	10	122966573	G	A	0.000344208	2.442e-07	1.22492228737848e-08	2.89493425539661e-08	500	0.1
LC-WHRadjbmi	LC	WHRadjbmi	rs1265093	6	31107187	A	G	0.000585403	7.642e-16	3.82297411609679e-09	1.16819690151403e-17	500	0.1
LC-WHRadjbmi	LC	WHRadjbmi	rs13180	15	78789488	C	T	2.252425e-45	0.000901	6.00111305645698e-15	2.74092637241609e-47	500	0.1
LC-WHRadjbmi	LC	WHRadjbmi	rs17612852	6	32620572	G	A	0.000237214	1.415e-08	5.2399131956121e-10	1.28499301611632e-09	500	0.1
LC-WHRadjbmi	LC	WHRadjbmi	rs2233956	6	31081205	C	T	1.637999e-16	1.262e-30	3.59834853238499e-14	2.72348537385559e-40	500	0.1
LC-WHRadjbmi	LC	WHRadjbmi	rs2834315	21	35355410	T	G	0.000225271	1.238e-07	2.0775345234504e-09	4.20287732834126e-09	500	0.1
LC-WHRadjbmi	LC	WHRadjbmi	rs2854275	6	32628428	A	C	2.058258e-12	1.373e-22	1.23593010336411e-08	1.07526903129226e-28	500	0.1
LC-WHRadjbmi	LC	WHRadjbmi	rs2861647	2	67803820	A	G	0.000783747	2.426e-16	4.78212945490924e-09	9.55684983371344e-18	500	0.1
LC-WHRadjbmi	LC	WHRadjbmi	rs3803360	15	40662669	T	C	0.000150787	8.134e-12	1.23740621035284e-13	6.6302043722793e-14	500	0.1
LC-WHRadjbmi	LC	WHRadjbmi	rs521977	6	31836827	T	G	1.3567737e-07	1.401e-40	3.1647679280822e-21	1.48329127478918e-47	500	0.1
LC-WHRadjbmi	LC	WHRadjbmi	rs56113850	19	41353107	T	C	5.01845e-19	1.5e-06	4.8838157713906e-14	2.51702277138662e-19	500	0.1
LC-WHRadjbmi	LC	WHRadjbmi	rs618138	11	111607290	A	G	0.000803233	1.625e-13	1.31153827420544e-14	1.51793224418215e-15	500	0.1
LC-WHRadjbmi	LC	WHRadjbmi	rs6545684	2	58740603	G	T	0.000540386	4.537e-07	1.47137513790227e-08	3.05484542432386e-08	500	0.1
LC-WHRadjbmi	LC	WHRadjbmi	rs7014001	8	72414289	C	T	0.000598924	1.84e-33	2.21348222275545e-31	1.51852019596333e-36	500	0.1
LC-WHRadjbmi	LC	WHRadjbmi	rs9266231	6	31325380	C	T	2.29652e-05	7.164e-35	4.88331012632413e-19	3.13590117305681e-38	500	0.1
LC-AAA	LC	AAA	rs10894196	11	130285356	G	A	0.000226375	3.721e-22	1.52743830707424e-16	5.72151953990217e-26	500	0.1
LC-AAA	LC	AAA	rs11680555	2	174038771	G	A	0.000335513	1.149e-08	2.66275932762336e-10	1.83998072148561e-10	500	0.1
LC-AAA	LC	AAA	rs12443170	15	78907736	A	G	9.170048e-34	6.214e-05	6.77151871154377e-12	1.46440573432621e-34	500	0.1
LC-AAA	LC	AAA	rs2176290	10	64349979	A	G	0.000591234	1.072e-08	3.22091874955597e-10	2.38335039489632e-10	500	0.1
LC-AAA	LC	AAA	rs4958241	5	133829990	C	A	0.000853191	2.352e-07	1.17002879381847e-08	1.13003519200125e-08	500	0.1
LC-AAA	LC	AAA	rs4977574	9	22098574	G	A	0.000347828	1.67e-114	2.81700245508544e-94	7.21171258399291e-121	500	0.1
LC-AAA	LC	AAA	rs56077333	15	78899003	A	C	4.58044e-100	2.538e-33	3.15328768288209e-66	1.84612922021826e-104	500	0.1
LC-AAA	LC	AAA	rs59339059	8	27416122	G	A	3.3932132e-06	8.256e-11	2.21082914935375e-13	7.20809588318687e-14	500	0.1
LC-AAA	LC	AAA	rs6011779	20	61984317	C	T	1.2064191e-06	3.764e-07	1.64934676699915e-09	1.04239588073144e-09	500	0.1
LC-AAA	LC	AAA	rs7181033	15	79152414	T	C	1.053789e-11	7.87e-13	1.6267175094829e-17	1.44231315305775e-18	500	0.1
LC-AAA	LC	AAA	rs76474922	15	78884553	C	A	6.134768e-21	8.418e-09	4.35173474644373e-15	4.26896157147224e-21	500	0.1
LC-AAA	LC	AAA	rs77719127	15	79110783	T	C	1.794494e-13	0.0001555	2.10677540133236e-08	2.7130520281212e-13	500	0.1
LC-CM	LC	CM	rs28661610	15	78985317	A	G	2.886866e-14	0.000179205	3.11883818406519e-11	3.4247176225312e-14	500	0.1
LC-HF	LC	HF	rs7859727	9	22102165	T	C	0.000417181	1.975e-15	2.63131872541723e-11	4.12421838437276e-17	500	0.1
LC-HF	LC	HF	rs9788721	15	78802869	C	T	9.513292e-97	0.0001833	2.03227832266526e-20	9.04658320173814e-103	500	0.1
LC-PAD	LC	PAD	rs148696809	6	28934352	C	T	2.574316e-12	0.0003103	1.60416687040083e-08	2.56999264587421e-12	500	0.1
LC-PAD	LC	PAD	rs149543464	6	30400763	A	G	1.324495e-17	4.517e-07	6.48824321095351e-14	6.46464369365555e-18	500	0.1
LC-PAD	LC	PAD	rs2523593	6	31326703	C	T	3.259114e-17	2.875e-07	4.31741552707277e-14	1.68056743205481e-17	500	0.1
LC-PAD	LC	PAD	rs34661125	6	28281894	A	G	2.237029e-12	0.0005975	4.05574663513925e-08	2.21550514536663e-12	500	0.1
LC-PAD	LC	PAD	rs3999544	6	26285867	C	T	1.335785e-10	1.222e-05	6.63597777283163e-10	1.65245264436726e-10	500	0.1
LC-PAD	LC	PAD	rs41269265	6	27425349	C	T	4.632662e-11	0.0002881	3.14175935826713e-08	5.42340311604399e-11	500	0.1
LC-PAD	LC	PAD	rs501942	6	31840477	T	C	8.403716e-19	5.278e-07	3.55076285396622e-14	3.45428423057429e-19	500	0.1
LC-PAD	LC	PAD	rs56077333	15	78899003	A	C	4.58044e-100	0.0001616	2.28861060664197e-25	5.36047764488041e-106	500	0.1
LC-PAD	LC	PAD	rs56113850	19	41353107	T	C	5.01845e-19	0.0009038	2.03481643243684e-09	2.00783155043584e-19	500	0.1
LC-PAD	LC	PAD	rs6910310	6	32604221	G	A	5.718634e-13	0.0003007	1.03666299204372e-08	5.24681861162548e-13	500	0.1
LC-PAD	LC	PAD	rs7099085	10	75735804	T	C	4.81931e-05	1.908e-07	5.5262108949554e-10	2.60369239022002e-08	500	0.1
LC-PAD	LC	PAD	rs9644862	9	22090936	T	G	0.000464801	7.159e-22	3.64083293310684e-15	3.13772242696112e-24	500	0.1
LC-SAH	LC	SAH	rs56077333	15	78899003	A	C	4.58044e-100	2.354e-05	3.36314684612315e-96	3.13873265839106e-109	500	0.1
LC-T2D	LC	T2D	rs1047989	6	32605257	C	A	1.6657239e-06	1.516e-14	1.42391449589093e-17	1.46316249222563e-15	500	0.1
LC-T2D	LC	T2D	rs1065359	7	44259706	A	G	0.000283243	7.923e-10	1.2436567314709e-11	3.14162516811948e-10	500	0.1
LC-T2D	LC	T2D	rs113331129	19	46158062	T	C	0.000979531	3.223e-10	9.29803548694701e-12	1.54640359755023e-10	500	0.1
LC-T2D	LC	T2D	rs1250604	10	81013758	T	C	0.00049965	3.788e-11	1.43504650971529e-08	4.82105278910469e-12	500	0.1
LC-T2D	LC	T2D	rs2516396	6	31521913	A	G	0.000708181	1.485e-08	3.29881689029893e-10	6.5144902324597e-09	500	0.1
LC-T2D	LC	T2D	rs2760994	6	32574308	C	T	0.000969695	2.032e-08	6.25471862994763e-10	1.12760859404535e-08	500	0.1
LC-T2D	LC	T2D	rs2855812	6	31472720	T	G	0.000126032	7.28e-09	7.9617574870563e-11	2.60595392112329e-09	500	0.1
LC-T2D	LC	T2D	rs3218020	9	21997872	A	G	0.000799038	2.578e-12	1.2836128449803e-09	2.79909256657836e-13	500	0.1
LC-T2D	LC	T2D	rs4392990	9	19051028	G	T	0.000932922	9.142e-09	2.69968125076446e-10	4.87431532935303e-09	500	0.1
LC-T2D	LC	T2D	rs77466522	10	114674436	T	G	0.00057471	2.887e-12	3.94420353997966e-14	6.80684265170912e-13	500	0.1
LC-FG	LC	FG	rs1065359	7	44259706	A	G	0.000283243	2.331e-87	6.43368294062032e-85	2.44679853321161e-99	500	0.1
LC-FG	LC	FG	rs2072113	11	61604967	T	C	1.34047e-05	2.069e-12	1.61367670967764e-19	2.20359343530675e-15	500	0.1
LC-CRP	LC	CRP	rs10059188	5	130862999	A	C	0.000826798	2.8e-07	1.59805790243614e-08	3.02466138990513e-08	500	0.1
LC-CRP	LC	CRP	rs10197392	2	214038178	A	G	2.38019e-05	2.1e-22	8.64908167227571e-23	1.50611318652905e-25	500	0.1
LC-CRP	LC	CRP	rs112309636	6	26161111	C	A	1.1995e-05	2.4e-22	5.20441619281115e-23	1.30365321998655e-25	500	0.1
LC-CRP	LC	CRP	rs117824460	19	41371480	G	A	5.722514e-08	8e-12	2.14987617990433e-15	1.30449216036617e-14	500	0.1
LC-CRP	LC	CRP	rs17612852	6	32620572	G	A	0.000237214	1.6e-22	6.69516131547395e-22	3.43937703761708e-25	500	0.1
LC-CRP	LC	CRP	rs1808730	1	44045528	A	G	0.000915716	1.8e-12	5.1432960342313e-13	5.80967423953811e-14	500	0.1
LC-CRP	LC	CRP	rs198421	11	61518237	A	G	0.000244286	5.2e-10	2.43181456256021e-11	1.84072863548955e-11	500	0.1
LC-CRP	LC	CRP	rs214278	14	73605495	A	G	0.000510011	1.8e-17	1.97792663710283e-17	1.5288786138545e-19	500	0.1
LC-CRP	LC	CRP	rs2516396	6	31521913	A	G	0.000708181	7.8e-13	2.02287631962484e-13	2.0791330475235e-14	500	0.1
LC-CRP	LC	CRP	rs34517439	1	78450517	A	C	2.329659e-10	5.4e-10	6.67137850070244e-15	4.81971386116663e-13	500	0.1
LC-CRP	LC	CRP	rs34814028	7	22891353	A	G	0.00051048	8.7e-11	8.83183717524015e-12	3.28599286430949e-12	500	0.1
LC-CRP	LC	CRP	rs3852860	19	45382966	T	C	0.000730565	1.4e-46	3.34297405776004e-40	1.08212297730172e-50	500	0.1
LC-CRP	LC	CRP	rs41285646	6	32551603	A	G	8.5326325e-06	2e-15	3.28087941735776e-17	5.11552641284488e-18	500	0.1
LC-CRP	LC	CRP	rs4413606	6	26338257	A	G	0.000730104	1.5e-16	1.64779223604408e-16	1.87526427637861e-18	500	0.1
LC-CRP	LC	CRP	rs521977	6	31836827	T	G	1.3567737e-07	1.7e-40	1.23393368930914e-18	1.48018109722263e-47	500	0.1
LC-CRP	LC	CRP	rs550057	9	136146597	T	C	0.000767229	1.4e-20	3.36042819060531e-10	2.65780249044726e-23	500	0.1
LC-CRP	LC	CRP	rs56077333	15	78899003	A	C	4.58044e-100	4.1e-06	5.08032298763611e-37	2.72970257460273e-105	500	0.1
LC-CRP	LC	CRP	rs56113850	19	41353107	T	C	5.01845e-19	3.2e-09	6.00188201028811e-18	2.85146963710125e-19	500	0.1
LC-CRP	LC	CRP	rs57651384	6	32923849	A	G	6.2771265e-06	3.2e-21	3.04454014720466e-09	3.48060084045523e-25	500	0.1
LC-CRP	LC	CRP	rs6695572	1	77945635	A	G	1.5878426e-07	5e-10	2.10386525622642e-13	2.05566710089002e-12	500	0.1
LC-CRP	LC	CRP	rs76288224	6	32561566	G	A	2.53606e-05	5.1e-07	3.19489721930496e-09	2.2332520298258e-08	500	0.1
LC-CRP	LC	CRP	rs77710113	1	154618623	C	T	9.5841031e-07	7.4e-23	1.13949401768484e-09	1.99182675693772e-27	500	0.1
LC-CRP	LC	CRP	rs9266231	6	31325380	C	T	2.29652e-05	2.7e-35	2.22619432698747e-17	2.02520483386415e-40	500	0.1
LC-CRP	LC	CRP	rs9461246	6	26381660	A	G	4.3317717e-06	4.6e-07	1.0704140673164e-09	1.27981589902729e-08	500	0.1
LC-GlycA	LC	GlycA	rs143127868	15	78711994	G	A	2.2238183e-06	0.000109999319893519	3.62434690596355e-09	1.18817181924286e-08	500	0.1
LC-GlycA	LC	GlycA	rs17612852	6	32620572	G	A	0.000237214	2.00000001996811e-09	2.84287068370527e-12	2.55573248287003e-12	500	0.1
LC-GlycA	LC	GlycA	rs2516396	6	31521913	A	G	0.000708181	1.19999655704812e-06	1.08068522240367e-08	2.02278174888373e-08	500	0.1
LC-GlycA	LC	GlycA	rs42544	16	72139537	T	C	0.000910734	1.29998996537546e-07	1.85900079068988e-09	2.80484050861666e-09	500	0.1
LC-GlycA	LC	GlycA	rs55697235	16	71493214	A	G	5.26933e-05	8.70001497192316e-06	2.98560510816745e-09	6.8286724813263e-09	500	0.1
LC-GlycA	LC	GlycA	rs56077333	15	78899003	A	C	4.58044e-100	2.19998641983516e-05	3.25890528298637e-62	7.03943196861579e-103	500	0.1
LC-GlycA	LC	GlycA	rs56113850	19	41353107	T	C	5.01845e-19	4.09996359041765e-05	4.59008372762341e-18	9.55325507081663e-19	500	0.1
LC-GlycA	LC	GlycA	rs9266244	6	31325692	G	A	2.0312836e-07	2.99985318119079e-28	2.09533220817827e-08	7.02918993245404e-37	500	0.1
LC-TG	LC	TG	rs1029643	17	70296032	A	G	0.000304076	1.51e-08	3.14127175072861e-09	6.22445660386225e-10	500	0.1
LC-TG	LC	TG	rs11021305	11	95498269	C	T	0.000277917	7.51e-09	1.58710871254034e-09	2.75969892702473e-10	500	0.1
LC-TG	LC	TG	rs113368813	17	42075598	C	T	0.000832265	8.26e-08	2.26044374286708e-08	5.97832660063382e-09	500	0.1
LC-TG	LC	TG	rs114803358	6	32601708	A	G	3.3088374e-07	1.05e-69	1.932170518853e-43	5.19006255924697e-79	500	0.1
LC-TG	LC	TG	rs116382538	6	31328972	T	G	0.000187351	2.6e-63	7.05306828527994e-43	1.13966932992628e-69	500	0.1
LC-TG	LC	TG	rs12050604	15	43357406	A	C	0.000928309	6.15e-08	1.8125929880654e-08	4.47355337115894e-09	500	0.1
LC-TG	LC	TG	rs12931768	16	950503	A	C	0.000681458	1.8e-16	4.40887434251023e-16	1.57497704875534e-18	500	0.1
LC-TG	LC	TG	rs1651274	5	158020425	G	A	0.000998267	2.32e-40	4.16211066138867e-27	1.75967090906006e-44	500	0.1
LC-TG	LC	TG	rs198459	11	61525020	A	G	0.000156282	2.02e-22	5.13088833655025e-14	1.08632397996101e-25	500	0.1
LC-TG	LC	TG	rs2252937	6	31461613	C	T	0.000231065	1.45e-17	1.0795531380113e-10	2.997403542895e-20	500	0.1
LC-TG	LC	TG	rs2442719	6	31320538	C	T	3.8329549e-06	5.18e-33	7.68200250286753e-19	2.62372733551554e-38	500	0.1
LC-TG	LC	TG	rs2443058	15	61947055	A	C	0.000349199	2.2e-13	4.3209807149639e-08	1.58825717775053e-15	500	0.1
LC-TG	LC	TG	rs2596500	6	31321267	C	A	8.923792e-17	1.34e-52	5.89172208204163e-26	8.19800870326826e-66	500	0.1
LC-TG	LC	TG	rs2727270	11	61603237	T	C	1.73766e-05	1.25e-136	6.88630283299118e-95	1.4428515227706e-148	500	0.1
LC-TG	LC	TG	rs2838818	21	46641017	A	G	0.000834917	1.52e-08	4.85113913585128e-09	9.03358260508644e-10	500	0.1
LC-TG	LC	TG	rs28471687	8	72459582	G	A	0.000852463	1e-25	6.8037845819999e-24	1.7227645142696e-28	500	0.1
LC-TG	LC	TG	rs2854275	6	32628428	A	C	2.058258e-12	2.43e-53	7.01585353591887e-31	1.82519791813521e-64	500	0.1
LC-TG	LC	TG	rs28550053	8	19934305	G	A	0.000259328	1.17e-51	6.14841104667136e-46	1.31462598512024e-56	500	0.1
LC-TG	LC	TG	rs28752510	6	32579626	A	G	2.83866e-05	8.84e-36	6.96566657333303e-22	9.17221391757582e-41	500	0.1
LC-TG	LC	TG	rs2967597	19	8566894	C	T	0.000926198	1.28e-28	2.68064402047051e-26	1.42182886500551e-31	500	0.1
LC-TG	LC	TG	rs3132561	6	31103931	A	G	7.7992391e-06	5.1e-40	2.07827634371101e-25	8.99987101249548e-46	500	0.1
LC-TG	LC	TG	rs34025993	9	123516572	A	G	0.00040361	5.71e-08	1.18317336892149e-08	3.06969083293973e-09	500	0.1
LC-TG	LC	TG	rs389883	6	31947460	G	T	1.8794111e-06	2.5e-63	6.80494876137225e-41	1.65611209150965e-71	500	0.1
LC-TG	LC	TG	rs4733612	8	129569999	G	A	0.000925338	4.98e-08	1.48941029715887e-08	3.52827884931226e-09	500	0.1
LC-TG	LC	TG	rs4900591	14	104154878	A	G	0.000620424	6.81e-13	5.64527446569434e-13	1.24333342074557e-14	500	0.1
LC-TG	LC	TG	rs550057	9	136146597	T	C	0.000767229	4.99e-10	2.18698914090468e-10	1.97198863815656e-11	500	0.1
LC-TG	LC	TG	rs618138	11	111607290	A	G	0.000803233	1.42e-07	3.68511516440291e-08	1.07994604817735e-08	500	0.1
LC-TG	LC	TG	rs652888	6	31851234	G	A	5.48948e-11	5.31e-25	4.44847061918011e-13	1.08947382034089e-31	500	0.1
LC-TG	LC	TG	rs7104343	11	116529024	T	C	0.000190331	1.29e-112	9.46484553041822e-96	4.16035187011206e-121	500	0.1
LC-TG	LC	TG	rs7141	17	7614601	G	A	0.000708291	5.5e-09	1.80590862537468e-09	2.74958921103658e-10	500	0.1
LC-TG	LC	TG	rs7302200	12	56449435	A	G	0.000477303	8.49e-08	1.84524084722734e-08	5.0765573406013e-09	500	0.1
LC-TG	LC	TG	rs73728204	6	32577903	C	A	0.000205214	2.45e-100	6.28780296855551e-69	7.25994106493643e-109	500	0.1
LC-TG	LC	TG	rs75499503	6	26145217	T	C	6.1560857e-06	1.61e-08	7.40564832304215e-10	1.9313154537968e-10	500	0.1
LC-TG	LC	TG	rs77418937	7	72991247	T	C	0.000301024	2.16e-21	1.85470093775378e-13	2.17497564941012e-24	500	0.1
LC-TG	LC	TG	rs8029210	15	44013181	A	G	0.000967575	1.27e-43	1.97360474941006e-29	5.59537230927399e-48	500	0.1
LC-TG	LC	TG	rs9276807	6	32780156	A	G	5.7818174e-08	1.85e-18	7.27322818725596e-10	6.18616743965961e-23	500	0.1
LC-TG	LC	TG	rs9378248	6	31326289	A	G	9.0442132e-07	6.85e-84	1.46941620152151e-55	6.5689987190492e-94	500	0.1
LC-TG	LC	TG	rs978689	12	46102356	T	C	0.000637403	4.4e-18	1.76962599872645e-17	2.66389285982831e-20	500	0.1
LC-TG	LC	TG	rs9925265	16	56950210	A	G	0.000919405	3.41e-16	3.76751617949842e-10	2.09608775178476e-18	500	0.1
LC-BMI	LC	BMI	rs1007934	14	73463479	A	G	0.000930461	1.775e-11	2.69709905494772e-13	4.6487767913443e-13	500	0.2
LC-BMI	LC	BMI	rs1035440	5	130446040	T	C	0.000939573	1.354e-08	7.54770752096221e-10	2.97802448122111e-09	500	0.2
LC-BMI	LC	BMI	rs114302413	6	33845690	A	C	0.00031385	3.149e-07	3.00621065764464e-09	3.52781315499575e-08	500	0.2
LC-BMI	LC	BMI	rs11613704	12	980925	A	C	0.000518989	2.723e-24	2.16637307362133e-25	8.68205479243703e-27	500	0.2
LC-BMI	LC	BMI	rs11645302	16	28951457	T	C	0.000174666	3.12e-11	3.90326433193791e-13	2.33080459771326e-12	500	0.2
LC-BMI	LC	BMI	rs12037224	1	96964159	C	A	0.000555536	3.558e-13	4.04661140318358e-15	4.49512556985322e-15	500	0.2
LC-BMI	LC	BMI	rs12142416	1	78830045	T	C	8.47309e-05	2.378e-15	9.14337134575173e-18	1.96907342489148e-17	500	0.2
LC-BMI	LC	BMI	rs12316047	12	108393845	A	G	0.00080092	1.335e-17	1.42162905950007e-19	4.17500113866117e-20	500	0.2
LC-BMI	LC	BMI	rs1265092	6	31107317	T	C	3.3824913e-06	6.98e-10	2.30270094909676e-13	6.76119820022109e-12	500	0.2
LC-BMI	LC	BMI	rs13109017	4	67816492	C	T	0.000786333	8.52e-08	1.34439624475203e-09	1.00789895990673e-08	500	0.2
LC-BMI	LC	BMI	rs13206443	6	26119245	T	C	1.6255759e-07	8.298e-10	1.41644943233856e-13	3.37109561443281e-12	500	0.2
LC-BMI	LC	BMI	rs1482058	15	61157114	T	C	0.000124343	2.228e-07	2.6227637845544e-09	2.02920967823766e-08	500	0.2
LC-BMI	LC	BMI	rs148696809	6	28934352	C	T	2.574316e-12	0.0003605	7.0469952591343e-09	3.00086806262284e-12	500	0.2
LC-BMI	LC	BMI	rs1523785	2	36737784	A	G	0.000129852	4.045e-07	2.82565192953954e-09	2.17491291317033e-08	500	0.2
LC-BMI	LC	BMI	rs1624064	6	26378681	C	T	0.000141107	8.609e-10	6.6278473417893e-12	3.0127512678422e-11	500	0.2
LC-BMI	LC	BMI	rs169219	6	25957392	C	A	1.2697e-05	1.145e-08	6.07714190416925e-11	7.69067878293276e-10	500	0.2
LC-BMI	LC	BMI	rs1701704	12	56412487	G	T	0.000884294	1.675e-14	3.86756666132242e-16	3.1221861800118e-16	500	0.2
LC-BMI	LC	BMI	rs17608150	12	110046698	T	C	0.000210039	4.845e-09	1.2286640912391e-10	5.27120086720619e-10	500	0.2
LC-BMI	LC	BMI	rs186229	7	32381557	C	A	0.00041489	1.535e-16	5.89082653940763e-19	2.80551732298987e-19	500	0.2
LC-BMI	LC	BMI	rs1966	6	31107733	T	C	6.8559089e-06	1.441e-07	4.65541065679479e-10	4.93903504623982e-09	500	0.2
LC-BMI	LC	BMI	rs2066295	6	26168903	G	A	2.5737435e-06	2.285e-12	1.31861730226146e-15	8.93694066707145e-15	500	0.2
LC-BMI	LC	BMI	rs215700	7	32399166	T	C	0.00084981	1.261e-07	3.02254753706446e-09	1.42092969115248e-08	500	0.2
LC-BMI	LC	BMI	rs2208590	20	47411456	T	C	3.40466e-05	2.162e-08	3.0659790320118e-10	2.8399895563949e-09	500	0.2
LC-BMI	LC	BMI	rs2273175	14	104160141	C	T	0.000822877	3.69e-11	4.97954648878457e-13	9.62504436448196e-13	500	0.2
LC-BMI	LC	BMI	rs2278483	2	25040082	T	C	0.000650639	6.501e-31	4.94134878717026e-23	1.70194989402223e-35	500	0.2
LC-BMI	LC	BMI	rs237706	20	47915390	G	T	0.000884664	4.3e-08	1.6252067720109e-09	1.18117161682308e-08	500	0.2
LC-BMI	LC	BMI	rs238230	17	4875566	T	C	0.000637874	4.076e-09	3.21696750463967e-11	1.05914741653561e-10	500	0.2
LC-BMI	LC	BMI	rs2395075	10	75768180	G	A	0.000262378	1.913e-11	4.05696288387985e-13	1.14632643293339e-12	500	0.2
LC-BMI	LC	BMI	rs2523593	6	31326703	C	T	3.259114e-17	0.0002172	1.6638372736362e-10	2.06861211833553e-17	500	0.2
LC-BMI	LC	BMI	rs2760994	6	32574308	C	T	0.000969695	3.038e-07	3.6656167937649e-09	2.7797841881408e-08	500	0.2
LC-BMI	LC	BMI	rs2838818	21	46641017	A	G	0.000834917	4.943e-20	1.42645437942944e-21	2.16505448960838e-22	500	0.2
LC-BMI	LC	BMI	rs2854277	6	32628084	T	C	3.604415e-13	1.164e-05	2.61541422380078e-11	3.79130447701216e-13	500	0.2
LC-BMI	LC	BMI	rs2855777	4	55554155	A	G	0.000848513	1.523e-10	3.99786896571517e-12	9.62445723505172e-12	500	0.2
LC-BMI	LC	BMI	rs329122	5	133864599	A	G	1.6932e-05	5.499e-15	4.24593286887856e-18	6.80815841667776e-18	500	0.2
LC-BMI	LC	BMI	rs34244947	6	26761745	C	T	9.4392915e-09	7.071e-05	1.5687132020252e-08	1.63083367919756e-08	500	0.2
LC-BMI	LC	BMI	rs34517439	1	78450517	A	C	2.329659e-10	3.403e-39	8.04796511077076e-45	2.38410078707912e-45	500	0.2
LC-BMI	LC	BMI	rs34661125	6	28281894	A	G	2.237029e-12	0.0002156	2.73529005024069e-09	2.58867447816999e-12	500	0.2
LC-BMI	LC	BMI	rs35107973	4	143125948	T	C	0.000950479	2.749e-09	3.12306637625146e-11	1.41267084517633e-10	500	0.2
LC-BMI	LC	BMI	rs3769159	2	174070111	A	C	8.66466e-05	2.172e-07	2.68517689125538e-09	2.28193158913051e-08	500	0.2
LC-BMI	LC	BMI	rs3844165	1	77854238	A	G	0.000397425	5.523e-07	6.54317983171636e-09	3.98174005826627e-08	500	0.2
LC-BMI	LC	BMI	rs391165	6	31947086	A	G	0.000372303	2.249e-13	2.11754107212e-15	4.38980664862649e-15	500	0.2
LC-BMI	LC	BMI	rs3936944	1	93106958	C	T	0.000869865	2.366e-08	6.84062560794964e-10	4.57547403202382e-09	500	0.2
LC-BMI	LC	BMI	rs41269265	6	27425349	C	T	4.632662e-11	0.0002513	1.36902339177488e-08	6.24594807978926e-11	500	0.2
LC-BMI	LC	BMI	rs4601460	9	134849254	A	G	0.000578979	2.131e-08	1.65089214350292e-10	1.13518286596673e-09	500	0.2
LC-BMI	LC	BMI	rs4765655	12	1067758	T	C	8.578825e-07	4.988e-08	2.58578413344766e-11	1.697287470605e-09	500	0.2
LC-BMI	LC	BMI	rs501942	6	31840477	T	C	8.403716e-19	1.781e-05	1.42608309482788e-12	4.32424499949249e-19	500	0.2
LC-BMI	LC	BMI	rs506120	15	43802024	T	C	0.000149895	6.935e-07	5.60832073657295e-09	4.36362324137997e-08	500	0.2
LC-BMI	LC	BMI	rs56113850	19	41353107	T	C	5.01845e-19	0.0001703	2.13234725296071e-11	2.51941380405791e-19	500	0.2
LC-BMI	LC	BMI	rs596123	1	79019872	A	C	0.000481021	1.413e-07	4.04595484897308e-09	2.31075808412158e-08	500	0.2
LC-BMI	LC	BMI	rs6695572	1	77945635	A	G	1.5878426e-07	2.825e-28	3.99307742115227e-32	1.03300373095637e-32	500	0.2
LC-BMI	LC	BMI	rs6884303	5	43152799	T	C	0.000973783	3.112e-12	2.44625204258566e-13	4.09724619349261e-13	500	0.2
LC-BMI	LC	BMI	rs7042263	9	127039017	C	T	0.000942636	4.68e-10	6.24448343786425e-12	1.51975608851773e-11	500	0.2
LC-BMI	LC	BMI	rs7514937	1	77981099	A	C	0.000155326	1.944e-15	8.51911747865889e-18	8.50540979760289e-18	500	0.2
LC-BMI	LC	BMI	rs885946	6	29696657	C	T	1.348081e-13	2.231e-06	2.19409343527351e-12	1.3469020678172e-13	500	0.2
LC-BMI	LC	BMI	rs989134	6	26336224	A	C	1.354205e-10	2.485e-05	7.54476438694223e-10	1.92603488782817e-10	500	0.2
LC-WHR	LC	WHR	rs10096191	8	72419498	G	T	0.000984083	9.161e-23	2.93812479017659e-23	1.36025441384639e-25	500	0.2
LC-WHR	LC	WHR	rs1049225	6	32627747	A	G	4.52003e-05	6.374e-09	2.92660062835523e-11	1.78446338817689e-10	500	0.2
LC-WHR	LC	WHR	rs10894196	11	130285356	G	A	0.000226375	4.288e-07	4.21325356986795e-09	2.65810209472445e-08	500	0.2
LC-WHR	LC	WHR	rs11588857	1	204587047	A	G	0.000870116	2.413e-07	8.00992159712587e-09	2.36903873126518e-08	500	0.2
LC-WHR	LC	WHR	rs12316047	12	108393845	A	G	0.00080092	9.485e-10	2.68869936471564e-11	3.14514262480065e-11	500	0.2
LC-WHR	LC	WHR	rs12571414	10	122966573	G	A	0.000344208	6.398e-08	2.80690226474964e-09	9.10767622270298e-09	500	0.2
LC-WHR	LC	WHR	rs12581771	12	1051867	T	C	0.000347081	1.549e-08	4.75194271461684e-10	1.8166268820271e-09	500	0.2
LC-WHR	LC	WHR	rs12913300	15	40655444	T	C	0.000252397	8.354e-08	1.03724181322255e-09	5.12994715159284e-09	500	0.2
LC-WHR	LC	WHR	rs13336226	16	24726071	C	T	0.00083103	3.036e-08	6.9882210131862e-10	1.34900072141434e-09	500	0.2
LC-WHR	LC	WHR	rs1668389	7	32386915	G	T	0.000757346	2.134e-07	4.5271026639995e-09	1.19882811811915e-08	500	0.2
LC-WHR	LC	WHR	rs2434612	5	158022041	G	A	0.000457844	3.143e-09	2.79512060018647e-10	4.99242527468737e-10	500	0.2
LC-WHR	LC	WHR	rs2523579	6	31328517	T	C	2.2023571e-06	8.358e-25	1.4544177900733e-13	3.47315104019484e-30	500	0.2
LC-WHR	LC	WHR	rs2838818	21	46641017	A	G	0.000834917	1.273e-07	6.45880145768684e-09	1.72715763554471e-08	500	0.2
LC-WHR	LC	WHR	rs28724138	6	32552617	G	A	0.000388177	1.536e-08	6.89439056273019e-10	2.65539205121522e-09	500	0.2
LC-WHR	LC	WHR	rs56113850	19	41353107	T	C	5.01845e-19	1.677e-09	1.4635745521693e-17	2.51562876671305e-19	500	0.2
LC-WHR	LC	WHR	rs570263	6	31847196	T	C	1.7473041e-06	7.462e-25	2.29871748819332e-13	5.64314443854333e-30	500	0.2
LC-WHR	LC	WHR	rs618138	11	111607290	A	G	0.000803233	1.482e-10	5.40588026158073e-12	6.34641662875419e-12	500	0.2
LC-WHR	LC	WHR	rs6545684	2	58740603	G	T	0.000540386	1.118e-10	4.1813101272582e-12	4.2141566347517e-12	500	0.2
LC-WHR	LC	WHR	rs7025089	9	134881443	C	A	0.000712115	4.288e-10	2.96050416273917e-11	3.68078684857061e-11	500	0.2
LC-WHRadjbmi	LC	WHRadjbmi	rs10035782	5	173270328	G	A	0.000597518	5.985e-13	3.88593127935978e-14	7.10123943791929e-15	500	0.2
LC-WHRadjbmi	LC	WHRadjbmi	rs1150754	6	32050758	T	C	1.490468e-13	3.97e-22	5.67660478540231e-10	4.77437678047639e-29	500	0.2
LC-WHRadjbmi	LC	WHRadjbmi	rs11585691	1	160420036	T	C	0.000932892	4.647e-10	1.87875230678872e-11	8.63096464360495e-12	500	0.2
LC-WHRadjbmi	LC	WHRadjbmi	rs12342875	9	107744958	C	T	0.000503447	3.074e-15	2.55155002738157e-08	9.12914836341375e-17	500	0.2
LC-WHRadjbmi	LC	WHRadjbmi	rs12571414	10	122966573	G	A	0.000344208	2.442e-07	1.22492228737848e-08	2.89493425539661e-08	500	0.2
LC-WHRadjbmi	LC	WHRadjbmi	rs1265093	6	31107187	A	G	0.000585403	7.642e-16	3.82297411609679e-09	1.16819690151403e-17	500	0.2
LC-WHRadjbmi	LC	WHRadjbmi	rs13180	15	78789488	C	T	2.252425e-45	0.000901	6.00111305645698e-15	2.74092637241609e-47	500	0.2
LC-WHRadjbmi	LC	WHRadjbmi	rs17612852	6	32620572	G	A	0.000237214	1.415e-08	5.2399131956121e-10	1.28499301611632e-09	500	0.2
LC-WHRadjbmi	LC	WHRadjbmi	rs2233956	6	31081205	C	T	1.637999e-16	1.262e-30	3.59834853238499e-14	2.72348537385559e-40	500	0.2
LC-WHRadjbmi	LC	WHRadjbmi	rs2834315	21	35355410	T	G	0.000225271	1.238e-07	2.0775345234504e-09	4.20287732834126e-09	500	0.2
LC-WHRadjbmi	LC	WHRadjbmi	rs2854275	6	32628428	A	C	2.058258e-12	1.373e-22	1.23593010336411e-08	1.07526903129226e-28	500	0.2
LC-WHRadjbmi	LC	WHRadjbmi	rs2861647	2	67803820	A	G	0.000783747	2.426e-16	4.78212945490924e-09	9.55684983371344e-18	500	0.2
LC-WHRadjbmi	LC	WHRadjbmi	rs3803360	15	40662669	T	C	0.000150787	8.134e-12	1.23740621035284e-13	6.6302043722793e-14	500	0.2
LC-WHRadjbmi	LC	WHRadjbmi	rs521977	6	31836827	T	G	1.3567737e-07	1.401e-40	3.1647679280822e-21	1.48329127478918e-47	500	0.2
LC-WHRadjbmi	LC	WHRadjbmi	rs56113850	19	41353107	T	C	5.01845e-19	1.5e-06	4.8838157713906e-14	2.51702277138662e-19	500	0.2
LC-WHRadjbmi	LC	WHRadjbmi	rs618138	11	111607290	A	G	0.000803233	1.625e-13	1.31153827420544e-14	1.51793224418215e-15	500	0.2
LC-WHRadjbmi	LC	WHRadjbmi	rs6545684	2	58740603	G	T	0.000540386	4.537e-07	1.47137513790227e-08	3.05484542432386e-08	500	0.2
LC-WHRadjbmi	LC	WHRadjbmi	rs6937318	6	32024832	T	C	0.000604764	1.525e-17	4.49704279005265e-09	3.03064609911697e-19	500	0.2
LC-WHRadjbmi	LC	WHRadjbmi	rs7014001	8	72414289	C	T	0.000598924	1.84e-33	2.21348222275545e-31	1.51852019596333e-36	500	0.2
LC-WHRadjbmi	LC	WHRadjbmi	rs9266231	6	31325380	C	T	2.29652e-05	7.164e-35	4.88331012632413e-19	3.13590117305681e-38	500	0.2
LC-WHRadjbmi	LC	WHRadjbmi	rs9270614	6	32565115	A	C	8.60199e-05	9.911e-18	4.60966607259704e-09	1.5723126234029e-20	500	0.2
LC-AAA	LC	AAA	rs10894196	11	130285356	G	A	0.000226375	3.721e-22	1.52743830707424e-16	5.72151953990217e-26	500	0.2
LC-AAA	LC	AAA	rs10965227	9	22081796	G	A	0.000155897	2.183e-28	3.55965330645613e-21	2.25499751193596e-32	500	0.2
LC-AAA	LC	AAA	rs11680555	2	174038771	G	A	0.000335513	1.149e-08	2.66275932762336e-10	1.83998072148561e-10	500	0.2
LC-AAA	LC	AAA	rs12593207	15	78987225	A	G	2.878881e-14	9.092e-05	1.93889403982997e-08	4.02012293143041e-14	500	0.2
LC-AAA	LC	AAA	rs2176290	10	64349979	A	G	0.000591234	1.072e-08	3.22091874955597e-10	2.38335039489632e-10	500	0.2
LC-AAA	LC	AAA	rs4958241	5	133829990	C	A	0.000853191	2.352e-07	1.17002879381847e-08	1.13003519200125e-08	500	0.2
LC-AAA	LC	AAA	rs4977574	9	22098574	G	A	0.000347828	1.67e-114	2.81700245508544e-94	7.21171258399291e-121	500	0.2
LC-AAA	LC	AAA	rs56077333	15	78899003	A	C	4.58044e-100	2.538e-33	3.15328768288209e-66	1.84612922021826e-104	500	0.2
LC-AAA	LC	AAA	rs59339059	8	27416122	G	A	3.3932132e-06	8.256e-11	2.21082914935375e-13	7.20809588318687e-14	500	0.2
LC-AAA	LC	AAA	rs6011779	20	61984317	C	T	1.2064191e-06	3.764e-07	1.64934676699915e-09	1.04239588073144e-09	500	0.2
LC-AAA	LC	AAA	rs7041637	9	21961866	A	C	3.54759e-05	5.924e-16	4.98338734674198e-11	1.7166960140943e-19	500	0.2
LC-AAA	LC	AAA	rs7166723	15	79133848	T	C	3.873668e-13	6.966e-13	4.73371649720246e-18	3.34257486038131e-19	500	0.2
LC-AAA	LC	AAA	rs7173514	15	78849918	T	C	8.119668e-61	8.932e-13	8.96275227006491e-28	4.7734146039302e-63	500	0.2
LC-AAA	LC	AAA	rs77719127	15	79110783	T	C	1.794494e-13	0.0001555	2.10677540133236e-08	2.7130520281212e-13	500	0.2
LC-AAA	LC	AAA	rs8043105	15	78973356	T	C	8.6224792e-08	4.197e-06	1.16790594787288e-08	8.06253534525094e-09	500	0.2
LC-CM	LC	CM	rs28661610	15	78985317	A	G	2.886866e-14	0.000179205	3.11883818406519e-11	3.4247176225312e-14	500	0.2
LC-HF	LC	HF	rs7859727	9	22102165	T	C	0.000417181	1.975e-15	2.63131872541723e-11	4.12421838437276e-17	500	0.2
LC-HF	LC	HF	rs9788721	15	78802869	C	T	9.513292e-97	0.0001833	2.03227832266526e-20	9.04658320173814e-103	500	0.2
LC-PAD	LC	PAD	rs148696809	6	28934352	C	T	2.574316e-12	0.0003103	1.60416687040083e-08	2.56999264587421e-12	500	0.2
LC-PAD	LC	PAD	rs149543464	6	30400763	A	G	1.324495e-17	4.517e-07	6.48824321095351e-14	6.46464369365555e-18	500	0.2
LC-PAD	LC	PAD	rs2523593	6	31326703	C	T	3.259114e-17	2.875e-07	4.31741552707277e-14	1.68056743205481e-17	500	0.2
LC-PAD	LC	PAD	rs3130975	6	31081838	T	C	1.1748677e-09	3.595e-07	1.70362701419108e-11	1.6317631485397e-09	500	0.2
LC-PAD	LC	PAD	rs34661125	6	28281894	A	G	2.237029e-12	0.0005975	4.05574663513925e-08	2.21550514536663e-12	500	0.2
LC-PAD	LC	PAD	rs3999544	6	26285867	C	T	1.335785e-10	1.222e-05	6.63597777283163e-10	1.65245264436726e-10	500	0.2
LC-PAD	LC	PAD	rs41269265	6	27425349	C	T	4.632662e-11	0.0002881	3.14175935826713e-08	5.42340311604399e-11	500	0.2
[truncated: 107 more rows]
