# Supplementary material for: Multi-trait association analysis reveals shared genetic architecture between lung cancer and cardiometabolic diseases
Source: iScience. 2025 Nov 19;28(12):114129. doi: 10.1016/j.isci.2025.114129 (PMC12744264; doi:10.1016/j.isci.2025.114129)
Supplement: Table S8. The list of LC-trait pairs-related genes identified by four gene-based analyses [file mmc9.xlsx]

## Sheet: Sheet1
Trait_Pair	Gene	GCTA	MAGMA	TWAS	SMR	Methods_Count
Lung_cancer_WHR	CFH	✓	✓	✓		3
Lung_cancer_WHRadjbmi	CFH		✓	✓		2
Lung_cancer_GlycA	CFH	✓	✓	✓		3
Lung_cancer_BMI	GCLC			✓		1
Lung_cancer_TG	GCLC	✓	✓	✓		3
Lung_cancer_BMI	SEMA3F	✓	✓	✓	✓	4
Lung_cancer_WHR	SEMA3F	✓	✓	✓	✓	4
Lung_cancer_WHRadjbmi	SEMA3F		✓	✓		2
Lung_cancer_T2D	SEMA3F	✓	✓	✓		3
Lung_cancer_CRP	SEMA3F	✓	✓	✓	✓	4
Lung_cancer_GlycA	SEMA3F			✓		1
Lung_cancer_TG	SEMA3F	✓	✓	✓		3
Lung_cancer_TG	ANKIB1	✓		✓		2
Lung_cancer_TG	CYP51A1		✓	✓		2
Lung_cancer_TG	KRIT1			✓		1
Lung_cancer_SAH	RAD52	✓	✓	✓	✓	4
Lung_cancer_BMI	BAD		✓	✓		2
Lung_cancer_TG	BAD	✓	✓	✓		3
Lung_cancer_T2D	LAP3		✓	✓		2
Lung_cancer_CRP	LAP3			✓		1
Lung_cancer_GlycA	LAP3			✓		1
Lung_cancer_TG	LAP3			✓		1
Lung_cancer_T2D	SNX11		✓	✓		2
Lung_cancer_TG	SNX11	✓	✓	✓	✓	4
Lung_cancer_WHRadjbmi	DBNDD1			✓	✓	2
Lung_cancer_WHRadjbmi	CASP10	✓		✓		2
Lung_cancer_TG	CASP10	✓		✓		2
Lung_cancer_TG	CFLAR	✓		✓		2
Lung_cancer_BMI	TFPI	✓	✓	✓		3
Lung_cancer_WHR	TFPI	✓	✓	✓	✓	4
Lung_cancer_WHRadjbmi	TFPI	✓	✓	✓	✓	4
Lung_cancer_TG	TFPI		✓	✓		2
Lung_cancer_BMI	RBM5	✓	✓	✓		3
Lung_cancer_WHR	RBM5	✓	✓	✓		3
Lung_cancer_T2D	RBM5	✓	✓	✓		3
Lung_cancer_CRP	RBM5	✓	✓	✓		3
Lung_cancer_GlycA	RBM5			✓		1
Lung_cancer_TG	RBM5	✓	✓	✓		3
Lung_cancer_TG	ARF5			✓		1
Lung_cancer_TG	SARM1	✓	✓	✓	✓	4
Lung_cancer_TG	POLDIP2	✓	✓	✓	✓	4
Lung_cancer_WHR	PLXND1		✓	✓		2
Lung_cancer_WHRadjbmi	PLXND1		✓	✓		2
Lung_cancer_WHR	KDM1A	✓	✓	✓		3
Lung_cancer_TG	KDM1A			✓		1
Lung_cancer_BMI	RBM6	✓	✓	✓	✓	4
Lung_cancer_WHR	RBM6	✓	✓	✓	✓	4
Lung_cancer_T2D	RBM6	✓	✓	✓	✓	4
Lung_cancer_CRP	RBM6	✓	✓	✓	✓	4
Lung_cancer_GlycA	RBM6	✓		✓	✓	3
Lung_cancer_TG	RBM6	✓	✓	✓	✓	4
Lung_cancer_CRP	RECQL		✓	✓		2
Lung_cancer_CRP	HSPB6	✓		✓		2
Lung_cancer_BMI	ZMYND10	✓	✓	✓		3
Lung_cancer_WHRadjbmi	ZMYND10		✓	✓		2
Lung_cancer_BMI	SLC25A13			✓		1
Lung_cancer_BMI	DVL2	✓		✓		2
Lung_cancer_WHR	DVL2	✓	✓	✓		3
Lung_cancer_CRP	DVL2	✓	✓	✓		3
Lung_cancer_CRP	UPF1			✓		1
Lung_cancer_TG	UPF1		✓	✓		2
Lung_cancer_TG	SKAP2			✓		1
Lung_cancer_BMI	MCUB			✓		1
Lung_cancer_TG	MCUB		✓	✓		2
Lung_cancer_BMI	COPZ2	✓	✓	✓		3
Lung_cancer_T2D	COPZ2		✓	✓		2
Lung_cancer_TG	COPZ2	✓	✓	✓		3
Lung_cancer_WHR	KMT2E		✓	✓		2
Lung_cancer_WHRadjbmi	KMT2E		✓	✓		2
Lung_cancer_TG	KMT2E		✓	✓		2
Lung_cancer_TG	SOX8	✓	✓	✓	✓	4
Lung_cancer_BMI	ITGAL	✓	✓	✓		3
Lung_cancer_WHR	ITGAL			✓		1
Lung_cancer_T2D	ITGAL			✓		1
Lung_cancer_CRP	ITGAL		✓	✓		2
Lung_cancer_TG	ITGAL	✓	✓	✓		3
Lung_cancer_WHR	ITGA2B			✓		1
Lung_cancer_WHRadjbmi	ITGA2B			✓		1
Lung_cancer_TG	ITGA2B			✓		1
Lung_cancer_BMI	GDE1	✓	✓	✓		3
Lung_cancer_TG	REX1BD		✓	✓		2
Lung_cancer_BMI	CRLF1	✓	✓	✓		3
Lung_cancer_WHR	CRLF1	✓	✓	✓		3
Lung_cancer_TG	CRLF1	✓	✓	✓	✓	4
Lung_cancer_BMI	OSBPL7		✓	✓		2
Lung_cancer_WHR	OSBPL7			✓		1
Lung_cancer_TG	OSBPL7	✓	✓	✓	✓	4
Lung_cancer_WHRadjbmi	YBX2	✓		✓		2
Lung_cancer_TG	YBX2	✓	✓	✓		3
Lung_cancer_WHR	ZNF263	✓	✓	✓		3
Lung_cancer_WHRadjbmi	ZNF263	✓	✓	✓		3
Lung_cancer_T2D	SPATA20		✓	✓	✓	3
Lung_cancer_TG	SPATA20		✓	✓	✓	3
Lung_cancer_TG	TNFRSF12A			✓		1
Lung_cancer_TG	BAIAP2L1	✓	✓	✓		3
Lung_cancer_WHR	PHTF2	✓	✓	✓		3
Lung_cancer_WHRadjbmi	PHTF2	✓	✓	✓		3
Lung_cancer_CRP	PHTF2			✓		1
Lung_cancer_TG	FARP2	✓	✓	✓		3
Lung_cancer_TG	GTF2IRD1		✓	✓		2
Lung_cancer_BMI	MARK4	✓	✓	✓		3
Lung_cancer_CRP	MARK4	✓	✓	✓		3
Lung_cancer_BMI	TRAPPC6A	✓		✓		2
Lung_cancer_CRP	TRAPPC6A	✓	✓	✓		3
Lung_cancer_TG	TRAPPC6A	✓	✓	✓		3
Lung_cancer_BMI	CD79B		✓	✓		2
Lung_cancer_WHR	CD79B		✓	✓	✓	3
Lung_cancer_WHRadjbmi	CD79B	✓	✓	✓	✓	4
Lung_cancer_BMI	RHBDF1			✓		1
Lung_cancer_BMI	CACNA2D2		✓	✓		2
Lung_cancer_WHR	CACNA2D2		✓	✓		2
Lung_cancer_WHRadjbmi	CACNA2D2		✓	✓		2
Lung_cancer_CRP	CACNA2D2		✓	✓		2
Lung_cancer_TG	TSR3			✓		1
Lung_cancer_BMI	CRAMP1		✓	✓		2
Lung_cancer_CRP	CRAMP1		✓	✓		2
Lung_cancer_BMI	DNAJC11	✓	✓	✓		3
Lung_cancer_TG	DNAJC11	✓	✓	✓		3
Lung_cancer_BMI	NADK	✓	✓	✓	✓	4
Lung_cancer_BMI	DLEC1			✓		1
Lung_cancer_WHR	DLEC1			✓		1
Lung_cancer_WHR	CYB561			✓		1
Lung_cancer_TG	SPAG9		✓	✓		2
Lung_cancer_WHR	CELSR3			✓		1
Lung_cancer_WHRadjbmi	CELSR3			✓		1
Lung_cancer_AAA	CELSR3			✓		1
Lung_cancer_CRP	CELSR3			✓		1
Lung_cancer_TG	CELSR3			✓		1
Lung_cancer_TG	CRY1	✓	✓	✓		3
Lung_cancer_BMI	PKD1	✓	✓	✓	✓	4
Lung_cancer_WHR	PKD1		✓	✓	✓	3
Lung_cancer_WHRadjbmi	PKD1		✓	✓	✓	3
Lung_cancer_CRP	PKD1		✓	✓	✓	3
Lung_cancer_TG	PKD1		✓	✓	✓	3
Lung_cancer_BMI	MED24	✓	✓	✓	✓	4
Lung_cancer_WHRadjbmi	MED24			✓		1
Lung_cancer_TG	RHOBTB2	✓	✓	✓		3
Lung_cancer_BMI	CSDE1		✓	✓		2
Lung_cancer_WHR	CSDE1		✓	✓		2
Lung_cancer_T2D	UBE3C	✓	✓	✓		3
Lung_cancer_TG	UBE3C		✓	✓		2
Lung_cancer_BMI	MASP2		✓	✓	✓	3
Lung_cancer_BMI	MLXIPL		✓	✓	✓	3
Lung_cancer_WHR	MLXIPL		✓	✓	✓	3
Lung_cancer_WHRadjbmi	MLXIPL		✓	✓	✓	3
Lung_cancer_FG	MLXIPL		✓	✓		2
Lung_cancer_CRP	MLXIPL		✓	✓	✓	3
Lung_cancer_GlycA	MLXIPL		✓	✓	✓	3
Lung_cancer_TG	MLXIPL	✓	✓	✓	✓	4
Lung_cancer_BMI	BAZ1B	✓	✓	✓		3
Lung_cancer_TG	BAZ1B	✓	✓	✓		3
Lung_cancer_BMI	RANBP9	✓	✓	✓	✓	4
Lung_cancer_WHR	UQCRC1			✓		1
Lung_cancer_WHRadjbmi	UQCRC1			✓		1
Lung_cancer_CRP	UQCRC1			✓		1
Lung_cancer_TG	UQCRC1			✓		1
Lung_cancer_WHR	IFFO1	✓	✓	✓	✓	4
Lung_cancer_WHRadjbmi	IFFO1	✓	✓	✓	✓	4
Lung_cancer_T2D	IFFO1			✓		1
Lung_cancer_TG	IFFO1	✓		✓		2
Lung_cancer_WHR	GIPR	✓	✓	✓		3
Lung_cancer_WHRadjbmi	GIPR	✓	✓	✓		3
Lung_cancer_T2D	GIPR	✓	✓	✓		3
Lung_cancer_CRP	GIPR	✓	✓	✓		3
Lung_cancer_BMI	PHF7		✓	✓		2
Lung_cancer_WHR	PHF7		✓	✓		2
Lung_cancer_WHRadjbmi	PHF7		✓	✓		2
Lung_cancer_TG	PHF7		✓	✓		2
Lung_cancer_BMI	NISCH	✓	✓	✓		3
Lung_cancer_WHR	NISCH	✓	✓	✓	✓	4
Lung_cancer_WHRadjbmi	NISCH	✓	✓	✓		3
Lung_cancer_TG	NISCH	✓	✓	✓	✓	4
Lung_cancer_BMI	STAB1	✓	✓	✓		3
Lung_cancer_WHR	STAB1	✓	✓	✓	✓	4
Lung_cancer_WHRadjbmi	STAB1	✓	✓	✓	✓	4
Lung_cancer_TG	STAB1	✓	✓	✓	✓	4
Lung_cancer_TG	FUZ			✓		1
Lung_cancer_WHR	ZNF200			✓		1
Lung_cancer_WHRadjbmi	ZNF200			✓		1
Lung_cancer_BMI	HFE	✓	✓	✓		3
Lung_cancer_TG	HFE		✓	✓		2
Lung_cancer_CRP	SCMH1			✓		1
Lung_cancer_AAA	FYN			✓	✓	2
Lung_cancer_BMI	HIVEP2	✓	✓	✓		3
Lung_cancer_BMI	CLCN6		✓	✓	✓	3
Lung_cancer_TG	CLCN6		✓	✓		2
Lung_cancer_WHRadjbmi	MRC2			✓	✓	2
Lung_cancer_AAA	MRC2	✓	✓	✓	✓	4
Lung_cancer_BMI	TSPAN9	✓	✓	✓		3
Lung_cancer_WHR	TSPAN9	✓	✓	✓	✓	4
Lung_cancer_WHRadjbmi	TSPAN9	✓	✓	✓		3
Lung_cancer_BMI	BTBD7	✓	✓	✓		3
Lung_cancer_BMI	ABHD5			✓		1
Lung_cancer_TG	AKAP8L			✓		1
Lung_cancer_BMI	UTP18			✓		1
Lung_cancer_WHRadjbmi	UTP18		✓	✓		2
Lung_cancer_AAA	RNF216			✓		1
Lung_cancer_BMI	TTC19	✓	✓	✓	✓	4
Lung_cancer_WHRadjbmi	TTC19	✓		✓		2
Lung_cancer_CRP	TTC19	✓	✓	✓	✓	4
Lung_cancer_BMI	PIK3C2A			✓		1
Lung_cancer_WHRadjbmi	PIK3C2A			✓		1
Lung_cancer_AAA	PIK3C2A	✓	✓	✓		3
Lung_cancer_T2D	PIK3C2A	✓	✓	✓		3
Lung_cancer_CRP	PLAUR			✓		1
Lung_cancer_CRP	ANLN			✓		1
Lung_cancer_T2D	RABGAP1			✓		1
Lung_cancer_TG	RABGAP1			✓	✓	2
Lung_cancer_WHR	QPCTL	✓	✓	✓		3
Lung_cancer_WHRadjbmi	QPCTL	✓		✓		2
Lung_cancer_T2D	QPCTL	✓	✓	✓		3
Lung_cancer_FG	QPCTL		✓	✓		2
Lung_cancer_TG	QPCTL	✓	✓	✓		3
Lung_cancer_CRP	PPP5C	✓	✓	✓	✓	4
Lung_cancer_TG	PPP5C	✓	✓	✓	✓	4
Lung_cancer_T2D	CEP68	✓	✓	✓	✓	4
Lung_cancer_TG	CEP68	✓	✓	✓	✓	4
Lung_cancer_TG	MAP4K3			✓		1
Lung_cancer_CRP	ZBTB32	✓		✓		2
Lung_cancer_BMI	BRCA1		✓	✓	✓	3
Lung_cancer_TG	BRCA1		✓	✓		2
Lung_cancer_CRP	ERCC1	✓	✓	✓		3
Lung_cancer_CRP	CD22			✓		1
Lung_cancer_GlycA	CD22	✓	✓	✓	✓	4
Lung_cancer_TG	CD22	✓		✓	✓	3
Lung_cancer_WHR	LTF		✓	✓		2
Lung_cancer_WHRadjbmi	LTF			✓		1
Lung_cancer_T2D	LTF			✓		1
Lung_cancer_BMI	UBR7	✓		✓		2
Lung_cancer_WHR	CLDN11			✓		1
Lung_cancer_TG	CLDN11	✓		✓		2
Lung_cancer_TG	SLC25A39			✓		1
Lung_cancer_BMI	MVP		✓	✓	✓	3
Lung_cancer_WHR	MVP		✓	✓	✓	3
Lung_cancer_WHRadjbmi	MVP		✓	✓		2
Lung_cancer_TG	PGM3			✓		1
Lung_cancer_BMI	RWDD2A			✓		1
Lung_cancer_TG	UFL1		✓	✓		2
Lung_cancer_CRP	POLA2		✓	✓		2
Lung_cancer_CRP	CAPN1			✓		1
Lung_cancer_TG	CAPN1			✓	✓	2
Lung_cancer_TG	MTMR11		✓	✓		2
Lung_cancer_T2D	CCDC88C	✓	✓	✓		3
Lung_cancer_BMI	YAF2			✓		1
Lung_cancer_BMI	BID		✓	✓	✓	3
Lung_cancer_WHR	BID		✓	✓		2
Lung_cancer_CRP	BID		✓	✓	✓	3
Lung_cancer_BMI	NUDCD3		✓	✓	✓	3
Lung_cancer_TG	NUDCD3		✓	✓	✓	3
Lung_cancer_BMI	CHDH	✓	✓	✓	✓	4
Lung_cancer_BMI	GLT8D1	✓	✓	✓		3
Lung_cancer_WHR	GLT8D1	✓		✓		2
Lung_cancer_WHRadjbmi	GLT8D1	✓	✓	✓		3
Lung_cancer_TG	GLT8D1	✓		✓		2
Lung_cancer_TG	ATP2C1	✓	✓	✓		3
Lung_cancer_T2D	WWTR1	✓		✓		2
Lung_cancer_WHR	ZNF582			✓		1
Lung_cancer_CRP	PHLDB1	✓	✓	✓		3
Lung_cancer_WHR	MARCO			✓		1
Lung_cancer_WHRadjbmi	MARCO			✓		1
Lung_cancer_TG	MARCO		✓	✓	✓	3
Lung_cancer_BMI	PRDM11	✓		✓	✓	3
Lung_cancer_WHR	PRDM11	✓	✓	✓	✓	4
Lung_cancer_BMI	ZFP64	✓		✓	✓	3
Lung_cancer_WHR	ZFP64	✓		✓		2
Lung_cancer_T2D	ZFP64			✓		1
Lung_cancer_BMI	MRE11		✓	✓		2
Lung_cancer_WHR	SPAST			✓		1
Lung_cancer_WHRadjbmi	SPAST		✓	✓		2
Lung_cancer_BMI	CPS1	✓	✓	✓	✓	4
Lung_cancer_BMI	RTF2			✓		1
Lung_cancer_CRP	RNF10	✓	✓	✓		3
Lung_cancer_BMI	ZNF839		✓	✓		2
Lung_cancer_TG	ZDHHC6	✓	✓	✓	✓	4
Lung_cancer_WHR	RNH1		✓	✓	✓	3
Lung_cancer_WHRadjbmi	RNH1		✓	✓	✓	3
Lung_cancer_TG	RNH1			✓		1
Lung_cancer_BMI	NDUFS1		✓	✓		2
Lung_cancer_WHR	NDUFS1		✓	✓		2
Lung_cancer_WHRadjbmi	NDUFS1	✓	✓	✓	✓	4
Lung_cancer_BMI	ALAS1	✓	✓	✓		3
Lung_cancer_WHR	ALAS1	✓	✓	✓		3
Lung_cancer_WHRadjbmi	ALAS1	✓	✓	✓		3
Lung_cancer_AAA	ALAS1			✓		1
Lung_cancer_TG	ALAS1		✓	✓		2
Lung_cancer_BMI	AKAP11			✓		1
Lung_cancer_BMI	GLRX2			✓		1
Lung_cancer_BMI	SNAPC1		✓	✓		2
Lung_cancer_TG	ABCC2			✓		1
Lung_cancer_BMI	DEF6		✓	✓		2
Lung_cancer_CRP	DEF6			✓		1
Lung_cancer_TG	DEF6		✓	✓		2
Lung_cancer_AAA	PLEKHO1			✓		1
Lung_cancer_TG	PLEKHO1		✓	✓		2
Lung_cancer_BMI	UBR2	✓	✓	✓	✓	4
Lung_cancer_WHRadjbmi	UBR2			✓		1
Lung_cancer_BMI	RRAGD	✓		✓		2
Lung_cancer_AAA	HSF2			✓		1
Lung_cancer_CRP	HSF2			✓		1
Lung_cancer_TG	PHF20		✓	✓		2
Lung_cancer_BMI	NR1H3			✓		1
Lung_cancer_WHR	NR1H3			✓		1
Lung_cancer_T2D	NR1H3			✓		1
Lung_cancer_FG	NR1H3		✓	✓		2
Lung_cancer_CRP	NR1H3		✓	✓	✓	3
Lung_cancer_TG	NR1H3		✓	✓	✓	3
Lung_cancer_TG	NCAPH2			✓		1
Lung_cancer_BMI	KPNA6			✓		1
Lung_cancer_TG	AGPAT4	✓	✓	✓		3
Lung_cancer_BMI	MIPEP			✓		1
Lung_cancer_TG	SH2D2A		✓	✓		2
Lung_cancer_WHR	VRK2	✓	✓	✓		3
Lung_cancer_WHRadjbmi	VRK2	✓		✓		2
Lung_cancer_BMI	POU2F2		✓	✓		2
Lung_cancer_TG	SNX1		✓	✓	✓	3
Lung_cancer_CRP	TBPL1	✓		✓		2
Lung_cancer_T2D	ANK1	✓	✓	✓		3
Lung_cancer_BMI	RABEP1	✓	✓	✓	✓	4
Lung_cancer_BMI	NUP160	✓	✓	✓		3
Lung_cancer_WHR	NUP160	✓	✓	✓		3
Lung_cancer_AAA	NUP160			✓		1
Lung_cancer_CRP	NUP160		✓	✓		2
Lung_cancer_TG	NUP160	✓	✓	✓		3
Lung_cancer_SAH	IKZF2			✓		1
Lung_cancer_T2D	IKZF2			✓		1
Lung_cancer_CRP	IKZF2	✓	✓	✓		3
Lung_cancer_TG	CENPQ	✓		✓	✓	3
Lung_cancer_BMI	SARS1			✓		1
Lung_cancer_AAA	SARS1		✓	✓		2
Lung_cancer_CRP	SARS1			✓		1
Lung_cancer_WHR	ARID4A		✓	✓		2
Lung_cancer_WHRadjbmi	ARID4A		✓	✓		2
Lung_cancer_T2D	ARID4A			✓		1
Lung_cancer_CRP	ARID4A		✓	✓		2
Lung_cancer_TG	ARID4A		✓	✓		2
Lung_cancer_BMI	ZCCHC8	✓	✓	✓		3
Lung_cancer_WHRadjbmi	ZCCHC8		✓	✓		2
Lung_cancer_TG	ZCCHC8		✓	✓		2
Lung_cancer_BMI	GAB2		✓	✓		2
Lung_cancer_PAD	GAB2			✓		1
Lung_cancer_TG	GAB2		✓	✓	✓	3
Lung_cancer_BMI	ATP6V0A1	✓		✓		2
Lung_cancer_WHR	ATP6V0A1		✓	✓		2
Lung_cancer_WHRadjbmi	ATP6V0A1		✓	✓		2
Lung_cancer_T2D	ATP6V0A1	✓	✓	✓		3
Lung_cancer_TG	ATP6V0A1		✓	✓		2
Lung_cancer_BMI	PIAS1			✓	✓	2
Lung_cancer_WHR	SLC4A7			✓		1
Lung_cancer_WHRadjbmi	SLC4A7			✓		1
Lung_cancer_BMI	MAP2K3	✓	✓	✓		3
Lung_cancer_WHR	MAP2K3	✓	✓	✓		3
Lung_cancer_WHRadjbmi	MAP2K3			✓		1
Lung_cancer_T2D	MAP2K3	✓		✓		2
Lung_cancer_TG	ASTE1	✓	✓	✓	✓	4
Lung_cancer_T2D	GABARAPL2			✓		1
Lung_cancer_TG	MYOC	✓	✓	✓	✓	4
Lung_cancer_BMI	SH3YL1		✓	✓	✓	3
Lung_cancer_TG	SH3YL1	✓	✓	✓	✓	4
Lung_cancer_WHR	TBC1D23			✓		1
Lung_cancer_WHRadjbmi	TBC1D23			✓		1
Lung_cancer_BMI	ZZZ3	✓	✓	✓		3
Lung_cancer_PAD	ZZZ3			✓		1
Lung_cancer_CRP	ZZZ3	✓		✓		2
Lung_cancer_BMI	USP2	✓		✓		2
Lung_cancer_BMI	TUBG2	✓	✓	✓	✓	4
Lung_cancer_AAA	TUBG2			✓		1
Lung_cancer_T2D	TUBG2	✓	✓	✓	✓	4
Lung_cancer_CRP	TUBG2		✓	✓		2
Lung_cancer_TG	TUBG2		✓	✓		2
Lung_cancer_WHR	RPL26L1			✓		1
Lung_cancer_WHRadjbmi	RPL26L1			✓		1
Lung_cancer_TG	FBXO42		✓	✓		2
Lung_cancer_BMI	PI4K2B	✓		✓	✓	3
Lung_cancer_WHR	EDC4			✓		1
Lung_cancer_WHRadjbmi	EDC4			✓		1
Lung_cancer_FG	EDC4			✓		1
Lung_cancer_TG	EDC4		✓	✓		2
Lung_cancer_WHRadjbmi	CLEC16A	✓	✓	✓		3
Lung_cancer_WHR	MSR1			✓		1
Lung_cancer_WHRadjbmi	MSR1			✓		1
Lung_cancer_TG	MSR1		✓	✓		2
Lung_cancer_WHRadjbmi	MTREX		✓	✓		2
Lung_cancer_AAA	PHLPP2		✓	✓		2
Lung_cancer_GlycA	PHLPP2	✓	✓	✓		3
Lung_cancer_BMI	STAU2		✓	✓		2
Lung_cancer_WHRadjbmi	PSMA4		✓	✓	✓	3
Lung_cancer_AAA	PSMA4		✓	✓	✓	3
Lung_cancer_SAH	PSMA4		✓	✓	✓	3
Lung_cancer_FG	PSMA4		✓	✓	✓	3
Lung_cancer_CRP	PSMA4		✓	✓	✓	3
Lung_cancer_GlycA	PSMA4		✓	✓	✓	3
Lung_cancer_BMI	LSG1			✓	✓	2
Lung_cancer_WHR	PARP3			✓		1
Lung_cancer_WHRadjbmi	PARP3			✓		1
Lung_cancer_TG	PARP3			✓		1
Lung_cancer_BMI	TNC	✓	✓	✓		3
Lung_cancer_T2D	RIPOR3			✓		1
Lung_cancer_BMI	JADE2	✓	✓	✓		3
Lung_cancer_TG	JADE2			✓		1
Lung_cancer_WHR	HSPA5			✓		1
Lung_cancer_WHRadjbmi	HSPA5	✓	✓	✓		3
Lung_cancer_AAA	HSPA5	✓	✓	✓		3
Lung_cancer_BMI	WDR37			✓		1
Lung_cancer_BMI	YTHDC2		✓	✓	✓	3
Lung_cancer_WHR	YTHDC2		✓	✓	✓	3
Lung_cancer_BMI	MAP4		✓	✓	✓	3
Lung_cancer_WHR	GOPC			✓		1
Lung_cancer_WHRadjbmi	GOPC	✓	✓	✓	✓	4
Lung_cancer_PAD	GOPC	✓		✓		2
Lung_cancer_T2D	GOPC	✓	✓	✓	✓	4
Lung_cancer_FG	GOPC	✓	✓	✓		3
Lung_cancer_TG	HDAC9			✓		1
Lung_cancer_BMI	SNX29	✓	✓	✓		3
Lung_cancer_BMI	RSF1		✓	✓		2
Lung_cancer_TG	RSF1			✓		1
Lung_cancer_WHR	ERCC8			✓		1
Lung_cancer_WHRadjbmi	ERCC8			✓	✓	2
Lung_cancer_TG	ERCC8	✓		✓	✓	3
Lung_cancer_TG	H6PD		✓	✓	✓	3
Lung_cancer_BMI	VAMP3			✓		1
Lung_cancer_BMI	PER3			✓		1
Lung_cancer_BMI	LTBP1	✓		✓		2
Lung_cancer_BMI	RCN1	✓		✓	✓	3
Lung_cancer_WHR	RCN1			✓	✓	2
Lung_cancer_TG	RCN1			✓	✓	2
Lung_cancer_BMI	ELN	✓		✓		2
Lung_cancer_TG	ELN		✓	✓		2
Lung_cancer_WHRadjbmi	RFC2	✓		✓		2
Lung_cancer_TG	RFC2	✓	✓	✓		3
Lung_cancer_PAD	CLPTM1L	✓	✓	✓		3
Lung_cancer_SAH	CLPTM1L	✓	✓	✓		3
Lung_cancer_stroke_AIS	CLPTM1L	✓	✓	✓		3
Lung_cancer_stroke_AS	CLPTM1L	✓	✓	✓		3
Lung_cancer_FG	CLPTM1L	✓	✓	✓		3
Lung_cancer_CRP	CLPTM1L	✓	✓	✓		3
Lung_cancer_GlycA	CLPTM1L	✓	✓	✓		3
Lung_cancer_CRP	NEDD4L			✓		1
Lung_cancer_BMI	PTCD2			✓		1
Lung_cancer_TG	PTCD2			✓		1
Lung_cancer_BMI	JKAMP			✓		1
Lung_cancer_WHR	NFE2L3	✓	✓	✓		3
Lung_cancer_CRP	LETMD1			✓		1
Lung_cancer_AAA	BCAR1		✓	✓	✓	3
Lung_cancer_T2D	BCAR1		✓	✓		2
Lung_cancer_TG	BCAR1			✓	✓	2
Lung_cancer_TG	CYBA	✓	✓	✓		3
Lung_cancer_WHR	MPHOSPH9		✓	✓	✓	3
Lung_cancer_WHRadjbmi	MPHOSPH9		✓	✓	✓	3
Lung_cancer_T2D	MPHOSPH9		✓	✓	✓	3
Lung_cancer_TG	MPHOSPH9		✓	✓	✓	3
Lung_cancer_BMI	PRSS8			✓		1
Lung_cancer_WHRadjbmi	PRSS8			✓		1
Lung_cancer_TG	PRSS8			✓		1
Lung_cancer_BMI	SIKE1	✓	✓	✓		3
Lung_cancer_WHR	SIKE1			✓		1
Lung_cancer_WHRadjbmi	SIKE1			✓		1
Lung_cancer_CRP	SIKE1		✓	✓		2
Lung_cancer_GlycA	SIKE1			✓		1
Lung_cancer_BMI	FNIP2			✓		1
Lung_cancer_WHRadjbmi	FOXN3			✓		1
Lung_cancer_TG	FOXN3	✓	✓	✓	✓	4
Lung_cancer_BMI	USE1			✓	✓	2
Lung_cancer_BMI	ANAPC4	✓	✓	✓	✓	4
Lung_cancer_WHRadjbmi	THRAP3			✓		1
Lung_cancer_WHR	OPN3			✓		1
Lung_cancer_TG	SDCCAG8			✓	✓	2
Lung_cancer_WHR	HHAT		✓	✓		2
Lung_cancer_WHR	TBC1D22A	✓	✓	✓	✓	4
Lung_cancer_BMI	GALC	✓	✓	✓	✓	4
Lung_cancer_BMI	NOP58	✓	✓	✓		3
Lung_cancer_CRP	NOP58		✓	✓		2
Lung_cancer_TG	NOP58		✓	✓		2
Lung_cancer_TG	SZRD1			✓		1
Lung_cancer_BMI	KCNH2	✓	✓	✓		3
Lung_cancer_BMI	FAM114A2		✓	✓	✓	3
Lung_cancer_TG	FAM114A2			✓		1
Lung_cancer_CRP	GINM1			✓	✓	2
Lung_cancer_TG	PUM2	✓		✓		2
Lung_cancer_BMI	ITIH4	✓	✓	✓	✓	4
Lung_cancer_T2D	ITIH4			✓		1
Lung_cancer_TG	ITIH4		✓	✓		2
Lung_cancer_BMI	TRAF1		✓	✓		2
Lung_cancer_AAA	TRAF1	✓	✓	✓		3
Lung_cancer_TG	TRAF1	✓	✓	✓		3
Lung_cancer_BMI	RC3H2			✓		1
Lung_cancer_T2D	RC3H2			✓		1
Lung_cancer_BMI	IL17RB	✓	✓	✓	✓	4
Lung_cancer_TG	TRAF3IP2	✓	✓	✓	✓	4
Lung_cancer_AAA	DCBLD2		✓	✓		2
Lung_cancer_BMI	PKP2		✓	✓		2
Lung_cancer_TG	GDI2		✓	✓	✓	3
Lung_cancer_TG	ATG5			✓		1
Lung_cancer_TG	TMCC3		✓	✓	✓	3
Lung_cancer_FG	CAMK2B	✓	✓	✓	✓	4
Lung_cancer_BMI	CROCC	✓		✓		2
Lung_cancer_WHRadjbmi	CROCC	✓		✓	✓	3
Lung_cancer_BMI	UNKL			✓		1
Lung_cancer_CRP	UNKL			✓		1
Lung_cancer_BMI	WNK1	✓	✓	✓		3
Lung_cancer_CRP	PIGV		✓	✓		2
Lung_cancer_TG	PIGV		✓	✓	✓	3
Lung_cancer_BMI	HDAC7			✓		1
Lung_cancer_WHRadjbmi	HDAC7	✓		✓		2
Lung_cancer_AAA	HDAC7	✓	✓	✓		3
Lung_cancer_TG	LZTS1		✓	✓		2
Lung_cancer_WHR	SPAG4			✓		1
Lung_cancer_WHRadjbmi	SPAG4			✓		1
Lung_cancer_CRP	SPAG4			✓		1
Lung_cancer_TG	SPAG4		✓	✓		2
Lung_cancer_T2D	MRPS35	✓	✓	✓		3
Lung_cancer_WHRadjbmi	TNK2			✓		1
Lung_cancer_TG	GPBP1			✓		1
Lung_cancer_CRP	DGAT2		✓	✓	✓	3
Lung_cancer_BMI	LTK	✓	✓	✓		3
Lung_cancer_WHR	LTK	✓	✓	✓	✓	4
Lung_cancer_WHRadjbmi	LTK	✓	✓	✓	✓	4
Lung_cancer_T2D	LTK	✓	✓	✓	✓	4
Lung_cancer_TG	LTK	✓	✓	✓	✓	4
Lung_cancer_AAA	VMP1	✓	✓	✓		3
Lung_cancer_WHR	SPHK2			✓		1
Lung_cancer_WHRadjbmi	SPHK2			✓		1
Lung_cancer_CRP	SPHK2	✓		✓		2
Lung_cancer_TG	SPHK2	✓	✓	✓	✓	4
Lung_cancer_WHRadjbmi	CA11			✓		1
Lung_cancer_CRP	CA11	✓		✓		2
Lung_cancer_TG	CA11	✓	✓	✓		3
Lung_cancer_WHRadjbmi	CASP8	✓	✓	✓	✓	4
Lung_cancer_TG	CASP8	✓	✓	✓	✓	4
Lung_cancer_BMI	LIMCH1		✓	✓		2
Lung_cancer_BMI	INTS13			✓		1
Lung_cancer_AAA	ST3GAL6	✓	✓	✓		3
Lung_cancer_WHR	RFXANK			✓		1
Lung_cancer_WHRadjbmi	RFXANK			✓		1
Lung_cancer_T2D	RFXANK			✓		1
Lung_cancer_FG	RFXANK			✓		1
Lung_cancer_CRP	RFXANK			✓		1
Lung_cancer_TG	RFXANK	✓	✓	✓		3
Lung_cancer_TG	TMEM161A	✓	✓	✓		3
Lung_cancer_WHR	LPAR2			✓		1
Lung_cancer_BMI	CTSA			✓		1
Lung_cancer_AAA	CTSA	✓	✓	✓		3
Lung_cancer_CRP	CTSA			✓		1
Lung_cancer_TG	CTSA	✓	✓	✓		3
Lung_cancer_BMI	SUGP2			✓	✓	2
Lung_cancer_WHRadjbmi	SUGP2			✓		1
Lung_cancer_TG	SUGP2		✓	✓		2
Lung_cancer_TG	SLC12A2		✓	✓		2
Lung_cancer_TG	SNX24	✓		✓		2
Lung_cancer_WHR	BTBD1			✓		1
Lung_cancer_WHRadjbmi	BTBD1		✓	✓		2
Lung_cancer_TG	BTBD1		✓	✓		2
Lung_cancer_WHR	CALCRL	✓	✓	✓	✓	4
Lung_cancer_WHRadjbmi	CALCRL	✓	✓	✓	✓	4
Lung_cancer_TG	CALCRL		✓	✓	✓	3
Lung_cancer_WHR	AP3D1	✓	✓	✓		3
Lung_cancer_CRP	ZNF76		✓	✓		2
Lung_cancer_TG	ZNF76		✓	✓		2
Lung_cancer_BMI	NHERF2		✓	✓		2
Lung_cancer_TG	NTHL1			✓		1
Lung_cancer_BMI	IPO5			✓		1
Lung_cancer_BMI	ANKRD44			✓		1
Lung_cancer_WHR	ANKRD44			✓		1
Lung_cancer_AAA	ANKRD44			✓		1
Lung_cancer_TG	KARS1			✓		1
Lung_cancer_BMI	MYLK			✓		1
Lung_cancer_CRP	MYLK			✓		1
Lung_cancer_BMI	ZC3H15		✓	✓		2
Lung_cancer_AAA	ZC3H15		✓	✓		2
Lung_cancer_AAA	MAP2K4			✓		1
Lung_cancer_WHRadjbmi	PACC1		✓	✓		2
Lung_cancer_T2D	SEC61A2	✓	✓	✓	✓	4
Lung_cancer_AAA	CDK13	✓	✓	✓		3
Lung_cancer_WHRadjbmi	PDE4A			✓		1
Lung_cancer_WHR	PPP2R5A	✓	✓	✓		3
Lung_cancer_WHRadjbmi	PPP2R5A	✓	✓	✓		3
Lung_cancer_FG	PPP2R5A	✓		✓		2
Lung_cancer_TG	DIP2B		✓	✓		2
Lung_cancer_CRP	KDM4A	✓	✓	✓		3
Lung_cancer_FG	SPI1	✓	✓	✓		3
Lung_cancer_CRP	SPI1	✓	✓	✓		3
Lung_cancer_TG	SPI1	✓	✓	✓		3
Lung_cancer_BMI	POLR1H			✓		1
Lung_cancer_WHRadjbmi	POLR1H			✓		1
Lung_cancer_CRP	ZBTB11			✓		1
Lung_cancer_WHR	TRMT11	✓	✓	✓		3
Lung_cancer_WHRadjbmi	TRMT11	✓	✓	✓		3
Lung_cancer_CRP	TRMT11			✓		1
Lung_cancer_TG	TRMT11			✓		1
Lung_cancer_BMI	MSANTD3	✓		✓		2
Lung_cancer_BMI	ATG2B		✓	✓		2
Lung_cancer_BMI	IDI1			✓		1
Lung_cancer_WHR	PLPP1		✓	✓		2
Lung_cancer_WHRadjbmi	PLPP1		✓	✓		2
Lung_cancer_TG	PLPP1		✓	✓		2
Lung_cancer_TG	TRAM1	✓	✓	✓	✓	4
Lung_cancer_WHRadjbmi	TNFRSF1A			✓		1
Lung_cancer_CRP	TNFRSF1A	✓	✓	✓		3
Lung_cancer_TG	TNFRSF1A			✓		1
Lung_cancer_BMI	EVI5	✓	✓	✓	✓	4
Lung_cancer_WHR	EVI5		✓	✓	✓	3
Lung_cancer_T2D	EVI5		✓	✓		2
Lung_cancer_FG	EVI5			✓		1
Lung_cancer_CRP	EVI5		✓	✓	✓	3
Lung_cancer_WHR	STOML1	✓	✓	✓	✓	4
Lung_cancer_WHRadjbmi	STOML1	✓	✓	✓	✓	4
Lung_cancer_T2D	STOML1	✓	✓	✓		3
Lung_cancer_CRP	STOML1	✓		✓	✓	3
Lung_cancer_WHR	DHX29		✓	✓		2
Lung_cancer_WHRadjbmi	DHX29		✓	✓		2
Lung_cancer_TG	DHX29			✓		1
Lung_cancer_BMI	TP53BP1		✓	✓	✓	3
Lung_cancer_T2D	TP53BP1		✓	✓		2
Lung_cancer_TG	TP53BP1		✓	✓		2
Lung_cancer_BMI	DHX8	✓		✓		2
Lung_cancer_TG	DHX8	✓		✓		2
Lung_cancer_BMI	ROGDI	✓	✓	✓		3
Lung_cancer_BMI	HYAL2	✓	✓	✓		3
Lung_cancer_WHR	HYAL2			✓		1
Lung_cancer_CRP	HYAL2			✓		1
Lung_cancer_BMI	RASSF1	✓	✓	✓		3
Lung_cancer_WHR	RASSF1			✓		1
Lung_cancer_WHRadjbmi	RASSF1		✓	✓		2
Lung_cancer_CRP	RASSF1			✓		1
Lung_cancer_BMI	FGFR3	✓	✓	✓	✓	4
Lung_cancer_BMI	IFI35		✓	✓		2
Lung_cancer_WHRadjbmi	IFI35			✓		1
Lung_cancer_TG	IFI35		✓	✓	✓	3
Lung_cancer_BMI	COASY	✓	✓	✓		3
Lung_cancer_T2D	COASY	✓	✓	✓		3
Lung_cancer_CRP	COASY	✓	✓	✓		3
Lung_cancer_BMI	PLEKHH3	✓	✓	✓		3
Lung_cancer_WHR	PLEKHH3		✓	✓		2
Lung_cancer_WHRadjbmi	PLEKHH3	✓	✓	✓		3
Lung_cancer_T2D	PLEKHH3	✓	✓	✓		3
Lung_cancer_TG	PLEKHH3		✓	✓		2
Lung_cancer_WHRadjbmi	MEF2A	✓	✓	✓		3
Lung_cancer_BMI	INPP5A	✓		✓		2
Lung_cancer_CRP	PRR11		✓	✓		2
Lung_cancer_BMI	TTC7A	✓	✓	✓		3
Lung_cancer_WHR	KIF2A	✓	✓	✓		3
Lung_cancer_WHRadjbmi	KIF2A	✓	✓	✓		3
Lung_cancer_BMI	RASGRP2			✓		1
Lung_cancer_TG	RASGRP2			✓		1
Lung_cancer_BMI	PSME4	✓	✓	✓		3
Lung_cancer_TG	PSME4	✓	✓	✓	✓	4
Lung_cancer_BMI	SIRT2			✓		1
Lung_cancer_BMI	ERLEC1	✓	✓	✓		3
Lung_cancer_TG	ERLEC1	✓	✓	✓		3
Lung_cancer_BMI	PPP2R5B			✓		1
Lung_cancer_WHR	PITX1			✓		1
Lung_cancer_WHRadjbmi	PITX1			✓		1
Lung_cancer_BMI	MAST4	✓	✓	✓		3
Lung_cancer_WHR	MAST4	✓	✓	✓	✓	4
Lung_cancer_WHRadjbmi	MAST4	✓		✓	✓	3
Lung_cancer_T2D	MAST4			✓		1
Lung_cancer_TG	MAST4			✓	✓	2
Lung_cancer_BMI	NUCKS1	✓	✓	✓	✓	4
Lung_cancer_WHR	NUCKS1			✓		1
Lung_cancer_T2D	NUCKS1	✓		✓		2
Lung_cancer_TG	NUCKS1	✓	✓	✓	✓	4
Lung_cancer_CRP	BCL3	✓	✓	✓		3
Lung_cancer_TG	BCL3	✓	✓	✓		3
Lung_cancer_BMI	GAL			✓		1
Lung_cancer_TG	GAL			✓		1
Lung_cancer_TG	DRD4		✓	✓		2
Lung_cancer_BMI	TGFBR3			✓		1
Lung_cancer_WHR	TGFBR3			✓		1
Lung_cancer_WHRadjbmi	NEDD4			✓		1
Lung_cancer_BMI	MAPK6	✓	✓	✓		3
Lung_cancer_TG	PHRF1	✓	✓	✓		3
Lung_cancer_BMI	ELP1		✓	✓		2
Lung_cancer_WHRadjbmi	ELP1			✓		1
Lung_cancer_TG	ELP1		✓	✓		2
Lung_cancer_T2D	NUCB2	✓	✓	✓	✓	4
Lung_cancer_TG	PFN2	✓		✓		2
Lung_cancer_BMI	SMG6	✓	✓	✓		3
Lung_cancer_WHR	SMG6	✓	✓	✓		3
Lung_cancer_TG	SMG6		✓	✓		2
Lung_cancer_WHR	DGCR2		✓	✓		2
Lung_cancer_FG	MNT	✓		✓		2
Lung_cancer_BMI	ZXDC	✓	✓	✓	✓	4
Lung_cancer_WHR	ZXDC	✓		✓		2
Lung_cancer_BMI	POLB			✓		1
Lung_cancer_CRP	POLB			✓		1
Lung_cancer_TG	WIPI1	✓	✓	✓		3
Lung_cancer_WHR	NDST1		✓	✓	✓	3
Lung_cancer_WHRadjbmi	NDST1		✓	✓	✓	3
Lung_cancer_TG	NDST1		✓	✓	✓	3
Lung_cancer_BMI	PABPC1			✓		1
Lung_cancer_BMI	TESK2	✓		✓		2
Lung_cancer_WHRadjbmi	EIF2B3		✓	✓		2
Lung_cancer_BMI	RAD18			✓		1
Lung_cancer_BMI	ATP2B1		✓	✓		2
Lung_cancer_CRP	ATP2B1			✓		1
Lung_cancer_CRP	MAP4K4	✓	✓	✓		3
Lung_cancer_AAA	SNX13		✓	✓		2
Lung_cancer_TG	SNX13	✓	✓	✓		3
Lung_cancer_BMI	ING3			✓		1
Lung_cancer_WHR	ING3			✓		1
Lung_cancer_WHRadjbmi	ING3			✓		1
Lung_cancer_TG	BUD23		✓	✓		2
Lung_cancer_WHR	TRIP13			✓		1
Lung_cancer_FG	TRIP13			✓		1
Lung_cancer_GlycA	TRIP13			✓		1
Lung_cancer_TG	TRIP13			✓		1
Lung_cancer_BMI	TCF3		✓	✓		2
Lung_cancer_WHR	TCF3			✓		1
Lung_cancer_T2D	TCF3			✓		1
Lung_cancer_CRP	TCF3			✓		1
Lung_cancer_CRP	DAZAP1			✓		1
Lung_cancer_BMI	CYBRD1	✓	✓	✓	✓	4
Lung_cancer_WHR	CYBRD1			✓	✓	2
Lung_cancer_WHRadjbmi	CYBRD1	✓	✓	✓	✓	4
Lung_cancer_BMI	ACTN1	✓	✓	✓		3
Lung_cancer_CRP	ACTN1			✓		1
Lung_cancer_AAA	EPN2			✓		1
Lung_cancer_TG	TFRC			✓		1
Lung_cancer_WHR	SREBF1		✓	✓	✓	3
Lung_cancer_WHRadjbmi	SREBF1		✓	✓	✓	3
Lung_cancer_T2D	SREBF1		✓	✓	✓	3
Lung_cancer_TG	SREBF1		✓	✓	✓	3
Lung_cancer_WHR	AFF4		✓	✓		2
Lung_cancer_WHRadjbmi	AFF4		✓	✓		2
Lung_cancer_GlycA	AFF4			✓		1
Lung_cancer_TG	AFF4	✓	✓	✓		3
Lung_cancer_WHRadjbmi	MARK2		✓	✓		2
Lung_cancer_BMI	CHFR	✓	✓	✓		3
Lung_cancer_T2D	CHFR	✓	✓	✓		3
Lung_cancer_WHR	P4HA2			✓		1
Lung_cancer_WHRadjbmi	P4HA2			✓	✓	2
Lung_cancer_FG	P4HA2	✓		✓		2
Lung_cancer_CRP	P4HA2	✓	✓	✓	✓	4
Lung_cancer_TG	P4HA2			✓	✓	2
Lung_cancer_BMI	NFATC3	✓		✓	✓	3
Lung_cancer_WHRadjbmi	NFATC3			✓		1
Lung_cancer_FG	NFATC3		✓	✓		2
Lung_cancer_BMI	ACADVL	✓		✓		2
Lung_cancer_WHR	ACADVL	✓		✓		2
Lung_cancer_WHRadjbmi	ACAP1	✓		✓		2
Lung_cancer_TG	ACAP1	✓	✓	✓		3
Lung_cancer_WHRadjbmi	TMEM38A			✓		1
Lung_cancer_CRP	PVR	✓	✓	✓		3
Lung_cancer_WHR	SCARB1	✓	✓	✓	✓	4
Lung_cancer_WHRadjbmi	SCARB1	✓	✓	✓	✓	4
Lung_cancer_AAA	SCARB1	✓	✓	✓		3
Lung_cancer_TG	PANX2	✓		✓		2
Lung_cancer_TG	SELENOO		✓	✓		2
Lung_cancer_WHRadjbmi	LLGL2			✓		1
Lung_cancer_TG	LLGL2		✓	✓	✓	3
Lung_cancer_BMI	SDHA			✓		1
Lung_cancer_BMI	SMARCE1	✓		✓	✓	3
Lung_cancer_BMI	KDM5A			✓		1
Lung_cancer_WHR	KDM5A			✓		1
Lung_cancer_WHRadjbmi	KDM5A			✓		1
Lung_cancer_T2D	KDM5A		✓	✓		2
Lung_cancer_CRP	KDM5A		✓	✓		2
Lung_cancer_TG	KDM5A		✓	✓	✓	3
Lung_cancer_TG	ADAM11		✓	✓		2
Lung_cancer_BMI	PPP2R3A		✓	✓	✓	3
Lung_cancer_WHRadjbmi	PPP2R3A	✓	✓	✓		3
Lung_cancer_TG	PPP2R3A		✓	✓		2
Lung_cancer_BMI	FERMT2	✓		✓		2
Lung_cancer_TG	FERMT2			✓		1
Lung_cancer_BMI	IGF2BP2	✓	✓	✓		3
Lung_cancer_WHRadjbmi	IGF2BP2		✓	✓		2
Lung_cancer_T2D	IGF2BP2	✓	✓	✓		3
Lung_cancer_TG	IGF2BP2		✓	✓		2
Lung_cancer_T2D	ST6GAL1	✓	✓	✓	✓	4
Lung_cancer_WHR	PICALM	✓	✓	✓		3
Lung_cancer_WHR	NSF	✓	✓	✓		3
Lung_cancer_WHRadjbmi	NSF	✓	✓	✓		3
Lung_cancer_BMI	CLNS1A			✓		1
Lung_cancer_WHR	CLNS1A		✓	✓		2
Lung_cancer_WHRadjbmi	CLNS1A			✓		1
Lung_cancer_AAA	CLNS1A		✓	✓		2
Lung_cancer_TG	TEAD2			✓		1
Lung_cancer_BMI	SNCB			✓		1
Lung_cancer_TG	TSG101		✓	✓		2
Lung_cancer_T2D	NCBP3			✓		1
Lung_cancer_WHR	MGLL			✓		1
Lung_cancer_WHRadjbmi	MGLL			✓		1
Lung_cancer_BMI	BCS1L	✓	✓	✓		3
Lung_cancer_TG	BCS1L	✓	✓	✓		3
Lung_cancer_BMI	ZZEF1			✓		1
Lung_cancer_WHR	ZZEF1	✓	✓	✓	✓	4
Lung_cancer_WHRadjbmi	ZZEF1	✓	✓	✓		3
Lung_cancer_T2D	ZZEF1	✓	✓	✓	✓	4
Lung_cancer_AAA	TUBE1			✓		1
Lung_cancer_TG	TACR2	✓		✓		2
Lung_cancer_BMI	TIPIN	✓	✓	✓		3
Lung_cancer_CRP	EIF4G3	✓	✓	✓	✓	4
Lung_cancer_WHRadjbmi	NUP37		✓	✓		2
Lung_cancer_TG	NUP37	✓	✓	✓		3
Lung_cancer_TG	GTSE1		✓	✓	✓	3
Lung_cancer_BMI	SEMA3C			✓		1
Lung_cancer_WHRadjbmi	SEMA3C	✓		✓	✓	3
Lung_cancer_TG	CELSR1		✓	✓		2
Lung_cancer_BMI	MARK3	✓	✓	✓	✓	4
Lung_cancer_WHR	MARK3		✓	✓		2
Lung_cancer_AAA	MARK3			✓		1
Lung_cancer_T2D	MARK3		✓	✓	✓	3
Lung_cancer_TG	MARK3	✓	✓	✓		3
Lung_cancer_BMI	SLC25A3			✓		1
Lung_cancer_BMI	FOSL2			✓		1
Lung_cancer_CRP	FOSL2	✓	✓	✓		3
Lung_cancer_TG	FOSL2	✓	✓	✓		3
Lung_cancer_BMI	FRYL			✓		1
Lung_cancer_WHR	FRYL			✓		1
Lung_cancer_T2D	FRYL	✓	✓	✓		3
Lung_cancer_BMI	FSCN1		✓	✓		2
Lung_cancer_WHR	FSCN1			✓		1
Lung_cancer_WHRadjbmi	FSCN1			✓		1
Lung_cancer_TG	FSCN1			✓		1
Lung_cancer_TG	BCAP29		✓	✓		2
Lung_cancer_BMI	SEC31B		✓	✓		2
Lung_cancer_WHR	KIFAP3			✓		1
Lung_cancer_WHRadjbmi	KIFAP3			✓		1
Lung_cancer_WHR	MKRN2	✓	✓	✓	✓	4
Lung_cancer_WHRadjbmi	MKRN2	✓	✓	✓	✓	4
Lung_cancer_TG	MKRN2		✓	✓	✓	3
Lung_cancer_BMI	MCM6	✓	✓	✓	✓	4
Lung_cancer_WHR	PTPN23	✓	✓	✓	✓	4
Lung_cancer_WHRadjbmi	PTPN23	✓	✓	✓	✓	4
Lung_cancer_T2D	PTPN23	✓	✓	✓		3
Lung_cancer_CRP	PTPN23	✓	✓	✓	✓	4
Lung_cancer_TG	PTPN23	✓	✓	✓	✓	4
Lung_cancer_BMI	MLH1		✓	✓		2
Lung_cancer_CRP	MLH1	✓		✓		2
Lung_cancer_TG	MLH1	✓	✓	✓		3
Lung_cancer_BMI	SLC46A1			✓		1
Lung_cancer_TG	SLC46A1	✓	✓	✓		3
Lung_cancer_BMI	PLXNA2			✓		1
Lung_cancer_BMI	ANKRD13A		✓	✓		2
Lung_cancer_TG	ANKRD13A		✓	✓		2
Lung_cancer_TG	ACACB	✓	✓	✓		3
Lung_cancer_BMI	NT5C2	✓	✓	✓		3
Lung_cancer_WHR	NT5C2			✓		1
Lung_cancer_AAA	NT5C2			✓		1
Lung_cancer_BMI	MCAM	✓	✓	✓		3
Lung_cancer_WHRadjbmi	MCAM		✓	✓		2
Lung_cancer_TG	STXBP2			✓		1
Lung_cancer_TG	MAP2K7	✓	✓	✓		3
Lung_cancer_BMI	PPP1R12B			✓		1
Lung_cancer_CRP	IL4R		✓	✓	✓	3
Lung_cancer_BMI	USP33		✓	✓		2
Lung_cancer_BMI	DYNC1I2	✓	✓	✓	✓	4
Lung_cancer_WHR	FAM76B		✓	✓	✓	3
Lung_cancer_WHRadjbmi	FAM76B		✓	✓	✓	3
Lung_cancer_AAA	FAM76B		✓	✓	✓	3
Lung_cancer_T2D	FAM76B			✓		1
Lung_cancer_TG	FAM76B	✓	✓	✓	✓	4
Lung_cancer_WHRadjbmi	POLD3		✓	✓		2
Lung_cancer_CRP	GPR137B			✓	✓	2
Lung_cancer_BMI	FGFR1	✓	✓	✓		3
Lung_cancer_WHR	FGFR1	✓	✓	✓	✓	4
Lung_cancer_WHRadjbmi	FGFR1			✓	✓	2
Lung_cancer_CRP	FGFR1			✓	✓	2
Lung_cancer_TG	FGFR1	✓	✓	✓	✓	4
Lung_cancer_BMI	CST7			✓	✓	2
Lung_cancer_BMI	PIAS2	✓		✓		2
Lung_cancer_TG	PIAS2	✓	✓	✓		3
Lung_cancer_BMI	PIK3C3	✓	✓	✓	✓	4
Lung_cancer_WHR	PIK3C3	✓	✓	✓	✓	4
Lung_cancer_BMI	PPP2R5C		✓	✓		2
Lung_cancer_BMI	GNB1	✓	✓	✓		3
Lung_cancer_TG	GNB1	✓	✓	✓		3
Lung_cancer_BMI	PCM1			✓		1
Lung_cancer_WHR	PCM1		✓	✓	✓	3
Lung_cancer_WHRadjbmi	PCM1			✓		1
Lung_cancer_TG	PCM1	✓	✓	✓		3
Lung_cancer_BMI	TNRC6C			✓		1
Lung_cancer_T2D	CBFA2T2			✓		1
Lung_cancer_TG	CBFA2T2		✓	✓		2
Lung_cancer_BMI	ITCH			✓		1
Lung_cancer_T2D	ITCH	✓	✓	✓		3
Lung_cancer_CRP	ITCH	✓	✓	✓		3
Lung_cancer_TG	ITCH	✓	✓	✓		3
Lung_cancer_BMI	TP53INP2		✓	✓		2
Lung_cancer_CRP	TP53INP2	✓	✓	✓		3
Lung_cancer_TG	TP53INP2	✓	✓	✓	✓	4
Lung_cancer_WHRadjbmi	MYH7B			✓	✓	2
Lung_cancer_CRP	MYH7B			✓		1
Lung_cancer_BMI	TOLLIP	✓		✓		2
Lung_cancer_TG	THOC1	✓	✓	✓		3
Lung_cancer_BMI	TNS1			✓		1
Lung_cancer_WHRadjbmi	REXO1			✓		1
Lung_cancer_BMI	CDC14A		✓	✓		2
Lung_cancer_WHRadjbmi	RAPGEF3			✓	✓	2
Lung_cancer_BMI	FDFT1	✓	✓	✓	✓	4
Lung_cancer_WHRadjbmi	FDFT1	✓	✓	✓	✓	4
Lung_cancer_CRP	FDFT1	✓	✓	✓	✓	4
Lung_cancer_TG	FDFT1	✓	✓	✓	✓	4
Lung_cancer_BMI	PAFAH1B3		✓	✓		2
Lung_cancer_TG	PAFAH1B3			✓		1
Lung_cancer_BMI	KIF22			✓		1
Lung_cancer_WHR	KIF22			✓		1
Lung_cancer_TG	KIF22			✓		1
Lung_cancer_T2D	PGM1		✓	✓		2
Lung_cancer_WHR	RIF1		✓	✓	✓	3
Lung_cancer_TG	SLC4A4			✓		1
Lung_cancer_BMI	SESN1			✓		1
Lung_cancer_WHR	SESN1			✓		1
Lung_cancer_T2D	PUM3			✓		1
Lung_cancer_WHR	CNOT4	✓		✓		2
Lung_cancer_CRP	PSEN1	✓	✓	✓	✓	4
Lung_cancer_AAA	CPOX	✓	✓	✓		3
Lung_cancer_BMI	RBL1			✓		1
Lung_cancer_BMI	DLGAP4			✓		1
Lung_cancer_TG	DLGAP4			✓		1
Lung_cancer_FG	RSBN1	✓	✓	✓		3
Lung_cancer_TG	RSBN1			✓		1
Lung_cancer_FG	MAGI3		✓	✓		2
Lung_cancer_BMI	IMPG2			✓		1
Lung_cancer_CRP	IMPG2		✓	✓		2
Lung_cancer_BMI	EXD2	✓	✓	✓		3
Lung_cancer_TG	EXD2	✓	✓	✓		3
Lung_cancer_TG	STK17B			✓		1
Lung_cancer_BMI	CDC14B		✓	✓		2
Lung_cancer_TG	CDC14B		✓	✓		2
Lung_cancer_BMI	JMJD4		✓	✓		2
Lung_cancer_WHRadjbmi	JMJD4	✓	✓	✓		3
Lung_cancer_BMI	AACS			✓		1
Lung_cancer_CRP	PHLPP1		✓	✓		2
Lung_cancer_WHRadjbmi	FYB1			✓		1
Lung_cancer_TG	STRADB	✓	✓	✓	✓	4
Lung_cancer_WHR	C1QTNF3			✓		1
Lung_cancer_WHRadjbmi	C1QTNF3			✓		1
Lung_cancer_BMI	NFE2L1	✓	✓	✓		3
Lung_cancer_WHR	NFE2L1	✓	✓	✓		3
Lung_cancer_TG	NFE2L1	✓	✓	✓		3
Lung_cancer_CRP	GSK3B		✓	✓	✓	3
Lung_cancer_WHR	ERC1	✓		✓	✓	3
Lung_cancer_WHRadjbmi	ERC1	✓		✓	✓	3
Lung_cancer_TG	ERC1	✓		✓	✓	3
Lung_cancer_TG	RNF13	✓		✓		2
Lung_cancer_BMI	LYRM2	✓		✓		2
Lung_cancer_WHR	BCKDHB	✓	✓	✓		3
Lung_cancer_WHRadjbmi	BCKDHB	✓	✓	✓		3
Lung_cancer_T2D	KAT6A			✓		1
Lung_cancer_BMI	TUT7		✓	✓		2
Lung_cancer_WHR	TUT7		✓	✓		2
Lung_cancer_TG	TUT7		✓	✓		2
Lung_cancer_BMI	TNPO1			✓		1
Lung_cancer_CRP	TNPO1		✓	✓		2
Lung_cancer_TG	TNPO1		✓	✓		2
Lung_cancer_BMI	PLOD1		✓	✓		2
Lung_cancer_BMI	ITGAE			✓		1
Lung_cancer_WHR	ITGAE			✓		1
Lung_cancer_WHRadjbmi	ITGAE			✓		1
Lung_cancer_T2D	ITGAE			✓		1
Lung_cancer_BMI	PDS5B	✓	✓	✓		3
Lung_cancer_TG	PDS5B	✓	✓	✓		3
Lung_cancer_BMI	SLC27A5			✓		1
Lung_cancer_BMI	STARD7	✓		✓		2
Lung_cancer_AAA	REST			✓		1
Lung_cancer_TG	SSH1		✓	✓		2
Lung_cancer_BMI	GSTP1			✓		1
Lung_cancer_WHR	GSTP1	✓	✓	✓		3
Lung_cancer_CRP	GSTP1	✓		✓		2
Lung_cancer_TG	GSTP1	✓		✓		2
Lung_cancer_BMI	NCOA1		✓	✓		2
Lung_cancer_T2D	AGBL5			✓		1
Lung_cancer_FG	AGBL5	✓	✓	✓		3
Lung_cancer_CRP	AGBL5		✓	✓		2
Lung_cancer_GlycA	AGBL5			✓		1
Lung_cancer_TG	AGBL5		✓	✓		2
Lung_cancer_BMI	EFR3B	✓	✓	✓		3
Lung_cancer_WHR	EFR3B	✓	✓	✓		3
Lung_cancer_WHRadjbmi	EFR3B		✓	✓		2
Lung_cancer_CRP	EFR3B	✓	✓	✓		3
Lung_cancer_TG	RAB10			✓		1
Lung_cancer_TG	HADHA			✓		1
Lung_cancer_T2D	MAPRE3			✓		1
Lung_cancer_FG	MAPRE3		✓	✓	✓	3
Lung_cancer_TG	MAPRE3		✓	✓		2
Lung_cancer_WHR	CAD			✓		1
Lung_cancer_FG	CAD		✓	✓		2
Lung_cancer_CRP	CAD		✓	✓		2
Lung_cancer_TG	CAD		✓	✓		2
Lung_cancer_AAA	MYNN		✓	✓		2
Lung_cancer_TG	MYNN		✓	✓		2
Lung_cancer_BMI	SCAMP1		✓	✓		2
Lung_cancer_AAA	SCAMP1	✓	✓	✓		3
Lung_cancer_BMI	WDR47			✓		1
Lung_cancer_WHR	WDR47			✓		1
Lung_cancer_TG	MAP3K4		✓	✓		2
Lung_cancer_WHR	ZNF213			✓		1
Lung_cancer_BMI	CPNE3	✓	✓	✓		3
Lung_cancer_BMI	RRN3	✓	✓	✓		3
Lung_cancer_WHR	RRN3	✓		✓		2
Lung_cancer_T2D	RRN3			✓		1
Lung_cancer_TG	MTIF2		✓	✓	✓	3
Lung_cancer_TG	TTC39A		✓	✓		2
Lung_cancer_AAA	USP40			✓	✓	2
Lung_cancer_BMI	POMGNT1	✓	✓	✓		3
Lung_cancer_BMI	MAST2	✓	✓	✓	✓	4
Lung_cancer_WHR	MAST2	✓	✓	✓	✓	4
Lung_cancer_T2D	MAST2	✓	✓	✓	✓	4
Lung_cancer_GlycA	MAST2	✓	✓	✓	✓	4
Lung_cancer_FG	NFX1			✓		1
Lung_cancer_BMI	DIMT1			✓		1
Lung_cancer_WHR	DIMT1	✓		✓		2
Lung_cancer_WHRadjbmi	DIMT1	✓	✓	✓		3
Lung_cancer_WHR	IPO11	✓	✓	✓		3
Lung_cancer_WHR	IPO11-LRRC70	✓		✓		2
Lung_cancer_WHRadjbmi	IPO11	✓	✓	✓		3
Lung_cancer_WHRadjbmi	IPO11-LRRC70	✓		✓		2
Lung_cancer_CRP	EIF2AK1	✓	✓	✓		3
Lung_cancer_WHR	SNX10	✓	✓	✓	✓	4
Lung_cancer_WHRadjbmi	SNX10	✓	✓	✓	✓	4
Lung_cancer_T2D	SNX10			✓	✓	2
Lung_cancer_TG	SNX10	✓	✓	✓	✓	4
Lung_cancer_BMI	MRPL28		✓	✓		2
Lung_cancer_WHRadjbmi	MRPL28			✓	✓	2
Lung_cancer_T2D	MRPL28			✓		1
Lung_cancer_WHRadjbmi	TMED2	✓	✓	✓		3
Lung_cancer_T2D	ERO1B			✓		1
Lung_cancer_TG	LAT2	✓	✓	✓		3
Lung_cancer_TG	ZW10			✓		1
Lung_cancer_WHR	ALG9		✓	✓		2
Lung_cancer_WHRadjbmi	ALG9		✓	✓		2
Lung_cancer_TG	ALG9		✓	✓		2
Lung_cancer_WHR	MTMR2		✓	✓	✓	3
Lung_cancer_WHRadjbmi	MTMR2		✓	✓	✓	3
Lung_cancer_AAA	MTMR2	✓	✓	✓	✓	4
Lung_cancer_T2D	MTMR2		✓	✓	✓	3
Lung_cancer_TG	MTMR2	✓	✓	✓	✓	4
Lung_cancer_TG	PPP1R15A			✓		1
Lung_cancer_TG	FTL			✓		1
Lung_cancer_TG	NLK			✓		1
Lung_cancer_WHR	PGS1			✓		1
Lung_cancer_WHRadjbmi	PGS1		✓	✓	✓	3
Lung_cancer_CRP	PGS1	✓	✓	✓	✓	4
Lung_cancer_TG	PGS1	✓	✓	✓		3
Lung_cancer_TG	PSMC5	✓		✓		2
Lung_cancer_AAA	CETP	✓	✓	✓	✓	4
Lung_cancer_TG	CETP	✓	✓	✓	✓	4
Lung_cancer_TG	MT3			✓		1
Lung_cancer_BMI	OGFOD1		✓	✓	✓	3
Lung_cancer_BMI	SH3BP2	✓		✓		2
Lung_cancer_WHR	SH3BP2			✓		1
Lung_cancer_TG	SH3BP2	✓	✓	✓		3
Lung_cancer_WHR	SF3B2		✓	✓		2
Lung_cancer_WHRadjbmi	SF3B2		✓	✓		2
Lung_cancer_T2D	KLHL42	✓	✓	✓	✓	4
Lung_cancer_BMI	DNM1L			✓		1
Lung_cancer_TG	ERGIC2		✓	✓	✓	3
Lung_cancer_WHR	AAMDC		✓	✓		2
Lung_cancer_T2D	AAMDC			✓		1
Lung_cancer_TG	CNOT3	✓	✓	✓		3
Lung_cancer_WHRadjbmi	KHSRP			✓		1
Lung_cancer_GlycA	ASAP3		✓	✓	✓	3
Lung_cancer_TG	ASAP3		✓	✓	✓	3
Lung_cancer_WHR	EDEM2			✓	✓	2
Lung_cancer_WHR	MMP24-AS1-EDEM2			✓		1
Lung_cancer_WHRadjbmi	EDEM2			✓	✓	2
Lung_cancer_WHRadjbmi	MMP24-AS1-EDEM2			✓		1
Lung_cancer_WHR	TPX2			✓		1
Lung_cancer_WHRadjbmi	TPX2			✓		1
Lung_cancer_CRP	TPX2			✓		1
Lung_cancer_TG	TPX2		✓	✓		2
Lung_cancer_TG	FER1L4			✓	✓	2
Lung_cancer_TG	PDRG1			✓		1
Lung_cancer_BMI	EPB41L1		✓	✓	✓	3
Lung_cancer_TG	EPB41L1			✓		1
Lung_cancer_TG	TGDS	✓	✓	✓		3
Lung_cancer_BMI	C3orf18		✓	✓	✓	3
Lung_cancer_WHRadjbmi	C3orf18		✓	✓		2
Lung_cancer_CRP	C3orf18		✓	✓		2
Lung_cancer_WHR	KIF9	✓	✓	✓		3
Lung_cancer_WHRadjbmi	KIF9	✓	✓	✓		3
Lung_cancer_T2D	KIF9	✓	✓	✓		3
Lung_cancer_CRP	KIF9	✓	✓	✓		3
Lung_cancer_TG	KIF9	✓	✓	✓		3
Lung_cancer_BMI	PPP1R13B	✓	✓	✓	✓	4
Lung_cancer_WHR	PPP1R13B			✓		1
Lung_cancer_AAA	PPP1R13B		✓	✓		2
Lung_cancer_TG	PPP1R13B	✓	✓	✓	✓	4
Lung_cancer_BMI	SMOX			✓		1
Lung_cancer_BMI	FKBP1A	✓		✓		2
Lung_cancer_BMI	NSFL1C	✓	✓	✓	✓	4
Lung_cancer_TG	CPXM1			✓		1
Lung_cancer_WHRadjbmi	KIZ		✓	✓		2
Lung_cancer_CRP	DYNLL1	✓	✓	✓		3
Lung_cancer_TG	MAPKAPK5		✓	✓	✓	3
Lung_cancer_WHRadjbmi	P2RX7		✓	✓		2
Lung_cancer_T2D	P2RX7	✓	✓	✓		3
Lung_cancer_CRP	P2RX7	✓	✓	✓		3
Lung_cancer_CRP	ANAPC5	✓	✓	✓		3
Lung_cancer_BMI	KDM2B	✓	✓	✓	✓	4
Lung_cancer_FG	KDM2B			✓		1
Lung_cancer_BMI	OAS1		✓	✓		2
Lung_cancer_CRP	GCN1		✓	✓		2
Lung_cancer_CRP	RPLP0	✓	✓	✓		3
Lung_cancer_BMI	PXN		✓	✓	✓	3
Lung_cancer_CRP	PXN	✓	✓	✓		3
Lung_cancer_WHR	SIRT4			✓		1
Lung_cancer_CRP	SIRT4	✓	✓	✓	✓	4
Lung_cancer_BMI	KIF16B	✓	✓	✓		3
Lung_cancer_TG	KIF16B	✓		✓	✓	3
Lung_cancer_TG	ERP29		✓	✓		2
Lung_cancer_BMI	FUS			✓		1
Lung_cancer_WHR	FUS			✓		1
Lung_cancer_TG	FUS			✓		1
Lung_cancer_TG	FXYD5	✓	✓	✓	✓	4
Lung_cancer_TG	GRAMD1A			✓		1
Lung_cancer_WHR	CDIP1		✓	✓	✓	3
Lung_cancer_WHRadjbmi	CDIP1		✓	✓		2
Lung_cancer_TG	CDIP1		✓	✓	✓	3
Lung_cancer_WHR	GMIP			✓		1
Lung_cancer_TG	GMIP	✓	✓	✓		3
Lung_cancer_CRP	BIRC5			✓		1
Lung_cancer_TG	BIRC5			✓		1
Lung_cancer_WHR	LAG3			✓		1
Lung_cancer_WHRadjbmi	LAG3			✓		1
Lung_cancer_TG	LAG3			✓		1
Lung_cancer_TG	MLF2		✓	✓		2
Lung_cancer_TG	ZBTB25	✓		✓		2
Lung_cancer_WHR	DHX32		✓	✓	✓	3
Lung_cancer_WHRadjbmi	DHX32		✓	✓	✓	3
Lung_cancer_CRP	PAPOLA	✓	✓	✓	✓	4
Lung_cancer_BMI	PCBP4			✓		1
Lung_cancer_WHR	PCBP4			✓		1
Lung_cancer_TG	PCBP4			✓		1
Lung_cancer_BMI	YPEL3	✓	✓	✓		3
Lung_cancer_WHR	YPEL3	✓		✓		2
Lung_cancer_T2D	YPEL3	✓	✓	✓	✓	4
Lung_cancer_TG	YPEL3	✓	✓	✓		3
Lung_cancer_BMI	NUDC			✓	✓	2
Lung_cancer_CRP	NUDC		✓	✓	✓	3
Lung_cancer_TG	NUDC		✓	✓		2
Lung_cancer_WHR	MAEA			✓		1
Lung_cancer_WHRadjbmi	MAEA			✓		1
Lung_cancer_TG	MAEA		✓	✓	✓	3
Lung_cancer_BMI	LYZ	✓	✓	✓	✓	4
Lung_cancer_WHR	LYZ	✓		✓	✓	3
Lung_cancer_TG	LYZ	✓	✓	✓	✓	4
Lung_cancer_WHR	MUL1			✓	✓	2
Lung_cancer_WHRadjbmi	MUL1			✓	✓	2
Lung_cancer_TG	MUL1			✓	✓	2
Lung_cancer_WHR	TFAP4			✓		1
Lung_cancer_WHRadjbmi	TFAP4	✓	✓	✓		3
Lung_cancer_TG	TFAP4			✓		1
Lung_cancer_BMI	SPG21	✓		✓	✓	3
Lung_cancer_BMI	DNAJB11			✓		1
Lung_cancer_T2D	DNAJB11			✓		1
Lung_cancer_WHR	P3H2			✓		1
Lung_cancer_WHRadjbmi	P3H2			✓		1
Lung_cancer_GlycA	FLT3LG		✓	✓		2
Lung_cancer_TG	FLT3LG		✓	✓		2
Lung_cancer_TG	RAB11FIP3			✓		1
Lung_cancer_BMI	ZNF268		✓	✓		2
Lung_cancer_T2D	ZNF268	✓	✓	✓		3
Lung_cancer_TG	MCOLN1			✓		1
Lung_cancer_BMI	PDPR	✓	✓	✓		3
Lung_cancer_BMI	LOC124907803			✓		1
Lung_cancer_WHR	PDPR			✓		1
Lung_cancer_WHR	LOC124907803			✓		1
Lung_cancer_T2D	PDPR			✓		1
Lung_cancer_T2D	LOC124907803			✓		1
Lung_cancer_CRP	PDPR	✓	✓	✓		3
Lung_cancer_CRP	LOC124907803			✓		1
Lung_cancer_TG	PDPR	✓	✓	✓		3
Lung_cancer_TG	LOC124907803			✓		1
Lung_cancer_BMI	AARS1		✓	✓		2
Lung_cancer_WHR	AARS1		✓	✓		2
Lung_cancer_AAA	AARS1		✓	✓		2
Lung_cancer_CRP	AARS1		✓	✓		2
Lung_cancer_TG	AARS1		✓	✓		2
Lung_cancer_BMI	GLG1	✓	✓	✓		3
Lung_cancer_WHR	GLG1	✓	✓	✓		3
Lung_cancer_BMI	TNRC6A	✓	✓	✓		3
Lung_cancer_WHR	TNRC6A	✓	✓	✓		3
Lung_cancer_CRP	TNRC6A		✓	✓		2
Lung_cancer_WHR	NAT14	✓		✓		2
Lung_cancer_WHRadjbmi	NAT14	✓	✓	✓	✓	4
Lung_cancer_BMI	RBM27			✓		1
Lung_cancer_TG	DTX2	✓	✓	✓	✓	4
Lung_cancer_BMI	LAMB1		✓	✓	✓	3
Lung_cancer_WHR	LAMB1	✓	✓	✓	✓	4
Lung_cancer_WHRadjbmi	LAMB1	✓	✓	✓	✓	4
Lung_cancer_TG	LAMB1		✓	✓		2
Lung_cancer_WHRadjbmi	DLD	✓	✓	✓		3
Lung_cancer_TG	RAPGEF4	✓	✓	✓		3
Lung_cancer_BMI	MAP3K20		✓	✓		2
Lung_cancer_AAA	MAP3K20		✓	✓		2
Lung_cancer_CRP	MAP3K20		✓	✓		2
Lung_cancer_WHRadjbmi	SEL1L3			✓		1
Lung_cancer_GlycA	TF		✓	✓		2
Lung_cancer_WHR	MYO15A	✓	✓	✓		3
Lung_cancer_WHRadjbmi	MYO15A	✓	✓	✓		3
Lung_cancer_T2D	MYO15A	✓	✓	✓		3
Lung_cancer_TG	MYO15A	✓	✓	✓	✓	4
Lung_cancer_WHR	ALKBH5	✓	✓	✓	✓	4
Lung_cancer_WHRadjbmi	ALKBH5	✓	✓	✓	✓	4
Lung_cancer_TG	ALKBH5	✓	✓	✓	✓	4
Lung_cancer_BMI	PITPNM3			✓		1
Lung_cancer_TG	PITPNM3	✓	✓	✓		3
Lung_cancer_TG	ZC3HC1	✓		✓		2
Lung_cancer_BMI	RGS17	✓	✓	✓	✓	4
Lung_cancer_WHR	RGS17	✓	✓	✓	✓	4
Lung_cancer_T2D	RGS17	✓	✓	✓		3
Lung_cancer_FG	RGS17		✓	✓		2
Lung_cancer_CRP	RGS17	✓	✓	✓		3
Lung_cancer_TG	RGS17	✓	✓	✓	✓	4
Lung_cancer_TG	TMEM101		✓	✓	✓	3
Lung_cancer_BMI	PPP2R3C		✓	✓		2
Lung_cancer_CRP	PPP2R3C			✓	✓	2
Lung_cancer_WHRadjbmi	MYH7		✓	✓		2
Lung_cancer_WHRadjbmi	SLC7A8			✓		1
Lung_cancer_AAA	HNRNPC	✓	✓	✓		3
Lung_cancer_TG	GEMIN2	✓	✓	✓		3
Lung_cancer_WHR	TRPM7	✓	✓	✓		3
Lung_cancer_WHRadjbmi	TRPM7	✓	✓	✓		3
Lung_cancer_BMI	TYRO3		✓	✓		2
Lung_cancer_WHR	TYRO3	✓	✓	✓	✓	4
Lung_cancer_WHRadjbmi	TYRO3	✓	✓	✓	✓	4
Lung_cancer_T2D	TYRO3	✓	✓	✓	✓	4
Lung_cancer_CRP	TYRO3	✓	✓	✓		3
Lung_cancer_TG	TYRO3	✓	✓	✓	✓	4
Lung_cancer_BMI	WDR76		✓	✓		2
Lung_cancer_T2D	WDR76		✓	✓		2
Lung_cancer_CRP	WDR76			✓		1
Lung_cancer_TG	WDR76		✓	✓		2
Lung_cancer_CRP	CAPN3			✓		1
Lung_cancer_TG	CAPN3		✓	✓		2
Lung_cancer_CRP	SNAP23			✓		1
Lung_cancer_TG	SNAP23		✓	✓		2
Lung_cancer_WHRadjbmi	PHGDH		✓	✓		2
Lung_cancer_BMI	UNC13D		✓	✓	✓	3
Lung_cancer_WHRadjbmi	UNC13D		✓	✓	✓	3
Lung_cancer_TG	UNC13D		✓	✓	✓	3
Lung_cancer_TG	MFSD11			✓		1
Lung_cancer_BMI	COMT	✓	✓	✓		3
Lung_cancer_BMI	ADA2			✓		1
Lung_cancer_BMI	ECHDC1			✓		1
Lung_cancer_WHR	ECHDC1		✓	✓		2
Lung_cancer_WHRadjbmi	ECHDC1			✓		1
Lung_cancer_T2D	ECHDC1			✓		1
Lung_cancer_CRP	ECHDC1			✓		1
Lung_cancer_TG	ECHDC1			✓		1
Lung_cancer_WHR	SEC22C		✓	✓		2
Lung_cancer_BMI	XYLB	✓		✓		2
Lung_cancer_BMI	CBX5	✓	✓	✓		3
Lung_cancer_WHR	CBX5			✓		1
Lung_cancer_WHRadjbmi	CBX5			✓		1
Lung_cancer_T2D	MAP3K1			✓		1
Lung_cancer_CRP	MAP3K1		✓	✓		2
Lung_cancer_TG	MAP3K1		✓	✓		2
Lung_cancer_BMI	HOOK2			✓	✓	2
Lung_cancer_T2D	HOOK2			✓		1
Lung_cancer_BMI	ARCN1		✓	✓		2
Lung_cancer_TG	ARCN1		✓	✓		2
Lung_cancer_BMI	PSMD5			✓		1
Lung_cancer_AAA	PSMD5	✓	✓	✓		3
Lung_cancer_FG	PSMD5	✓		✓	✓	3
Lung_cancer_GlycA	PSMD5	✓	✓	✓	✓	4
Lung_cancer_TG	PSMD5	✓	✓	✓	✓	4
Lung_cancer_TG	PDE6C			✓		1
Lung_cancer_T2D	CWF19L1	✓		✓	✓	3
Lung_cancer_TG	CWF19L1	✓		✓	✓	3
Lung_cancer_BMI	SEMA4G		✓	✓		2
Lung_cancer_BMI	BTAF1	✓	✓	✓		3
Lung_cancer_WHR	BTAF1		✓	✓		2
Lung_cancer_WHRadjbmi	BTAF1		✓	✓		2
Lung_cancer_T2D	BTAF1		✓	✓		2
Lung_cancer_TG	BTAF1	✓	✓	✓		3
Lung_cancer_BMI	FKBP5	✓	✓	✓		3
Lung_cancer_CRP	FKBP5	✓		✓		2
Lung_cancer_TG	FKBP5		✓	✓		2
Lung_cancer_WHRadjbmi	SRPK1			✓		1
Lung_cancer_CRP	SRPK1			✓		1
Lung_cancer_TG	BRPF3		✓	✓		2
Lung_cancer_TG	EFHC1			✓		1
Lung_cancer_BMI	HSP90AB1		✓	✓		2
Lung_cancer_T2D	HSP90AB1			✓		1
Lung_cancer_FG	HSP90AB1			✓		1
Lung_cancer_TG	HSP90AB1			✓		1
Lung_cancer_BMI	ITPR3	✓	✓	✓	✓	4
Lung_cancer_WHR	ITPR3		✓	✓	✓	3
Lung_cancer_WHRadjbmi	ITPR3			✓		1
Lung_cancer_CRP	ITPR3		✓	✓	✓	3
Lung_cancer_TG	ITPR3		✓	✓	✓	3
Lung_cancer_WHRadjbmi	ZNF184			✓		1
Lung_cancer_TG	ZNF184	✓		✓		2
Lung_cancer_BMI	ABL1	✓		✓		2
Lung_cancer_TG	ABL1	✓		✓		2
Lung_cancer_WHR	ACOT7			✓	✓	2
Lung_cancer_WHRadjbmi	ACOT7		✓	✓	✓	3
Lung_cancer_BMI	SCD			✓		1
Lung_cancer_T2D	SCD			✓		1
Lung_cancer_AAA	TMED1		✓	✓		2
Lung_cancer_TG	NRP1	✓	✓	✓	✓	4
Lung_cancer_WHRadjbmi	PRTFDC1	✓		✓		2
Lung_cancer_BMI	MAST3	✓	✓	✓		3
Lung_cancer_WHR	MAST3	✓	✓	✓		3
Lung_cancer_WHRadjbmi	MAST3	✓	✓	✓		3
Lung_cancer_TG	MAST3			✓		1
Lung_cancer_WHR	MYO9B		✓	✓		2
Lung_cancer_WHRadjbmi	MYO9B		✓	✓	✓	3
Lung_cancer_BMI	FBXL19		✓	✓		2
Lung_cancer_WHR	FBXL19		✓	✓		2
Lung_cancer_AAA	FBXL19			✓		1
Lung_cancer_TG	FBXL19		✓	✓		2
Lung_cancer_BMI	STX1B		✓	✓	✓	3
Lung_cancer_WHR	STX1B		✓	✓		2
Lung_cancer_AAA	STX1B		✓	✓	✓	3
Lung_cancer_TG	STX1B		✓	✓	✓	3
Lung_cancer_BMI	HSD3B7			✓	✓	2
Lung_cancer_WHR	HSD3B7			✓		1
Lung_cancer_TG	HSD3B7			✓	✓	2
Lung_cancer_BMI	SETD1A		✓	✓		2
Lung_cancer_WHR	SETD1A			✓		1
Lung_cancer_AAA	SETD1A			✓		1
Lung_cancer_TG	SETD1A		✓	✓		2
Lung_cancer_BMI	BCL7C		✓	✓		2
Lung_cancer_TG	BCL7C		✓	✓		2
Lung_cancer_T2D	ATP5F1D		✓	✓		2
Lung_cancer_WHR	MARCHF2			✓		1
Lung_cancer_WHRadjbmi	MARCHF2			✓		1
Lung_cancer_TG	MARCHF2		✓	✓		2
Lung_cancer_BMI	IZUMO4			✓		1
Lung_cancer_WHR	IZUMO4	✓		✓		2
Lung_cancer_TG	RASSF7	✓		✓		2
Lung_cancer_BMI	ARVCF	✓	✓	✓		3
Lung_cancer_BMI	ZDHHC8	✓	✓	✓		3
Lung_cancer_BMI	MMP11		✓	✓	✓	3
Lung_cancer_CRP	MMP11			✓		1
Lung_cancer_TG	MMP11			✓		1
Lung_cancer_TG	SMARCB1		✓	✓		2
Lung_cancer_TG	DERL3		✓	✓		2
Lung_cancer_BMI	BCL2L13		✓	✓	✓	3
Lung_cancer_CRP	BCL2L13		✓	✓	✓	3
Lung_cancer_CRP	DDTL	✓		✓	✓	3
Lung_cancer_TG	DDTL	✓		✓	✓	3
Lung_cancer_CRP	DDT	✓		✓	✓	3
Lung_cancer_TG	DDT	✓		✓	✓	3
Lung_cancer_CRP	CABIN1	✓		✓		2
Lung_cancer_TG	CABIN1	✓		✓		2
Lung_cancer_WHR	TBC1D10A		✓	✓		2
Lung_cancer_WHRadjbmi	TBC1D10A		✓	✓		2
Lung_cancer_AAA	TBC1D10A	✓	✓	✓		3
Lung_cancer_WHR	SF3A1		✓	✓		2
Lung_cancer_WHRadjbmi	SF3A1		✓	✓	✓	3
Lung_cancer_AAA	SF3A1		✓	✓	✓	3
Lung_cancer_WHR	RNF215			✓		1
Lung_cancer_WHRadjbmi	RNF215		✓	✓		2
Lung_cancer_AAA	RNF215		✓	✓	✓	3
Lung_cancer_WHR	SEC14L2			✓		1
Lung_cancer_WHRadjbmi	SEC14L2			✓		1
Lung_cancer_AAA	SEC14L2			✓		1
Lung_cancer_FG	SEC14L2			✓		1
Lung_cancer_BMI	YPEL1		✓	✓	✓	3
Lung_cancer_T2D	YPEL1		✓	✓		2
Lung_cancer_TG	YPEL1			✓		1
Lung_cancer_BMI	MAPK1		✓	✓		2
Lung_cancer_T2D	MAPK1			✓		1
Lung_cancer_TG	MAPK1			✓		1
Lung_cancer_TG	ESS2			✓		1
Lung_cancer_BMI	SH3BP1	✓		✓		2
Lung_cancer_BMI	LGALS1	✓		✓	✓	3
Lung_cancer_WHRadjbmi	PIK3IP1		✓	✓	✓	3
Lung_cancer_BMI	SRRD	✓	✓	✓		3
Lung_cancer_WHRadjbmi	PATZ1	✓	✓	✓		3
Lung_cancer_BMI	TRIOBP	✓	✓	✓	✓	4
Lung_cancer_WHR	TRIOBP	✓	✓	✓	✓	4
Lung_cancer_BMI	GCAT	✓	✓	✓	✓	4
Lung_cancer_WHR	GCAT	✓	✓	✓	✓	4
Lung_cancer_TG	EIF3L			✓		1
Lung_cancer_BMI	SNU13			✓		1
Lung_cancer_CRP	SNU13		✓	✓		2
Lung_cancer_BMI	MICALL1	✓	✓	✓	✓	4
Lung_cancer_CRP	MICALL1			✓		1
Lung_cancer_TG	MICALL1			✓		1
Lung_cancer_BMI	POLR2F	✓	✓	✓		3
Lung_cancer_WHR	POLR2F			✓		1
Lung_cancer_CRP	CCDC134		✓	✓		2
Lung_cancer_BMI	DEPDC5	✓		✓	✓	3
Lung_cancer_WHRadjbmi	DEPDC5	✓		✓		2
Lung_cancer_AAA	DEPDC5			✓		1
Lung_cancer_WHRadjbmi	TTC28		✓	✓		2
Lung_cancer_TG	TTC28	✓		✓		2
Lung_cancer_TG	SLC16A8	✓		✓		2
Lung_cancer_BMI	CENPM		✓	✓		2
Lung_cancer_CRP	CENPM		✓	✓	✓	3
Lung_cancer_TG	CENPM		✓	✓		2
Lung_cancer_CRP	SEPTIN3			✓		1
Lung_cancer_BMI	KDELR3			✓		1
Lung_cancer_CRP	KDELR3		✓	✓		2
Lung_cancer_BMI	CYP2D6	✓		✓	✓	3
Lung_cancer_CRP	DDX17		✓	✓	✓	3
Lung_cancer_TG	DDX17		✓	✓	✓	3
Lung_cancer_BMI	TCF20	✓	✓	✓		3
Lung_cancer_AAA	HSCB	✓		✓		2
Lung_cancer_T2D	HSCB			✓		1
Lung_cancer_CRP	CBY1	✓	✓	✓	✓	4
Lung_cancer_TG	CBY1	✓	✓	✓	✓	4
Lung_cancer_CRP	TOMM22	✓	✓	✓		3
Lung_cancer_TG	TOMM22	✓	✓	✓		3
Lung_cancer_T2D	XBP1			✓		1
Lung_cancer_TG	XBP1			✓		1
Lung_cancer_CRP	JOSD1	✓	✓	✓	✓	4
Lung_cancer_TG	JOSD1	✓	✓	✓	✓	4
Lung_cancer_CRP	GTPBP1	✓	✓	✓		3
Lung_cancer_TG	GTPBP1	✓	✓	✓		3
Lung_cancer_TG	POLDIP3			✓		1
Lung_cancer_T2D	PPP6R2			✓		1
Lung_cancer_TG	PPP6R2		✓	✓		2
Lung_cancer_CRP	SUN2	✓	✓	✓		3
Lung_cancer_TG	SUN2	✓	✓	✓	✓	4
Lung_cancer_WHRadjbmi	RHBDD3			✓		1
Lung_cancer_BMI	PACSIN2		✓	✓		2
Lung_cancer_WHR	PACSIN2	✓	✓	✓	✓	4
Lung_cancer_TG	PACSIN2			✓		1
Lung_cancer_WHR	HMGXB4	✓	✓	✓		3
Lung_cancer_WHRadjbmi	HMGXB4	✓	✓	✓	✓	4
Lung_cancer_WHR	TOM1		✓	✓	✓	3
Lung_cancer_WHRadjbmi	TOM1		✓	✓	✓	3
Lung_cancer_CRP	TOM1		✓	✓		2
Lung_cancer_BMI	NEFH			✓		1
Lung_cancer_TG	NEFH	✓		✓		2
Lung_cancer_WHRadjbmi	HMOX1			✓		1
Lung_cancer_WHR	THOC5		✓	✓		2
Lung_cancer_WHRadjbmi	THOC5		✓	✓		2
Lung_cancer_TG	MCM5			✓		1
Lung_cancer_BMI	TSPO		✓	✓		2
Lung_cancer_WHRadjbmi	TSPO		✓	✓	✓	3
Lung_cancer_CRP	RASD2			✓		1
Lung_cancer_WHRadjbmi	CBX7			✓		1
Lung_cancer_CRP	CBX7			✓		1
Lung_cancer_TG	CBX7			✓		1
Lung_cancer_WHRadjbmi	PDGFB			✓		1
Lung_cancer_T2D	CABP7			✓		1
Lung_cancer_WHRadjbmi	RPL3			✓		1
Lung_cancer_BMI	ZMAT5			✓		1
Lung_cancer_WHR	ZMAT5			✓		1
Lung_cancer_BMI	ASCC2			✓		1
Lung_cancer_T2D	MTMR3		✓	✓		2
Lung_cancer_FG	MTMR3		✓	✓		2
Lung_cancer_TG	MTMR3		✓	✓	✓	3
Lung_cancer_WHR	MIEF1			✓		1
Lung_cancer_WHRadjbmi	MIEF1			✓		1
Lung_cancer_BMI	TNRC6B	✓	✓	✓		3
Lung_cancer_BMI	SGSM3	✓	✓	✓		3
Lung_cancer_BMI	IFT27			✓		1
Lung_cancer_CRP	SLC25A17	✓	✓	✓		3
Lung_cancer_TG	KCTD17			✓		1
Lung_cancer_CRP	ST13	✓		✓		2
Lung_cancer_BMI	RBX1			✓		1
Lung_cancer_T2D	RBX1			✓		1
Lung_cancer_CRP	EP300	✓	✓	✓		3
Lung_cancer_BMI	L3MBTL2	✓	✓	✓		3
Lung_cancer_T2D	L3MBTL2	✓	✓	✓		3
Lung_cancer_BMI	CHADL	✓	✓	✓		3
Lung_cancer_T2D	CHADL	✓	✓	✓		3
Lung_cancer_CRP	CHADL			✓		1
Lung_cancer_BMI	RANGAP1	✓		✓		2
Lung_cancer_T2D	RANGAP1	✓		✓		2
Lung_cancer_CRP	RANGAP1		✓	✓		2
Lung_cancer_CRP	ZC3H7B	✓	✓	✓		3
Lung_cancer_BMI	PHF5A			✓		1
Lung_cancer_T2D	PHF5A			✓		1
Lung_cancer_CRP	PHF5A		✓	✓		2
Lung_cancer_CRP	ACO2		✓	✓	✓	3
Lung_cancer_TG	ACO2			✓	✓	2
Lung_cancer_CRP	POLR3H		✓	✓		2
Lung_cancer_TG	TRMU		✓	✓		2
Lung_cancer_CRP	PMM1		✓	✓	✓	3
Lung_cancer_BMI	DESI1			✓		1
Lung_cancer_CRP	DESI1		✓	✓		2
Lung_cancer_TG	BRD1		✓	✓	✓	3
Lung_cancer_BMI	ABHD4			✓		1
Lung_cancer_WHR	AP4S1	✓		✓		2
Lung_cancer_CRP	POLE2			✓		1
Lung_cancer_TG	POLE2			✓		1
Lung_cancer_TG	SOS2			✓		1
Lung_cancer_BMI	TRIM9			✓		1
Lung_cancer_BMI	GNPNAT1	✓	✓	✓		3
Lung_cancer_TG	GNPNAT1			✓		1
Lung_cancer_WHR	TIMM9	✓	✓	✓		3
Lung_cancer_WHRadjbmi	TIMM9	✓		✓		2
Lung_cancer_WHR	KIAA0586	✓	✓	✓		3
Lung_cancer_WHRadjbmi	KIAA0586	✓	✓	✓		3
Lung_cancer_T2D	KIAA0586	✓	✓	✓		3
Lung_cancer_TG	KIAA0586		✓	✓		2
Lung_cancer_T2D	TMED8			✓		1
Lung_cancer_T2D	AHSA1			✓		1
Lung_cancer_BMI	DAAM1	✓		✓	✓	3
Lung_cancer_AAA	DAAM1	✓	✓	✓	✓	4
Lung_cancer_CRP	DAAM1			✓		1
Lung_cancer_BMI	ITPK1			✓		1
Lung_cancer_CRP	ITPK1			✓		1
Lung_cancer_T2D	PPM1A			✓		1
Lung_cancer_TG	PPM1A		✓	✓		2
Lung_cancer_BMI	ZFYVE21	✓	✓	✓		3
Lung_cancer_AAA	ZFYVE21		✓	✓		2
Lung_cancer_TG	ZFYVE21	✓	✓	✓		3
Lung_cancer_WHR	PCNX1		✓	✓		2
Lung_cancer_WHRadjbmi	PCNX1		✓	✓		2
Lung_cancer_TG	PCNX1		✓	✓		2
Lung_cancer_BMI	PAPLN	✓	✓	✓		3
Lung_cancer_WHR	PAPLN			✓		1
Lung_cancer_CRP	PAPLN	✓	✓	✓		3
Lung_cancer_TG	PAPLN	✓	✓	✓		3
Lung_cancer_BMI	RPS6KA5	✓	✓	✓		3
Lung_cancer_WHR	RPS6KA5		✓	✓		2
Lung_cancer_WHRadjbmi	RPS6KA5	✓	✓	✓		3
Lung_cancer_TG	ACIN1		✓	✓		2
Lung_cancer_BMI	CINP			✓		1
Lung_cancer_AAA	CINP			✓		1
Lung_cancer_WHR	CHD8			✓		1
Lung_cancer_WHRadjbmi	CHD8			✓		1
Lung_cancer_T2D	PCK2			✓		1
Lung_cancer_TG	PCK2		✓	✓	✓	3
Lung_cancer_WHR	PRORP		✓	✓		2
Lung_cancer_CRP	PRORP			✓		1
Lung_cancer_BMI	PSMA6		✓	✓		2
Lung_cancer_WHR	PSMA6			✓		1
Lung_cancer_BMI	PNN			✓		1
Lung_cancer_CRP	RABGGTA			✓		1
Lung_cancer_BMI	PLTP		✓	✓		2
Lung_cancer_AAA	PLTP	✓	✓	✓		3
Lung_cancer_CRP	PLTP	✓	✓	✓	✓	4
Lung_cancer_TG	PLTP	✓	✓	✓		3
Lung_cancer_AAA	PCIF1	✓	✓	✓		3
Lung_cancer_TG	PCIF1	✓	✓	✓		3
Lung_cancer_BMI	MMP9	✓		✓		2
Lung_cancer_AAA	MMP9	✓	✓	✓		3
Lung_cancer_CRP	MMP9	✓	✓	✓		3
Lung_cancer_TG	MMP9	✓	✓	✓		3
Lung_cancer_WHRadjbmi	TRPC4AP			✓		1
Lung_cancer_TG	TRPC4AP			✓		1
Lung_cancer_BMI	PYGB			✓		1
Lung_cancer_WHR	PYGB			✓		1
Lung_cancer_CRP	PYGB			✓	✓	2
Lung_cancer_TG	PYGB			✓	✓	2
Lung_cancer_BMI	ABHD12			✓	✓	2
Lung_cancer_WHR	ABHD12			✓		1
Lung_cancer_FG	ABHD12			✓		1
Lung_cancer_CRP	ABHD12		✓	✓		2
Lung_cancer_WHR	PROCR	✓	✓	✓	✓	4
Lung_cancer_WHRadjbmi	PROCR	✓	✓	✓	✓	4
Lung_cancer_BMI	GINS1			✓		1
Lung_cancer_WHR	GINS1			✓		1
Lung_cancer_FG	GINS1			✓		1
Lung_cancer_CRP	GINS1			✓		1
Lung_cancer_AAA	CD40		✓	✓		2
Lung_cancer_WHR	UQCC1	✓	✓	✓	✓	4
Lung_cancer_WHRadjbmi	UQCC1	✓	✓	✓	✓	4
Lung_cancer_T2D	SGK2		✓	✓		2
Lung_cancer_TG	SGK2		✓	✓		2
Lung_cancer_BMI	NDRG3		✓	✓		2
Lung_cancer_BMI	PABPC1L	✓	✓	✓	✓	4
Lung_cancer_CRP	PABPC1L			✓		1
Lung_cancer_BMI	STK4	✓	✓	✓		3
Lung_cancer_CRP	TPD52L2	✓		✓		2
Lung_cancer_TG	TPD52L2	✓		✓		2
Lung_cancer_TG	NELFCD			✓	✓	2
Lung_cancer_T2D	CTSZ		✓	✓		2
Lung_cancer_TG	PRPF6	✓		✓		2
Lung_cancer_BMI	SLCO4A1			✓		1
Lung_cancer_BMI	SLC17A9	✓	✓	✓		3
Lung_cancer_BMI	EEF1A2	✓	✓	✓		3
Lung_cancer_CRP	EEF1A2		✓	✓		2
Lung_cancer_T2D	PTK6			✓		1
Lung_cancer_CRP	PTK6	✓		✓		2
Lung_cancer_TG	PTK6			✓		1
Lung_cancer_BMI	GMEB2	✓	✓	✓	✓	4
Lung_cancer_CRP	GMEB2	✓	✓	✓		3
Lung_cancer_BMI	ARFRP1		✓	✓		2
Lung_cancer_WHR	ARFRP1		✓	✓		2
Lung_cancer_T2D	ARFRP1	✓		✓		2
Lung_cancer_CRP	ARFRP1	✓	✓	✓	✓	4
Lung_cancer_TG	ARFRP1		✓	✓		2
Lung_cancer_BMI	HM13		✓	✓		2
Lung_cancer_TG	HM13		✓	✓	✓	3
Lung_cancer_BMI	MYLK2	✓	✓	✓		3
Lung_cancer_WHR	MYLK2			✓		1
Lung_cancer_WHRadjbmi	MYLK2			✓		1
Lung_cancer_TG	MYLK2		✓	✓	✓	3
Lung_cancer_BMI	HCK		✓	✓		2
Lung_cancer_WHR	TM9SF4			✓		1
Lung_cancer_WHRadjbmi	TM9SF4			✓		1
Lung_cancer_CRP	TM9SF4		✓	✓		2
Lung_cancer_TG	TM9SF4		✓	✓		2
Lung_cancer_BMI	CDK5RAP1			✓		1
Lung_cancer_T2D	SNTA1			✓		1
Lung_cancer_TG	SNTA1		✓	✓		2
Lung_cancer_TG	PXMP4			✓		1
Lung_cancer_BMI	CHMP4B			✓		1
Lung_cancer_T2D	CHMP4B	✓	✓	✓	✓	4
Lung_cancer_TG	CHMP4B			✓		1
Lung_cancer_TG	WFDC2		✓	✓		2
Lung_cancer_BMI	AHCY			✓		1
Lung_cancer_TG	AHCY	✓		✓		2
Lung_cancer_AAA	DNTTIP1	✓	✓	✓	✓	4
Lung_cancer_TG	DNTTIP1	✓	✓	✓		3
Lung_cancer_T2D	MAP1LC3A	✓		✓		2
Lung_cancer_CRP	MAP1LC3A	✓	✓	✓	✓	4
Lung_cancer_TG	MAP1LC3A	✓	✓	✓	✓	4
Lung_cancer_AAA	TNNC2	✓	✓	✓		3
Lung_cancer_TG	TNNC2	✓	✓	✓		3
Lung_cancer_WHRadjbmi	ACOT8			✓		1
Lung_cancer_TG	ACOT8	✓	✓	✓		3
Lung_cancer_BMI	APMAP			✓	✓	2
Lung_cancer_WHR	APMAP			✓		1
Lung_cancer_FG	APMAP			✓		1
Lung_cancer_CRP	APMAP			✓		1
Lung_cancer_T2D	ZNF516			✓		1
Lung_cancer_TG	USP14	✓	✓	✓		3
Lung_cancer_PAD	SMCHD1			✓		1
Lung_cancer_BMI	CEP76			✓		1
Lung_cancer_WHR	CEP76			✓		1
Lung_cancer_WHRadjbmi	CEP76			✓		1
Lung_cancer_CRP	CEP76			✓		1
Lung_cancer_BMI	CEP192	✓	✓	✓	✓	4
Lung_cancer_WHR	CEP192	✓	✓	✓	✓	4
Lung_cancer_WHRadjbmi	CEP192	✓	✓	✓	✓	4
Lung_cancer_CRP	CEP192	✓	✓	✓	✓	4
Lung_cancer_WHR	SMAD7			✓		1
Lung_cancer_BMI	POLI			✓		1
Lung_cancer_AAA	RBBP8			✓		1
Lung_cancer_TG	RBBP8	✓		✓		2
Lung_cancer_BMI	RIOK3	✓	✓	✓		3
Lung_cancer_WHR	RIOK3	✓	✓	✓		3
Lung_cancer_WHRadjbmi	RIOK3	✓	✓	✓		3
Lung_cancer_AAA	RIOK3	✓	✓	✓		3
Lung_cancer_CRP	RIOK3			✓		1
Lung_cancer_TG	RIOK3	✓	✓	✓		3
Lung_cancer_TG	MCTS2			✓		1
Lung_cancer_stroke_AIS	RUBCNL			✓		1
Lung_cancer_stroke_AS	RUBCNL			✓		1
Lung_cancer_TG	RUBCNL			✓		1
Lung_cancer_BMI	NDFIP2			✓		1
Lung_cancer_TG	NDFIP2	✓	✓	✓		3
Lung_cancer_WHRadjbmi	CDADC1	✓	✓	✓		3
Lung_cancer_CRP	CDADC1	✓	✓	✓		3
Lung_cancer_WHRadjbmi	KLF5			✓	✓	2
Lung_cancer_FG	KLF5			✓		1
Lung_cancer_TG	KLF5			✓	✓	2
Lung_cancer_BMI	STK24	✓	✓	✓	✓	4
Lung_cancer_WHR	STK24	✓	✓	✓	✓	4
Lung_cancer_T2D	STK24			✓		1
Lung_cancer_TG	STK24	✓	✓	✓	✓	4
Lung_cancer_BMI	ARHGEF7	✓	✓	✓		3
Lung_cancer_TG	SLC25A15			✓		1
Lung_cancer_TG	KPNA3	✓	✓	✓		3
Lung_cancer_BMI	FLT1	✓		✓		2
Lung_cancer_CRP	DGKH	✓	✓	✓		3
Lung_cancer_BMI	INTS6	✓	✓	✓		3
Lung_cancer_WHRadjbmi	MEDAG			✓		1
Lung_cancer_BMI	TSC22D1			✓		1
Lung_cancer_WHR	TSC22D1			✓	✓	2
Lung_cancer_WHRadjbmi	TSC22D1			✓	✓	2
Lung_cancer_TG	MGRN1	✓	✓	✓	✓	4
Lung_cancer_BMI	CORO1A	✓	✓	✓		3
Lung_cancer_WHR	CORO1A	✓	✓	✓		3
Lung_cancer_CRP	CORO1A	✓	✓	✓		3
Lung_cancer_GlycA	CORO1A	✓	✓	✓		3
Lung_cancer_TG	CORO1A	✓	✓	✓		3
Lung_cancer_BMI	MAPK3	✓	✓	✓	✓	4
Lung_cancer_WHR	MAPK3	✓	✓	✓	✓	4
Lung_cancer_T2D	MAPK3	✓		✓	✓	3
Lung_cancer_CRP	MAPK3	✓	✓	✓	✓	4
Lung_cancer_TG	MAPK3	✓	✓	✓	✓	4
Lung_cancer_BMI	GDPD3	✓	✓	✓		3
Lung_cancer_BMI	LYRM1	✓		✓		2
Lung_cancer_WHR	NUTF2			✓		1
Lung_cancer_WHRadjbmi	NUTF2			✓		1
Lung_cancer_FG	NUTF2			✓		1
Lung_cancer_TG	NUTF2		✓	✓		2
Lung_cancer_WHR	CENPT			✓		1
Lung_cancer_WHRadjbmi	CENPT			✓		1
Lung_cancer_FG	CENPT			✓		1
Lung_cancer_TG	CENPT		✓	✓		2
Lung_cancer_WHRadjbmi	TSNAXIP1			✓		1
Lung_cancer_TG	TSNAXIP1		✓	✓	✓	3
Lung_cancer_BMI	NFAT5	✓	✓	✓		3
Lung_cancer_WHR	NFAT5	✓	✓	✓		3
Lung_cancer_WHRadjbmi	NFAT5	✓	✓	✓		3
Lung_cancer_AAA	NFAT5	✓	✓	✓		3
Lung_cancer_T2D	NFAT5	✓	✓	✓		3
Lung_cancer_CRP	NFAT5	✓	✓	✓		3
Lung_cancer_TG	NFAT5	✓	✓	✓		3
Lung_cancer_BMI	N4BP1		✓	✓		2
Lung_cancer_TG	ARL2BP			✓		1
Lung_cancer_BMI	DHODH	✓	✓	✓		3
Lung_cancer_T2D	DHODH	✓		✓		2
Lung_cancer_GlycA	DHODH	✓	✓	✓		3
Lung_cancer_TG	DHODH	✓	✓	✓		3
Lung_cancer_WHR	CTCF			✓		1
Lung_cancer_WHRadjbmi	CTCF			✓		1
Lung_cancer_WHR	ACD			✓		1
Lung_cancer_WHRadjbmi	ACD			✓		1
Lung_cancer_FG	ACD			✓		1
Lung_cancer_TG	ACD		✓	✓		2
Lung_cancer_WHR	PARD6A			✓		1
Lung_cancer_WHRadjbmi	PARD6A			✓		1
Lung_cancer_FG	PARD6A			✓		1
Lung_cancer_TG	PARD6A			✓		1
Lung_cancer_BMI	CYB5B	✓	✓	✓		3
Lung_cancer_WHR	CYB5B	✓		✓		2
Lung_cancer_AAA	CYB5B			✓		1
Lung_cancer_T2D	CYB5B			✓		1
Lung_cancer_CRP	CYB5B	✓		✓		2
Lung_cancer_TG	CYB5B	✓		✓		2
Lung_cancer_BMI	NME3			✓		1
Lung_cancer_CRP	NME3			✓		1
Lung_cancer_BMI	NDRG4			✓	✓	2
Lung_cancer_BMI	VAC14	✓	✓	✓		3
Lung_cancer_TG	VAC14	✓		✓		2
Lung_cancer_WHRadjbmi	TANGO6			✓		1
Lung_cancer_BMI	COG4	✓	✓	✓		3
Lung_cancer_AAA	COG4			✓		1
Lung_cancer_TG	COG4	✓		✓	✓	3
Lung_cancer_BMI	SMPD3	✓	✓	✓		3
Lung_cancer_TG	SMPD3			✓		1
Lung_cancer_BMI	SLC7A6OS	✓	✓	✓		3
Lung_cancer_WHRadjbmi	SLC7A6OS			✓		1
Lung_cancer_FG	SLC7A6OS		✓	✓		2
Lung_cancer_TG	SLC7A6OS		✓	✓		2
Lung_cancer_BMI	SLC7A6	✓	✓	✓	✓	4
Lung_cancer_WHR	SLC7A6			✓		1
Lung_cancer_WHRadjbmi	SLC7A6			✓		1
Lung_cancer_FG	SLC7A6		✓	✓		2
Lung_cancer_TG	SLC7A6		✓	✓		2
Lung_cancer_BMI	PLA2G15	✓		✓		2
Lung_cancer_TG	PLA2G15		✓	✓	✓	3
Lung_cancer_BMI	ESRP2	✓		✓		2
Lung_cancer_FG	ESRP2	✓	✓	✓		3
Lung_cancer_TG	ESRP2		✓	✓		2
Lung_cancer_T2D	WDR59			✓		1
Lung_cancer_BMI	AXIN1	✓	✓	✓		3
Lung_cancer_WHR	AXIN1		✓	✓		2
Lung_cancer_CRP	AXIN1		✓	✓		2
Lung_cancer_TG	AXIN1		✓	✓		2
Lung_cancer_T2D	NPRL3			✓		1
Lung_cancer_FG	HSDL1	✓	✓	✓		3
Lung_cancer_FG	TAF1C	✓	✓	✓	✓	4
Lung_cancer_BMI	TSC2		✓	✓		2
Lung_cancer_CRP	TSC2		✓	✓	✓	3
Lung_cancer_TG	TSC2		✓	✓	✓	3
Lung_cancer_TG	ZNF500	✓	✓	✓		3
Lung_cancer_BMI	NME4	✓		✓	✓	3
Lung_cancer_BMI	ABCC1			✓		1
Lung_cancer_WHR	LMF1		✓	✓	✓	3
Lung_cancer_WHRadjbmi	LMF1			✓	✓	2
Lung_cancer_TG	LMF1	✓	✓	✓	✓	4
Lung_cancer_WHR	SLC7A5		✓	✓		2
Lung_cancer_T2D	METRN			✓		1
Lung_cancer_BMI	STUB1			✓		1
Lung_cancer_T2D	MEFV			✓		1
Lung_cancer_BMI	CLUAP1	✓	✓	✓	✓	4
Lung_cancer_WHRadjbmi	CLUAP1			✓		1
Lung_cancer_T2D	CLUAP1			✓	✓	2
Lung_cancer_TG	CLUAP1	✓		✓		2
Lung_cancer_WHR	HMOX2		✓	✓	✓	3
Lung_cancer_WHRadjbmi	HMOX2		✓	✓	✓	3
Lung_cancer_TG	HMOX2		✓	✓	✓	3
Lung_cancer_WHR	DNAJA3		✓	✓		2
Lung_cancer_WHRadjbmi	DNAJA3		✓	✓		2
Lung_cancer_CRP	DNAJA3		✓	✓		2
Lung_cancer_TG	DNAJA3		✓	✓		2
Lung_cancer_WHR	RBL2	✓	✓	✓		3
Lung_cancer_WHRadjbmi	RBL2	✓	✓	✓	✓	4
Lung_cancer_T2D	RBL2	✓	✓	✓	✓	4
Lung_cancer_BMI	PYCARD			✓		1
Lung_cancer_TG	PYCARD			✓		1
Lung_cancer_WHRadjbmi	RPGRIP1L			✓		1
Lung_cancer_BMI	MAZ		✓	✓		2
Lung_cancer_WHR	MAZ		✓	✓		2
Lung_cancer_WHRadjbmi	MAZ			✓		1
Lung_cancer_T2D	MAZ			✓		1
Lung_cancer_TG	MAZ			✓		1
Lung_cancer_BMI	STX4		✓	✓		2
Lung_cancer_WHR	STX4		✓	✓		2
Lung_cancer_AAA	STX4		✓	✓		2
Lung_cancer_TG	STX4		✓	✓		2
Lung_cancer_BMI	CDIPT	✓		✓		2
Lung_cancer_WHR	CDIPT			✓		1
Lung_cancer_WHRadjbmi	CDIPT			✓		1
Lung_cancer_T2D	CDIPT			✓		1
Lung_cancer_CRP	CDIPT			✓		1
Lung_cancer_TG	CDIPT			✓		1
Lung_cancer_BMI	BCKDK		✓	✓		2
Lung_cancer_WHR	BCKDK		✓	✓		2
Lung_cancer_AAA	BCKDK			✓		1
Lung_cancer_TG	BCKDK		✓	✓		2
Lung_cancer_BMI	KAT8		✓	✓	✓	3
Lung_cancer_WHR	KAT8		✓	✓	✓	3
Lung_cancer_AAA	KAT8			✓		1
Lung_cancer_TG	KAT8		✓	✓	✓	3
Lung_cancer_BMI	NOMO1		✓	✓		2
Lung_cancer_WHR	NOMO1			✓		1
Lung_cancer_TG	NOMO1			✓		1
Lung_cancer_BMI	CCP110	✓	✓	✓		3
Lung_cancer_T2D	CCP110			✓		1
Lung_cancer_BMI	VPS35L		✓	✓		2
Lung_cancer_BMI	RNF40		✓	✓		2
Lung_cancer_WHR	RNF40			✓		1
Lung_cancer_AAA	RNF40			✓		1
Lung_cancer_TG	RNF40			✓		1
Lung_cancer_BMI	KNOP1	✓	✓	✓	✓	4
Lung_cancer_WHR	KNOP1		✓	✓	✓	3
Lung_cancer_WHR	AQP9			✓		1
Lung_cancer_TG	AQP9	✓	✓	✓	✓	4
Lung_cancer_BMI	AAGAB	✓	✓	✓		3
Lung_cancer_WHR	AAGAB	✓	✓	✓		3
Lung_cancer_WHRadjbmi	AAGAB		✓	✓		2
Lung_cancer_AAA	AAGAB	✓	✓	✓		3
Lung_cancer_BMI	LACTB			✓		1
Lung_cancer_TG	LACTB	✓	✓	✓	✓	4
Lung_cancer_BMI	CSK	✓	✓	✓	✓	4
Lung_cancer_WHR	CSK	✓	✓	✓	✓	4
Lung_cancer_WHRadjbmi	CSK		✓	✓		2
Lung_cancer_AAA	CSK			✓		1
Lung_cancer_FG	CSK	✓	✓	✓		3
Lung_cancer_TG	CSK			✓		1
Lung_cancer_WHRadjbmi	HERC1		✓	✓	✓	3
Lung_cancer_T2D	HERC1		✓	✓		2
Lung_cancer_TG	HERC1		✓	✓	✓	3
Lung_cancer_BMI	TRIP4			✓		1
Lung_cancer_TG	TRIP4		✓	✓	✓	3
Lung_cancer_BMI	MTFMT	✓		✓		2
Lung_cancer_TG	MTFMT			✓		1
Lung_cancer_BMI	ACSBG1			✓		1
Lung_cancer_AAA	ACSBG1			✓		1
Lung_cancer_CM	ACSBG1			✓		1
Lung_cancer_PAD	ACSBG1			✓		1
Lung_cancer_SAH	ACSBG1			✓		1
Lung_cancer_FG	ACSBG1			✓		1
Lung_cancer_CRP	ACSBG1			✓		1
Lung_cancer_GlycA	ACSBG1			✓		1
Lung_cancer_BMI	RAB11A			✓		1
Lung_cancer_WHR	CTSH			✓		1
Lung_cancer_GlycA	CTSH			✓	✓	2
Lung_cancer_TG	CTSH			✓		1
Lung_cancer_BMI	CD276	✓		✓		2
Lung_cancer_WHR	CD276	✓	✓	✓		3
Lung_cancer_WHRadjbmi	CD276			✓		1
Lung_cancer_WHR	CEMIP			✓		1
Lung_cancer_BMI	RPAP1	✓		✓	✓	3
Lung_cancer_WHR	RPAP1	✓	✓	✓	✓	4
Lung_cancer_WHRadjbmi	RPAP1	✓	✓	✓	✓	4
Lung_cancer_T2D	RPAP1	✓	✓	✓	✓	4
Lung_cancer_CRP	RPAP1	✓	✓	✓	✓	4
Lung_cancer_TG	RPAP1	✓	✓	✓	✓	4
Lung_cancer_WHR	HOMER2			✓		1
Lung_cancer_WHR	EHD4	✓		✓		2
Lung_cancer_WHRadjbmi	EHD4	✓	✓	✓	✓	4
Lung_cancer_T2D	EHD4	✓		✓		2
Lung_cancer_CRP	ZNF106			✓		1
Lung_cancer_TG	ZNF106		✓	✓		2
Lung_cancer_WHR	ATP8B4			✓		1
Lung_cancer_WHRadjbmi	ATP8B4			✓		1
Lung_cancer_T2D	DTWD1	✓		✓		2
Lung_cancer_TG	DTWD1			✓		1
Lung_cancer_WHR	GABPB1			✓		1
Lung_cancer_WHRadjbmi	GABPB1			✓	✓	2
Lung_cancer_BMI	DMXL2	✓	✓	✓	✓	4
Lung_cancer_WHR	DMXL2	✓	✓	✓		3
Lung_cancer_CRP	DMXL2		✓	✓		2
Lung_cancer_TG	DMXL2	✓	✓	✓		3
Lung_cancer_WHR	DNAJC17			✓		1
Lung_cancer_WHRadjbmi	DNAJC17	✓		✓		2
Lung_cancer_WHRadjbmi	RHOV			✓		1
Lung_cancer_TG	RHOV	✓		✓		2
Lung_cancer_BMI	VPS18			✓		1
Lung_cancer_WHR	VPS18			✓		1
Lung_cancer_WHRadjbmi	VPS18			✓		1
Lung_cancer_TG	VPS18	✓		✓		2
Lung_cancer_BMI	OIP5		✓	✓		2
Lung_cancer_WHR	OIP5			✓		1
Lung_cancer_T2D	OIP5			✓		1
Lung_cancer_TG	OIP5		✓	✓		2
Lung_cancer_BMI	SGK3			✓		1
Lung_cancer_BMI	ZDHHC2		✓	✓	✓	3
Lung_cancer_BMI	TRIM35	✓	✓	✓		3
Lung_cancer_WHR	TRIM35			✓		1
Lung_cancer_BMI	INTS9		✓	✓	✓	3
Lung_cancer_WHR	INTS9		✓	✓		2
Lung_cancer_T2D	SFRP1			✓		1
Lung_cancer_BMI	UBE2W	✓	✓	✓		3
Lung_cancer_TG	UBE2W		✓	✓		2
Lung_cancer_PAD	IKBKB			✓		1
Lung_cancer_BMI	TRPS1	✓	✓	✓	✓	4
Lung_cancer_CRP	TRPS1		✓	✓		2
Lung_cancer_TG	TRPS1	✓	✓	✓		3
Lung_cancer_TG	PYCR3		✓	✓		2
Lung_cancer_CRP	SQLE			✓		1
Lung_cancer_TG	INTS10	✓	✓	✓		3
Lung_cancer_BMI	ERI1	✓	✓	✓	✓	4
Lung_cancer_WHRadjbmi	ERI1	✓	✓	✓	✓	4
Lung_cancer_T2D	ERI1	✓	✓	✓	✓	4
Lung_cancer_CRP	ERI1	✓	✓	✓	✓	4
Lung_cancer_TG	ERI1	✓	✓	✓	✓	4
Lung_cancer_BMI	MTMR9	✓	✓	✓	✓	4
Lung_cancer_WHRadjbmi	MTMR9	✓	✓	✓	✓	4
Lung_cancer_T2D	MTMR9	✓	✓	✓	✓	4
Lung_cancer_CRP	MTMR9	✓	✓	✓		3
Lung_cancer_GlycA	MTMR9	✓	✓	✓		3
Lung_cancer_TG	MTMR9	✓	✓	✓	✓	4
Lung_cancer_BMI	R3HCC1	✓		✓		2
Lung_cancer_TG	R3HCC1			✓		1
Lung_cancer_T2D	GSR			✓		1
Lung_cancer_BMI	TNFRSF10A	✓		✓		2
Lung_cancer_WHR	ARHGEF10			✓		1
Lung_cancer_WHRadjbmi	ARHGEF10			✓		1
Lung_cancer_AAA	KCTD9		✓	✓		2
Lung_cancer_TG	ASAH1			✓	✓	2
Lung_cancer_WHRadjbmi	BNIP3L	✓	✓	✓		3
Lung_cancer_TG	BNIP3L	✓	✓	✓		3
Lung_cancer_BMI	MAN2B1			✓		1
Lung_cancer_CRP	KCNN4			✓		1
Lung_cancer_WHR	MAP4K1			✓		1
Lung_cancer_WHRadjbmi	MAP4K1			✓		1
Lung_cancer_TG	SARS2			✓		1
Lung_cancer_BMI	CLPTM1	✓		✓		2
Lung_cancer_WHR	CLPTM1			✓		1
Lung_cancer_CRP	CLPTM1	✓	✓	✓		3
Lung_cancer_TG	CLPTM1	✓	✓	✓		3
Lung_cancer_CRP	RELB		✓	✓		2
Lung_cancer_TG	RELB	✓	✓	✓		3
Lung_cancer_CRP	CLASRP	✓	✓	✓		3
Lung_cancer_TG	CLASRP	✓	✓	✓		3
Lung_cancer_CRP	PPP1R37	✓	✓	✓		3
Lung_cancer_TG	PPP1R37	✓	✓	✓		3
Lung_cancer_T2D	FCGRT			✓		1
Lung_cancer_GlycA	FCGRT		✓	✓	✓	3
Lung_cancer_TG	FCGRT		✓	✓	✓	3
Lung_cancer_WHR	PIH1D1	✓		✓		2
Lung_cancer_WHRadjbmi	PIH1D1			✓		1
Lung_cancer_TG	PIH1D1			✓		1
Lung_cancer_BMI	CKM	✓		✓		2
Lung_cancer_CRP	CKM	✓	✓	✓		3
Lung_cancer_TG	CKM	✓	✓	✓		3
Lung_cancer_CRP	PPP1R13L	✓	✓	✓		3
Lung_cancer_TG	PPP1R13L	✓	✓	✓		3
Lung_cancer_CRP	ERCC2	✓	✓	✓	✓	4
Lung_cancer_WHR	DOT1L	✓	✓	✓	✓	4
Lung_cancer_WHRadjbmi	DOT1L	✓	✓	✓	✓	4
Lung_cancer_AAA	DOT1L		✓	✓		2
Lung_cancer_BMI	PLEKHJ1			✓		1
Lung_cancer_WHR	PLEKHJ1	✓		✓		2
Lung_cancer_AAA	PLEKHJ1		✓	✓	✓	3
Lung_cancer_T2D	PLEKHJ1			✓		1
Lung_cancer_CRP	PLEKHJ1			✓		1
Lung_cancer_WHR	SLC17A7	✓		✓		2
Lung_cancer_WHRadjbmi	SLC17A7			✓		1
Lung_cancer_GlycA	SLC17A7			✓		1
Lung_cancer_TG	SLC17A7			✓		1
Lung_cancer_BMI	RNASEH2A			✓		1
Lung_cancer_T2D	RNASEH2A			✓		1
Lung_cancer_BMI	SF3A2		✓	✓		2
Lung_cancer_WHR	SF3A2	✓		✓		2
Lung_cancer_WHRadjbmi	SF3A2	✓		✓		2
Lung_cancer_AAA	SF3A2		✓	✓		2
Lung_cancer_AAA	AMH		✓	✓	✓	3
Lung_cancer_T2D	LYL1			✓		1
Lung_cancer_WHRadjbmi	OAZ1			✓		1
Lung_cancer_BMI	TRMT1			✓		1
Lung_cancer_T2D	TRMT1			✓		1
Lung_cancer_CRP	STX10			✓		1
Lung_cancer_WHR	DMPK	✓	✓	✓		3
Lung_cancer_WHRadjbmi	DMPK			✓		1
Lung_cancer_T2D	DMPK	✓	✓	✓		3
Lung_cancer_FG	DMPK	✓	✓	✓		3
Lung_cancer_TG	DMPK	✓	✓	✓		3
Lung_cancer_TG	TBC1D17			✓		1
Lung_cancer_BMI	IL4I1			✓		1
Lung_cancer_BMI	PTOV1			✓		1
Lung_cancer_BMI	MED25			✓		1
Lung_cancer_AAA	MED25			✓		1
Lung_cancer_TG	CCDC61			✓	✓	2
Lung_cancer_BMI	POP4			✓		1
Lung_cancer_BMI	CCNE1	✓	✓	✓		3
Lung_cancer_WHR	CCNE1	✓	✓	✓		3
Lung_cancer_BMI	URI1			✓		1
Lung_cancer_WHR	URI1			✓		1
Lung_cancer_BMI	AKT2			✓		1
Lung_cancer_WHR	AKT2			✓		1
Lung_cancer_WHRadjbmi	AKT2			✓		1
Lung_cancer_WHR	PLD3			✓		1
Lung_cancer_WHRadjbmi	PLD3			✓		1
Lung_cancer_CRP	PLD3	✓		✓		2
Lung_cancer_WHRadjbmi	PRKD2			✓		1
Lung_cancer_AAA	PRKD2		✓	✓	✓	3
Lung_cancer_TG	HNRNPUL1			✓		1
Lung_cancer_BMI	BBC3	✓	✓	✓		3
Lung_cancer_WHR	BBC3			✓		1
Lung_cancer_T2D	BBC3			✓		1
Lung_cancer_TG	BBC3			✓		1
Lung_cancer_TG	TGFB1			✓		1
Lung_cancer_TG	PLIN3			✓		1
Lung_cancer_BMI	CD79A			✓		1
Lung_cancer_BMI	BABAM1			✓		1
Lung_cancer_AAA	CDC37			✓		1
Lung_cancer_BMI	ATP1A3			✓		1
Lung_cancer_BMI	CNFN			✓		1
[truncated: 28,747 more rows]
